# Supplementary material for: Platelet indices and the risk of pulmonary arterial hypertension: a two-sample and multivariable Mendelian randomization study
Source: Front Cardiovasc Med. 2024 Aug 8;11:1395245. doi: 10.3389/fcvm.2024.1395245 (PMC11338760; doi:10.3389/fcvm.2024.1395245)
Supplement: Supplementary file 2 [file Table2.csv]

chr.exposure	pos.exposure	beta.exposure	se.exposure	pval.exposure	samplesize.exposure	id.exposure	SNP	effect_allele.exposure	other_allele.exposure	eaf.exposure	exposure	mr_keep.exposure	pval_origin.exposure	data_source.exposure	R2	F
1	7836942	0.0203559	0.00212407	9.3994e-22	408112	ebi-a-GCST90002402	rs2797688	C	T	0.584738	Platelet count || id:ebi-a-GCST90002402	TRUE	reported	igd	0.000201230646437655	82.140768357587
1	8918313	0.0251764	0.00208995	1.99986e-33	408112	ebi-a-GCST90002402	rs10864368	C	T	0.503093	Platelet count || id:ebi-a-GCST90002402	TRUE	reported	igd	0.000316913430817692	129.376541414615
1	25182548	-0.0157399	0.00233078	1.39991e-11	408112	ebi-a-GCST90002402	rs56262061	G	T	0.273714	Platelet count || id:ebi-a-GCST90002402	TRUE	reported	igd	9.85005413726636e-05	40.2030159584345
1	65303101	-0.0160893	0.00252126	1.79999e-10	408112	ebi-a-GCST90002402	rs167454	T	C	0.223068	Platelet count || id:ebi-a-GCST90002402	TRUE	reported	igd	8.97272954887691e-05	36.6218925452953
1	79467975	0.0291486	0.00532045	4.30002e-08	408112	ebi-a-GCST90002402	rs115294879	A	G	0.040318	Platelet count || id:ebi-a-GCST90002402	TRUE	reported	igd	6.57493897692113e-05	26.8347478270071
1	91617110	0.0137128	0.00210209	6.89922e-11	408112	ebi-a-GCST90002402	rs61608280	G	A	0.543139	Platelet count || id:ebi-a-GCST90002402	TRUE	reported	igd	9.3320563783833e-05	38.0886097363544
1	153600778	0.013505	0.00210965	1.5e-10	408112	ebi-a-GCST90002402	rs3806233	A	G	0.46871	Platelet count || id:ebi-a-GCST90002402	TRUE	reported	igd	9.08353792392898e-05	37.074194269843
1	156112470	-0.0297399	0.00444185	2.19989e-11	408112	ebi-a-GCST90002402	rs78261031	A	G	0.061013	Platelet count || id:ebi-a-GCST90002402	TRUE	reported	igd	0.000101342348122606	41.3630175176373
1	156450873	-0.0272587	0.00220343	3.80014e-35	408112	ebi-a-GCST90002402	rs2274319	C	T	0.653236	Platelet count || id:ebi-a-GCST90002402	TRUE	reported	igd	0.000336623468372934	137.425664381466
1	171851052	-0.0541664	0.00599738	1.69981e-19	408112	ebi-a-GCST90002402	rs76064941	T	C	0.031519	Platelet count || id:ebi-a-GCST90002402	TRUE	reported	igd	0.000179123875055432	73.1153413521414
1	171949999	-0.0640042	0.0026301	8.29851e-131	408112	ebi-a-GCST90002402	rs12037133	T	G	0.800878	Platelet count || id:ebi-a-GCST90002402	TRUE	reported	igd	0.00130656960970024	533.921729320255
1	230295789	0.0275492	0.0021468	1.10002e-37	408112	ebi-a-GCST90002402	rs10127775	T	A	0.606211	Platelet count || id:ebi-a-GCST90002402	TRUE	reported	igd	0.000362355929656058	147.934683461688
1	236703767	-0.0185979	0.00234422	2.09991e-15	408112	ebi-a-GCST90002402	rs2758994	T	C	0.722879	Platelet count || id:ebi-a-GCST90002402	TRUE	reported	igd	0.000138577543340785	56.5627195355257
1	248027532	-0.0287635	0.00213386	2.09991e-41	408112	ebi-a-GCST90002402	rs12118065	A	G	0.581602	Platelet count || id:ebi-a-GCST90002402	TRUE	reported	igd	0.000402651154190081	164.392155227556
1	40393160	0.0269756	0.00237225	5.79963e-30	408112	ebi-a-GCST90002402	rs61781290	G	A	0.26569	Platelet count || id:ebi-a-GCST90002402	TRUE	reported	igd	0.00028394019313353	115.911744222766
1	40520931	-0.0158493	0.00222158	9.70063e-13	408112	ebi-a-GCST90002402	rs3122414	A	G	0.666158	Platelet count || id:ebi-a-GCST90002402	TRUE	reported	igd	0.000111729637264372	45.6030774792677
1	43859227	0.0503951	0.00582694	5.19996e-18	408112	ebi-a-GCST90002402	rs12126199	T	C	0.033458	Platelet count || id:ebi-a-GCST90002402	TRUE	reported	igd	0.000164258300726374	67.0464680483519
1	54846586	0.0115739	0.00209855	3.50002e-08	408112	ebi-a-GCST90002402	rs6664992	G	A	0.51491	Platelet count || id:ebi-a-GCST90002402	TRUE	reported	igd	6.69180219702524e-05	27.3117415940037
1	68054775	-0.0347624	0.00473669	2.19989e-13	408112	ebi-a-GCST90002402	rs114700498	T	C	0.051739	Platelet count || id:ebi-a-GCST90002402	TRUE	reported	igd	0.000118575624488824	48.3976368901522
1	78042122	-0.0152511	0.00238461	1.6e-10	408112	ebi-a-GCST90002402	rs3736313	G	A	0.262936	Platelet count || id:ebi-a-GCST90002402	TRUE	reported	igd	9.01545364311252e-05	36.7962852149424
1	88102437	-0.0448463	0.00451509	2.99985e-23	408112	ebi-a-GCST90002402	rs140436199	A	G	0.057383	Platelet count || id:ebi-a-GCST90002402	TRUE	reported	igd	0.000217571371196563	88.8123753293089
1	185224813	-0.0161741	0.00234533	5.30029e-12	408112	ebi-a-GCST90002402	rs10911697	T	C	0.299321	Platelet count || id:ebi-a-GCST90002402	TRUE	reported	igd	0.000109730291381484	44.7869437000796
1	234735980	0.0130954	0.00213386	8.40001e-10	408112	ebi-a-GCST90002402	rs112096491	T	C	0.552061	Platelet count || id:ebi-a-GCST90002402	TRUE	reported	igd	8.48151582227111e-05	34.6168502559023
1	247719769	-0.137449	0.00409155	1e-200	408112	ebi-a-GCST90002402	rs56043070	A	G	0.070528	Platelet count || id:ebi-a-GCST90002402	TRUE	reported	igd	0.00247691466536676	1013.36365939213
1	249172187	-0.0177435	0.00217138	2.99985e-16	408112	ebi-a-GCST90002402	rs12071510	T	G	0.640058	Platelet count || id:ebi-a-GCST90002402	TRUE	reported	igd	0.000145064262013999	59.2107653365101
1	10483167	-0.0306094	0.00321957	1.99986e-21	408112	ebi-a-GCST90002402	rs12119893	A	G	0.135251	Platelet count || id:ebi-a-GCST90002402	TRUE	reported	igd	0.000219164486559837	89.4628256841923
1	63086001	0.0133865	0.00225319	2.80001e-09	408112	ebi-a-GCST90002402	rs12239737	A	T	0.336409	Platelet count || id:ebi-a-GCST90002402	TRUE	reported	igd	8.00077714367901e-05	32.6545842215792
1	111737916	0.0171049	0.00237088	5.40008e-13	408112	ebi-a-GCST90002402	rs630505	C	T	0.266731	Platelet count || id:ebi-a-GCST90002402	TRUE	reported	igd	0.00011444791702844	46.712685588041
1	2169695	-0.033546	0.00548773	9.80009e-10	408112	ebi-a-GCST90002402	rs76859665	T	G	0.038292	Platelet count || id:ebi-a-GCST90002402	TRUE	reported	igd	8.28824842823553e-05	33.8279744070291
1	12042443	-0.0390497	0.00210132	4.40048e-77	408112	ebi-a-GCST90002402	rs4846082	T	C	0.467183	Platelet count || id:ebi-a-GCST90002402	TRUE	reported	igd	0.000759155081275811	310.054159410058
1	25561667	-0.036166	0.00213418	2.09991e-64	408112	ebi-a-GCST90002402	rs55794721	A	G	0.405479	Platelet count || id:ebi-a-GCST90002402	TRUE	reported	igd	0.000630618225244709	257.524003234496
1	27014748	0.0363072	0.00374371	3.10027e-22	408112	ebi-a-GCST90002402	rs12754468	G	C	0.085857	Platelet count || id:ebi-a-GCST90002402	TRUE	reported	igd	0.000206921376193083	84.4641602784429
1	28243696	0.0234388	0.00217202	3.80014e-27	408112	ebi-a-GCST90002402	rs34341922	A	G	0.629055	Platelet count || id:ebi-a-GCST90002402	TRUE	reported	igd	0.000256388701256269	104.661626928296
1	45924230	-0.0391449	0.00247247	1.9002e-56	408112	ebi-a-GCST90002402	rs12564806	T	C	0.235931	Platelet count || id:ebi-a-GCST90002402	TRUE	reported	igd	0.000552456337278639	225.587583096678
1	56938218	0.0225366	0.00338108	2.60016e-11	408112	ebi-a-GCST90002402	rs6588634	T	C	0.891818	Platelet count || id:ebi-a-GCST90002402	TRUE	reported	igd	9.80026972290054e-05	39.9998008545018
1	94876928	0.0178818	0.00213384	5.30029e-17	408112	ebi-a-GCST90002402	rs4477285	A	G	0.421345	Platelet count || id:ebi-a-GCST90002402	TRUE	reported	igd	0.000155922940620047	63.6436347991372
1	110496087	0.0196942	0.00266574	1.50003e-13	408112	ebi-a-GCST90002402	rs9429767	A	G	0.197686	Platelet count || id:ebi-a-GCST90002402	TRUE	reported	igd	0.000123034516830305	50.2177951857829
1	118155620	0.0368327	0.00251754	1.80011e-48	408112	ebi-a-GCST90002402	rs3767812	A	G	0.223611	Platelet count || id:ebi-a-GCST90002402	TRUE	reported	igd	0.000471052859539492	192.33198103631
1	150304781	0.0196936	0.00213868	3.29989e-20	408112	ebi-a-GCST90002402	rs1260405	G	A	0.395757	Platelet count || id:ebi-a-GCST90002402	TRUE	reported	igd	0.000185489979880485	75.7143599441273
1	154092056	-0.0213021	0.00211062	5.90065e-24	408112	ebi-a-GCST90002402	rs2494663	A	C	0.550023	Platelet count || id:ebi-a-GCST90002402	TRUE	reported	igd	0.000224618747017315	91.6897520824635
1	161650508	0.0131042	0.00238311	3.79997e-08	408112	ebi-a-GCST90002402	rs12121292	T	C	0.263359	Platelet count || id:ebi-a-GCST90002402	TRUE	reported	igd	6.66277385525889e-05	27.1932582059952
1	172372260	0.0168782	0.00210851	1.20005e-15	408112	ebi-a-GCST90002402	rs7516301	C	T	0.525792	Platelet count || id:ebi-a-GCST90002402	TRUE	reported	igd	0.000142057806202087	57.983448290594
1	198992043	0.0323591	0.00238268	5.19996e-42	408112	ebi-a-GCST90002402	rs12125200	G	A	0.735644	Platelet count || id:ebi-a-GCST90002402	TRUE	reported	igd	0.00040726747960905	166.277650582918
1	213948225	-0.0123593	0.00215932	1e-08	408112	ebi-a-GCST90002402	rs4357501	T	C	0.614595	Platelet count || id:ebi-a-GCST90002402	TRUE	reported	igd	7.23642576452847e-05	29.5347144453027
1	225962690	0.0147559	0.00216014	8.4004e-12	408112	ebi-a-GCST90002402	rs6696074	T	C	0.565102	Platelet count || id:ebi-a-GCST90002402	TRUE	reported	igd	0.000107022639358463	43.6816842777256
1	247788523	-0.017557	0.0023888	1.99986e-13	408112	ebi-a-GCST90002402	rs12139095	C	T	0.262112	Platelet count || id:ebi-a-GCST90002402	TRUE	reported	igd	0.000119236155795257	48.6672704398428
1	2996602	0.0226747	0.00250006	1.20005e-19	408112	ebi-a-GCST90002402	rs1569419	C	T	0.766083	Platelet count || id:ebi-a-GCST90002402	TRUE	reported	igd	0.000184268332504097	75.2156090331018
1	41437767	0.0152338	0.0027799	4.30002e-08	408112	ebi-a-GCST90002402	rs11582213	C	T	0.172891	Platelet count || id:ebi-a-GCST90002402	TRUE	reported	igd	6.63714992001495e-05	27.0886704542424
1	110230138	0.0197272	0.00272692	4.70002e-13	408112	ebi-a-GCST90002402	rs28549287	A	G	0.774293	Platelet count || id:ebi-a-GCST90002402	TRUE	reported	igd	0.000136022656488217	55.5197582844156
1	113233193	-0.0301576	0.00209636	6.4003e-47	408112	ebi-a-GCST90002402	rs2999157	A	G	0.524753	Platelet count || id:ebi-a-GCST90002402	TRUE	reported	igd	0.00045362592103646	185.213292184445
1	156869714	0.0344427	0.00375064	4.19952e-20	408112	ebi-a-GCST90002402	rs12041331	A	G	0.086099	Platelet count || id:ebi-a-GCST90002402	TRUE	reported	igd	0.000186690248334893	76.2043838633007
1	185267114	-0.0171225	0.00213388	1e-15	408112	ebi-a-GCST90002402	rs10174	G	A	0.414021	Platelet count || id:ebi-a-GCST90002402	TRUE	reported	igd	0.00014225540214633	58.0641121035564
1	204929196	0.0252953	0.00291382	3.90032e-18	408112	ebi-a-GCST90002402	rs67149561	C	G	0.155369	Platelet count || id:ebi-a-GCST90002402	TRUE	reported	igd	0.000167934935629992	68.5474380895594
1	205240145	0.0479025	0.00215121	7.60326e-110	408112	ebi-a-GCST90002402	rs1768584	G	A	0.386984	Platelet count || id:ebi-a-GCST90002402	TRUE	reported	igd	0.0010887073979543	444.796629560316
1	205258843	0.0141404	0.00239333	3.50002e-09	408112	ebi-a-GCST90002402	rs6421766	A	C	0.578521	Platelet count || id:ebi-a-GCST90002402	TRUE	reported	igd	9.75098424104126e-05	39.7986225435258
2	31477838	0.0692778	0.0023451	8.4918e-192	408112	ebi-a-GCST90002402	rs655029	A	G	0.711013	Platelet count || id:ebi-a-GCST90002402	TRUE	reported	igd	0.00197230474227926	806.507967861287
2	46075677	0.023029	0.00246888	1.10002e-20	408112	ebi-a-GCST90002402	rs6706095	G	T	0.760428	Platelet count || id:ebi-a-GCST90002402	TRUE	reported	igd	0.000193229893054659	78.8742925256464
2	110447667	-0.0278486	0.00361579	1.29987e-14	408112	ebi-a-GCST90002402	rs76496105	G	C	0.093543	Platelet count || id:ebi-a-GCST90002402	TRUE	reported	igd	0.000131521039066233	53.6821115804147
2	192696255	0.0184953	0.00219868	4.00037e-17	408112	ebi-a-GCST90002402	rs7585866	G	A	0.352667	Platelet count || id:ebi-a-GCST90002402	TRUE	reported	igd	0.000156187159462546	63.751498813771
2	38044344	-0.0188427	0.0022717	1.10002e-16	408112	ebi-a-GCST90002402	rs4670779	T	C	0.310956	Platelet count || id:ebi-a-GCST90002402	TRUE	reported	igd	0.000152146567676105	62.1019843380583
2	55212337	-0.0175284	0.0026643	4.70002e-11	408112	ebi-a-GCST90002402	rs6545465	C	T	0.806732	Platelet count || id:ebi-a-GCST90002402	TRUE	reported	igd	9.58084430927693e-05	39.1041302164246
2	66668309	0.023224	0.00222057	1.29987e-25	408112	ebi-a-GCST90002402	rs950965	G	A	0.659135	Platelet count || id:ebi-a-GCST90002402	TRUE	reported	igd	0.000242359933544077	98.9334899927332
2	70164840	-0.0319718	0.00267322	5.79963e-33	408112	ebi-a-GCST90002402	rs3771529	A	G	0.193708	Platelet count || id:ebi-a-GCST90002402	TRUE	reported	igd	0.000319303793860109	130.352693421799
2	74746322	0.024374	0.00296833	2.19989e-16	408112	ebi-a-GCST90002402	rs6546909	T	A	0.147457	Platelet count || id:ebi-a-GCST90002402	TRUE	reported	igd	0.000149370658678156	60.968766457947
2	121013169	-0.0349725	0.00227604	2.80027e-53	408112	ebi-a-GCST90002402	rs4849845	A	G	0.688235	Platelet count || id:ebi-a-GCST90002402	TRUE	reported	igd	0.000524864822030838	214.315068959533
2	136884461	0.0255603	0.00431502	3.2e-09	408112	ebi-a-GCST90002402	rs11679328	T	C	0.063912	Platelet count || id:ebi-a-GCST90002402	TRUE	reported	igd	7.81737553578326e-05	31.9059855097907
2	160677375	-0.0372387	0.0023554	2.70023e-56	408112	ebi-a-GCST90002402	rs12052715	G	C	0.725817	Platelet count || id:ebi-a-GCST90002402	TRUE	reported	igd	0.000551933403074322	225.373932530207
2	161529918	0.0705574	0.00914456	1.20005e-14	408112	ebi-a-GCST90002402	rs74561800	C	G	0.013702	Platelet count || id:ebi-a-GCST90002402	TRUE	reported	igd	0.0001345572953743	54.9215679128415
2	173140874	0.0204951	0.00327629	4e-10	408112	ebi-a-GCST90002402	rs4972760	G	A	0.877385	Platelet count || id:ebi-a-GCST90002402	TRUE	reported	igd	9.03782414681849e-05	36.8875979618167
2	198853540	0.014104	0.00224147	3.09999e-10	408112	ebi-a-GCST90002402	rs11891555	T	G	0.672136	Platelet count || id:ebi-a-GCST90002402	TRUE	reported	igd	8.76729226543117e-05	35.7833336938984
2	235939201	-0.0674167	0.0108005	4.30002e-10	408112	ebi-a-GCST90002402	rs115566353	A	G	0.01101	Platelet count || id:ebi-a-GCST90002402	TRUE	reported	igd	9.8979258402111e-05	40.3984237525092
2	241510903	0.0623155	0.00307195	1.69981e-91	408112	ebi-a-GCST90002402	rs78909033	A	G	0.135613	Platelet count || id:ebi-a-GCST90002402	TRUE	reported	igd	0.000910398877950931	371.881446532208
2	37124581	0.0166084	0.00221476	6.4003e-14	408112	ebi-a-GCST90002402	rs13394819	A	T	0.361527	Platelet count || id:ebi-a-GCST90002402	TRUE	reported	igd	0.00012734117745809	51.9758265953792
2	43464818	-0.0706576	0.00403557	1.20005e-68	408112	ebi-a-GCST90002402	rs113542380	A	G	0.074528	Platelet count || id:ebi-a-GCST90002402	TRUE	reported	igd	0.000688700677100889	281.259336827358
2	85874624	0.0403278	0.00731288	3.50002e-08	408112	ebi-a-GCST90002402	rs58710357	TA	T	0.022363	Platelet count || id:ebi-a-GCST90002402	TRUE	reported	igd	7.11126315813048e-05	29.0238400362899
2	112531691	-0.0163787	0.00251073	6.89922e-11	408112	ebi-a-GCST90002402	rs71265190	A	G	0.229991	Platelet count || id:ebi-a-GCST90002402	TRUE	reported	igd	9.50157268607105e-05	38.7805530515608
2	191275578	-0.0185859	0.00297574	4.20001e-10	408112	ebi-a-GCST90002402	rs200461307	TC	T	0.149489	Platelet count || id:ebi-a-GCST90002402	TRUE	reported	igd	8.78387930109096e-05	35.8510389276699
2	204180921	0.016248	0.00212258	1.9002e-14	408112	ebi-a-GCST90002402	rs62183915	G	A	0.56744	Platelet count || id:ebi-a-GCST90002402	TRUE	reported	igd	0.000129597349603583	52.8968296356414
2	225759978	-0.0156223	0.00280263	2.5e-08	408112	ebi-a-GCST90002402	rs16866294	T	C	0.177765	Platelet count || id:ebi-a-GCST90002402	TRUE	reported	igd	7.13447727793171e-05	29.1185926783454
2	227291731	0.0293307	0.00266887	4.30031e-28	408112	ebi-a-GCST90002402	rs11676298	G	C	0.192288	Platelet count || id:ebi-a-GCST90002402	TRUE	reported	igd	0.000267228989173247	109.087974240581
2	61673248	0.0121192	0.00220692	4e-08	408112	ebi-a-GCST90002402	rs35776849	CAA	C	0.619484	Platelet count || id:ebi-a-GCST90002402	TRUE	reported	igd	6.92438038606034e-05	28.2610456958559
2	68962137	0.0216595	0.002434	5.60015e-19	408112	ebi-a-GCST90002402	rs10048745	A	G	0.256157	Platelet count || id:ebi-a-GCST90002402	TRUE	reported	igd	0.000178778116796119	72.9741834327532
2	143886819	-0.0220936	0.00319304	4.49987e-12	408112	ebi-a-GCST90002402	rs79716587	A	G	0.125766	Platelet count || id:ebi-a-GCST90002402	TRUE	reported	igd	0.000107338101744862	43.8104552341971
2	161080233	0.017104	0.00306768	2.5e-08	408112	ebi-a-GCST90002402	rs13032491	T	C	0.140759	Platelet count || id:ebi-a-GCST90002402	TRUE	reported	igd	7.07646781994908e-05	28.881816632454
2	171836538	-0.013239	0.00232477	1.2e-08	408112	ebi-a-GCST90002402	rs13000644	G	A	0.28744	Platelet count || id:ebi-a-GCST90002402	TRUE	reported	igd	7.17974472955644e-05	29.3033601222468
2	211540507	-0.0290087	0.00226142	1.10002e-37	408112	ebi-a-GCST90002402	rs1047891	A	C	0.314622	Platelet count || id:ebi-a-GCST90002402	TRUE	reported	igd	0.000362915716631027	148.163303905904
2	233420653	-0.015003	0.00232132	1e-10	408112	ebi-a-GCST90002402	rs35572371	CACTG	C	0.705163	Platelet count || id:ebi-a-GCST90002402	TRUE	reported	igd	9.35960917521142e-05	38.2010764764142
2	234274654	-0.0309779	0.00322085	6.70039e-22	408112	ebi-a-GCST90002402	rs55664157	A	T	0.122763	Platelet count || id:ebi-a-GCST90002402	TRUE	reported	igd	0.000206689481852646	84.3694827235518
2	12877060	0.0194383	0.00211586	4.00037e-20	408112	ebi-a-GCST90002402	rs35330522	A	G	0.476773	Platelet count || id:ebi-a-GCST90002402	TRUE	reported	igd	0.000188516060875168	76.9497958761686
2	21240364	-0.0168848	0.00232402	3.69999e-13	408112	ebi-a-GCST90002402	rs11126598	G	A	0.712041	Platelet count || id:ebi-a-GCST90002402	TRUE	reported	igd	0.000116911570738557	47.7183599625288
2	24209348	-0.0168437	0.00267799	3.2e-10	408112	ebi-a-GCST90002402	rs72781644	C	T	0.19051	Platelet count || id:ebi-a-GCST90002402	TRUE	reported	igd	8.75052794617765e-05	35.7149048438749
2	27730940	-0.041327	0.00214961	2.29985e-82	408112	ebi-a-GCST90002402	rs1260326	C	T	0.605168	Platelet count || id:ebi-a-GCST90002402	TRUE	reported	igd	0.000816180200706079	333.363386305701
2	85655402	-0.0182211	0.00212746	1.10002e-17	408112	ebi-a-GCST90002402	rs6547617	A	T	0.564582	Platelet count || id:ebi-a-GCST90002402	TRUE	reported	igd	0.000163234737567447	66.6286048514782
2	106193552	0.0151454	0.00222257	9.49948e-12	408112	ebi-a-GCST90002402	rs3943516	G	A	0.342828	Platelet count || id:ebi-a-GCST90002402	TRUE	reported	igd	0.000103358649865577	42.1860588907307
2	160319969	-0.0155715	0.00244971	2.1e-10	408112	ebi-a-GCST90002402	rs35773521	G	A	0.24544	Platelet count || id:ebi-a-GCST90002402	TRUE	reported	igd	8.9811100326457e-05	36.6561002789301
2	202206320	0.0189366	0.00210315	2.19989e-19	408112	ebi-a-GCST90002402	rs6435080	A	G	0.506658	Platelet count || id:ebi-a-GCST90002402	TRUE	reported	igd	0.000179265617506306	73.1732086009234
2	219093934	0.038055	0.0025091	5.90065e-52	408112	ebi-a-GCST90002402	rs17572109	A	G	0.233582	Platelet count || id:ebi-a-GCST90002402	TRUE	reported	igd	0.000518511647904804	211.719567688365
2	242562010	0.0160744	0.00217576	1.50003e-13	408112	ebi-a-GCST90002402	rs34143604	A	C	0.380943	Platelet count || id:ebi-a-GCST90002402	TRUE	reported	igd	0.000121868137672889	49.7416675900765
3	8603243	0.0168894	0.00242682	3.40017e-12	408112	ebi-a-GCST90002402	rs165177	C	T	0.745234	Platelet count || id:ebi-a-GCST90002402	TRUE	reported	igd	0.000108315988516487	44.2096266828794
3	27788780	0.016727	0.00218146	1.69981e-14	408112	ebi-a-GCST90002402	rs11129295	T	C	0.36045	Platelet count || id:ebi-a-GCST90002402	TRUE	reported	igd	0.000128998791764534	52.6524890144901
3	47697657	-0.0516325	0.00894123	7.69999e-09	408112	ebi-a-GCST90002402	rs145663802	T	C	0.014121	Platelet count || id:ebi-a-GCST90002402	TRUE	reported	igd	7.42275920128167e-05	30.2952713213902
3	69855694	-0.0201024	0.00219461	5.19996e-20	408112	ebi-a-GCST90002402	rs11917130	A	T	0.646701	Platelet count || id:ebi-a-GCST90002402	TRUE	reported	igd	0.000184659543292851	75.3753249863329
3	88064401	0.0172526	0.00315007	4.30002e-08	408112	ebi-a-GCST90002402	rs73140125	G	A	0.129446	Platelet count || id:ebi-a-GCST90002402	TRUE	reported	igd	6.7084695463296e-05	27.3797718291807
3	107379837	0.020912	0.00216616	4.70002e-22	408112	ebi-a-GCST90002402	rs167924	G	A	0.622854	Platelet count || id:ebi-a-GCST90002402	TRUE	reported	igd	0.000205455087583769	83.8655063887722
3	126230104	-0.0145255	0.00230729	3.09999e-10	408112	ebi-a-GCST90002402	rs777490	T	C	0.302616	Platelet count || id:ebi-a-GCST90002402	TRUE	reported	igd	8.90545354878239e-05	36.3472833683724
3	136625436	0.0179347	0.00213833	5.00035e-17	408112	ebi-a-GCST90002402	rs6439675	A	G	0.6023	Platelet count || id:ebi-a-GCST90002402	TRUE	reported	igd	0.000154094338482587	62.8971325701645
3	168846701	-0.0233634	0.00214999	1.69981e-27	408112	ebi-a-GCST90002402	rs12491785	T	C	0.606358	Platelet count || id:ebi-a-GCST90002402	TRUE	reported	igd	0.00026057492785115	106.370951408322
3	184094501	0.0452798	0.00380358	1.10002e-32	408112	ebi-a-GCST90002402	rs13084357	C	T	0.083791	Platelet count || id:ebi-a-GCST90002402	TRUE	reported	igd	0.000314797244769127	128.512358899229
3	194175992	-0.0158381	0.00271311	5.30005e-09	408112	ebi-a-GCST90002402	rs9843122	T	C	0.183774	Platelet count || id:ebi-a-GCST90002402	TRUE	reported	igd	7.5254183833521e-05	30.7142963436016
3	39187858	0.0170102	0.00223158	2.49977e-14	408112	ebi-a-GCST90002402	rs13084317	A	G	0.329748	Platelet count || id:ebi-a-GCST90002402	TRUE	reported	igd	0.00012789958173164	52.203775141505
3	72397279	0.0199371	0.00214817	1.69981e-20	408112	ebi-a-GCST90002402	rs9809116	G	A	0.408143	Platelet count || id:ebi-a-GCST90002402	TRUE	reported	igd	0.000192036203228647	78.3869480315259
3	121295115	0.0119	0.00213793	2.59998e-08	408112	ebi-a-GCST90002402	rs12492695	G	A	0.408384	Platelet count || id:ebi-a-GCST90002402	TRUE	reported	igd	6.84277953498317e-05	27.9279786102247
3	138590620	0.0134242	0.00213679	3.29997e-10	408112	ebi-a-GCST90002402	rs73231609	T	C	0.459432	Platelet count || id:ebi-a-GCST90002402	TRUE	reported	igd	8.95114098672054e-05	36.5337716703152
3	172281972	-0.0139522	0.00217515	1.40001e-10	408112	ebi-a-GCST90002402	rs34152163	C	G	0.379253	Platelet count || id:ebi-a-GCST90002402	TRUE	reported	igd	9.16556066056603e-05	37.4089983562729
3	12268604	-0.0362084	0.00212347	3.40017e-65	408112	ebi-a-GCST90002402	rs7641325	A	G	0.419394	Platelet count || id:ebi-a-GCST90002402	TRUE	reported	igd	0.000638487496527746	260.739611189532
3	12346962	0.0182153	0.00245278	1.10002e-13	408112	ebi-a-GCST90002402	rs10510412	A	G	0.240452	Platelet count || id:ebi-a-GCST90002402	TRUE	reported	igd	0.000121195437443255	49.4670651575676
3	56541253	-0.0727001	0.00720312	5.90065e-24	408112	ebi-a-GCST90002402	rs1602456	A	G	0.021663	Platelet count || id:ebi-a-GCST90002402	TRUE	reported	igd	0.00022403047020368	91.4495626833515
3	56849749	0.130944	0.00214503	1e-200	408112	ebi-a-GCST90002402	rs1354034	C	T	0.604519	Platelet count || id:ebi-a-GCST90002402	TRUE	reported	igd	0.00819854493428266	3373.56650974906
3	124366890	0.10015	0.00840468	9.79941e-33	408112	ebi-a-GCST90002402	rs76445378	T	C	0.015861	Platelet count || id:ebi-a-GCST90002402	TRUE	reported	igd	0.000313125841725031	127.829814084535
3	126584403	0.0173927	0.0028281	7.79992e-10	408112	ebi-a-GCST90002402	rs9879207	C	T	0.1678	Platelet count || id:ebi-a-GCST90002402	TRUE	reported	igd	8.44857912296352e-05	34.4824095323793
3	167439397	0.0218446	0.00239758	8.19974e-20	408112	ebi-a-GCST90002402	rs6444571	C	T	0.258927	Platelet count || id:ebi-a-GCST90002402	TRUE	reported	igd	0.000183128744998784	74.7503610612632
3	18324553	0.0380109	0.00362584	1e-25	408112	ebi-a-GCST90002402	rs6420998	A	G	0.907593	Platelet count || id:ebi-a-GCST90002402	TRUE	reported	igd	0.000242349601403904	98.9292712984135
3	27550301	0.0166257	0.00218124	2.49977e-14	408112	ebi-a-GCST90002402	rs648103	C	T	0.635314	Platelet count || id:ebi-a-GCST90002402	TRUE	reported	igd	0.000128084740324563	52.2793595620511
3	122833003	-0.0374603	0.00214503	2.70023e-68	408112	ebi-a-GCST90002402	rs3804749	T	C	0.590588	Platelet count || id:ebi-a-GCST90002402	TRUE	reported	igd	0.000678605982608731	277.133952320478
3	156791268	0.0193978	0.00223673	4.19952e-18	408112	ebi-a-GCST90002402	rs2321536	T	C	0.428613	Platelet count || id:ebi-a-GCST90002402	TRUE	reported	igd	0.000184302253148503	75.2294574909545
3	178718995	-0.0282796	0.00244422	5.79963e-31	408112	ebi-a-GCST90002402	rs4377525	C	A	0.756006	Platelet count || id:ebi-a-GCST90002402	TRUE	reported	igd	0.000295040006792967	120.444313063222
3	184090266	0.0603712	0.00210069	1.30017e-181	408112	ebi-a-GCST90002402	rs6141	T	C	0.531916	Platelet count || id:ebi-a-GCST90002402	TRUE	reported	igd	0.00181491572260008	742.031981059414
3	189721700	0.0160671	0.00254528	2.69998e-10	408112	ebi-a-GCST90002402	rs4686534	A	T	0.216889	Platelet count || id:ebi-a-GCST90002402	TRUE	reported	igd	8.76931841772856e-05	35.7916040743201
3	37570470	0.0114495	0.00209821	4.79999e-08	408112	ebi-a-GCST90002402	rs198217	G	T	0.531186	Platelet count || id:ebi-a-GCST90002402	TRUE	reported	igd	6.52905355719846e-05	26.6474602992372
3	56674328	0.0419887	0.00440811	1.59993e-21	408112	ebi-a-GCST90002402	rs62251184	T	C	0.06281	Platelet count || id:ebi-a-GCST90002402	TRUE	reported	igd	0.000207563646858555	84.726386037116
3	56779011	0.0304264	0.00238767	3.40017e-37	408112	ebi-a-GCST90002402	rs2046823	A	G	0.264416	Platelet count || id:ebi-a-GCST90002402	TRUE	reported	igd	0.000360123234117917	147.022839416283
3	58286870	-0.0322043	0.00224385	1e-46	408112	ebi-a-GCST90002402	rs13325699	C	T	0.323056	Platelet count || id:ebi-a-GCST90002402	TRUE	reported	igd	0.000453615909220673	185.209202552861
3	101133037	-0.015424	0.0021408	5.79963e-13	408112	ebi-a-GCST90002402	rs7630419	A	G	0.403882	Platelet count || id:ebi-a-GCST90002402	TRUE	reported	igd	0.000114554132989085	46.7560433121791
3	128210550	0.0134437	0.00236535	1.29999e-08	408112	ebi-a-GCST90002402	rs11712335	C	T	0.27025	Platelet count || id:ebi-a-GCST90002402	TRUE	reported	igd	7.1286522086193e-05	29.0948165968821
3	183926133	0.118788	0.00816046	5.30029e-48	408112	ebi-a-GCST90002402	rs115243514	C	G	0.017318	Platelet count || id:ebi-a-GCST90002402	TRUE	reported	igd	0.000480270457041034	196.097355989802
3	196518623	-0.0225136	0.00213668	5.90065e-26	408112	ebi-a-GCST90002402	rs9829114	A	G	0.416781	Platelet count || id:ebi-a-GCST90002402	TRUE	reported	igd	0.000246410643740643	100.587433631267
4	3470604	0.0169247	0.00214206	2.80027e-15	408112	ebi-a-GCST90002402	rs36205397	G	A	0.422857	Platelet count || id:ebi-a-GCST90002402	TRUE	reported	igd	0.000139813436741341	57.0672404355194
4	57813895	-0.0280643	0.00271402	4.60045e-25	408112	ebi-a-GCST90002402	rs55879786	A	G	0.185336	Platelet count || id:ebi-a-GCST90002402	TRUE	reported	igd	0.000237835530585632	97.0861489230438
4	123055360	0.061733	0.00843784	2.60016e-13	408112	ebi-a-GCST90002402	rs72687006	C	T	0.016952	Platelet count || id:ebi-a-GCST90002402	TRUE	reported	igd	0.00012701658399247	51.8433230549644
4	124729077	-0.0267441	0.00354767	4.79954e-14	408112	ebi-a-GCST90002402	rs41375145	G	A	0.098157	Platelet count || id:ebi-a-GCST90002402	TRUE	reported	igd	0.00012663046036664	51.685702164489
4	152349962	0.0251826	0.00212621	2.29985e-32	408112	ebi-a-GCST90002402	rs2724564	T	G	0.559809	Platelet count || id:ebi-a-GCST90002402	TRUE	reported	igd	0.000312544719089934	127.592503671011
4	154450960	0.0379197	0.00590592	1.40001e-10	408112	ebi-a-GCST90002402	rs75659987	A	T	0.033344	Platelet count || id:ebi-a-GCST90002402	TRUE	reported	igd	9.26935316979012e-05	37.8326640644762
4	7042349	0.021554	0.00213803	6.70039e-24	408112	ebi-a-GCST90002402	rs6815294	A	G	0.571759	Platelet count || id:ebi-a-GCST90002402	TRUE	reported	igd	0.00022750293652073	92.8673510185389
4	17661398	-0.0152451	0.00214687	1.20005e-12	408112	ebi-a-GCST90002402	rs7671752	T	C	0.588032	Platelet count || id:ebi-a-GCST90002402	TRUE	reported	igd	0.000112604304937885	45.9601181953647
4	110851136	-0.0257734	0.00214971	4.00037e-33	408112	ebi-a-GCST90002402	rs882405	A	G	0.405726	Platelet count || id:ebi-a-GCST90002402	TRUE	reported	igd	0.000320326591773494	130.77037459708
4	157716129	-0.034908	0.00379657	3.80014e-20	408112	ebi-a-GCST90002402	rs113063027	A	C	0.084459	Platelet count || id:ebi-a-GCST90002402	TRUE	reported	igd	0.000188453263676747	76.9241580477569
4	178148122	0.0175798	0.00296873	3.2e-09	408112	ebi-a-GCST90002402	rs57795966	A	G	0.838727	Platelet count || id:ebi-a-GCST90002402	TRUE	reported	igd	8.36065194721256e-05	34.1235096096398
4	6891435	0.0496968	0.00276731	4.10015e-72	408112	ebi-a-GCST90002402	rs11734099	A	G	0.176764	Platelet count || id:ebi-a-GCST90002402	TRUE	reported	igd	0.000718794955488354	293.55841759406
4	39698738	-0.0148571	0.00210971	1.9002e-12	408112	ebi-a-GCST90002402	rs3912392	A	G	0.507133	Platelet count || id:ebi-a-GCST90002402	TRUE	reported	igd	0.000110344248509435	45.0375608949973
4	100873826	-0.0144234	0.00229036	2.99999e-10	408112	ebi-a-GCST90002402	rs2070738	C	T	0.306293	Platelet count || id:ebi-a-GCST90002402	TRUE	reported	igd	8.84053279995419e-05	36.0822882764231
4	145038627	0.0180204	0.00214243	4.10015e-17	408112	ebi-a-GCST90002402	rs6537255	C	T	0.458477	Platelet count || id:ebi-a-GCST90002402	TRUE	reported	igd	0.000161247618824639	65.8173786141024
4	174438584	-0.0308891	0.00485807	2e-10	408112	ebi-a-GCST90002402	rs143490035	GT	G	0.050379	Platelet count || id:ebi-a-GCST90002402	TRUE	reported	igd	9.12936052001965e-05	37.2612349307232
4	48876155	0.0147145	0.00211662	3.59998e-12	408112	ebi-a-GCST90002402	rs201178302	TTA	T	0.532184	Platelet count || id:ebi-a-GCST90002402	TRUE	reported	igd	0.000107809715254393	44.0029668397955
4	55408999	0.0198679	0.00294422	1.50003e-11	408112	ebi-a-GCST90002402	rs218265	C	T	0.155059	Platelet count || id:ebi-a-GCST90002402	TRUE	reported	igd	0.000103432563784298	42.2162301389263
4	72618323	-0.0137062	0.00231937	3.40001e-09	408112	ebi-a-GCST90002402	rs4588	T	G	0.291994	Platelet count || id:ebi-a-GCST90002402	TRUE	reported	igd	7.76738783869849e-05	31.7019489218376
4	88222673	0.0217875	0.00213175	1.59993e-24	408112	ebi-a-GCST90002402	rs13150834	G	T	0.436201	Platelet count || id:ebi-a-GCST90002402	TRUE	reported	igd	0.000233483262962642	95.3091075290998
4	106207763	-0.0663723	0.00600979	2.29985e-28	408112	ebi-a-GCST90002402	rs113693454	A	T	0.031744	Platelet count || id:ebi-a-GCST90002402	TRUE	reported	igd	0.000270804313694117	110.547885305917
4	2782608	0.0135756	0.00212031	1.5e-10	408112	ebi-a-GCST90002402	rs2722159	A	G	0.469692	Platelet count || id:ebi-a-GCST90002402	TRUE	reported	igd	9.18098766520751e-05	37.4719690573354
4	76462316	-0.0143612	0.00214	1.9002e-11	408112	ebi-a-GCST90002402	rs6535524	A	T	0.5582	Platelet count || id:ebi-a-GCST90002402	TRUE	reported	igd	0.000101724836423558	41.5191465212066
4	105806108	0.0429776	0.0059082	3.50026e-13	408112	ebi-a-GCST90002402	rs144317085	T	A	0.033574	Platelet count || id:ebi-a-GCST90002402	TRUE	reported	igd	0.000119863238147632	48.9232502196219
4	120554991	0.0198669	0.00218341	9.09913e-20	408112	ebi-a-GCST90002402	rs2389874	G	A	0.62732	Platelet count || id:ebi-a-GCST90002402	TRUE	reported	igd	0.00018455058568317	75.3308418741464
4	124966173	0.0283828	0.00449809	2.80001e-10	408112	ebi-a-GCST90002402	rs7660913	C	G	0.058856	Platelet count || id:ebi-a-GCST90002402	TRUE	reported	igd	8.92456979792131e-05	36.4253126047442
4	141847077	-0.015994	0.00214025	7.8001e-14	408112	ebi-a-GCST90002402	rs13138724	A	G	0.526487	Platelet count || id:ebi-a-GCST90002402	TRUE	reported	igd	0.000127545088030449	52.0590657542308
5	34654441	0.014932	0.00211377	1.59993e-12	408112	ebi-a-GCST90002402	rs458857	A	C	0.543927	Platelet count || id:ebi-a-GCST90002402	TRUE	reported	igd	0.000110621855249004	45.150880019785
5	39080694	-0.0125508	0.00212704	3.59998e-09	408112	ebi-a-GCST90002402	rs10941418	G	A	0.441254	Platelet count || id:ebi-a-GCST90002402	TRUE	reported	igd	7.76740403217046e-05	31.7020150192837
5	61539413	0.0191544	0.00213978	3.50026e-19	408112	ebi-a-GCST90002402	rs6880286	T	C	0.414398	Platelet count || id:ebi-a-GCST90002402	TRUE	reported	igd	0.000178068582977751	72.6845122271468
5	65914496	-0.0220709	0.00216384	1.99986e-24	408112	ebi-a-GCST90002402	rs78120948	GTTTA	G	0.423828	Platelet count || id:ebi-a-GCST90002402	TRUE	reported	igd	0.000237909550121414	97.1163714122825
5	77636732	-0.024307	0.00338253	6.70039e-13	408112	ebi-a-GCST90002402	rs13154903	C	T	0.110568	Platelet count || id:ebi-a-GCST90002402	TRUE	reported	igd	0.000116207704389197	47.4310380903286
5	88180196	0.14411	0.00450182	1e-200	408112	ebi-a-GCST90002402	rs114694170	C	T	0.059389	Platelet count || id:ebi-a-GCST90002402	TRUE	reported	igd	0.00232024741747218	949.118362975139
5	108783519	0.0246361	0.0043125	1.09999e-08	408112	ebi-a-GCST90002402	rs74528993	A	G	0.06407	Platelet count || id:ebi-a-GCST90002402	TRUE	reported	igd	7.27900477725824e-05	29.7085088802493
5	111061016	-0.05039	0.00397961	9.60064e-37	408112	ebi-a-GCST90002402	rs57486725	G	T	0.076499	Platelet count || id:ebi-a-GCST90002402	TRUE	reported	igd	0.000358766464216814	146.468729779825
5	75996909	-0.139256	0.00514999	5.00035e-161	408112	ebi-a-GCST90002402	rs34592828	A	G	0.043693	Platelet count || id:ebi-a-GCST90002402	TRUE	reported	igd	0.00162056713729068	662.443188060594
5	90251205	0.0160311	0.00236028	1.10002e-11	408112	ebi-a-GCST90002402	rs949787	T	G	0.276504	Platelet count || id:ebi-a-GCST90002402	TRUE	reported	igd	0.000102823929028039	41.9677889685872
5	98191736	-0.0214594	0.00384036	2.30001e-08	408112	ebi-a-GCST90002402	rs2455425	C	T	0.08578	Platelet count || id:ebi-a-GCST90002402	TRUE	reported	igd	7.22273873413382e-05	29.4788482280629
5	131652529	-0.0232164	0.00211247	4.30031e-28	408112	ebi-a-GCST90002402	rs11950562	C	A	0.473971	Platelet count || id:ebi-a-GCST90002402	TRUE	reported	igd	0.00026877025828414	109.717318860469
5	133837021	0.0195377	0.00215027	1e-19	408112	ebi-a-GCST90002402	rs1476096	C	A	0.581893	Platelet count || id:ebi-a-GCST90002402	TRUE	reported	igd	0.000185740855101959	75.8167826497007
5	156399950	-0.0199149	0.00218663	8.4004e-20	408112	ebi-a-GCST90002402	rs11134475	G	A	0.636279	Platelet count || id:ebi-a-GCST90002402	TRUE	reported	igd	0.000183570217278921	74.9305963995623
5	158196742	-0.0242782	0.00382125	2.1e-10	408112	ebi-a-GCST90002402	rs6863275	C	A	0.083366	Platelet count || id:ebi-a-GCST90002402	TRUE	reported	igd	9.00840475912085e-05	36.7675128288236
5	1285974	0.0437161	0.00227635	3.40017e-82	408112	ebi-a-GCST90002402	rs7705526	A	C	0.325701	Platelet count || id:ebi-a-GCST90002402	TRUE	reported	igd	0.000839429881166834	342.867542063086
5	139028810	-0.0162976	0.0023431	3.50026e-12	408112	ebi-a-GCST90002402	rs10447226	T	G	0.287021	Platelet count || id:ebi-a-GCST90002402	TRUE	reported	igd	0.000108709554569913	44.370279788879
5	141504991	0.0284032	0.00216696	2.99985e-39	408112	ebi-a-GCST90002402	rs6883827	G	A	0.617048	Platelet count || id:ebi-a-GCST90002402	TRUE	reported	igd	0.000381265782569776	155.657725489073
5	177608542	-0.0244527	0.00336132	3.50026e-13	408112	ebi-a-GCST90002402	rs72648830	T	C	0.111989	Platelet count || id:ebi-a-GCST90002402	TRUE	reported	igd	0.000118926146598308	48.5407224493094
5	54880701	-0.0141747	0.00222819	2e-10	408112	ebi-a-GCST90002402	rs10940474	T	C	0.659885	Platelet count || id:ebi-a-GCST90002402	TRUE	reported	igd	9.01886300500405e-05	36.8102016713827
5	65943398	0.0171783	0.0023379	1.99986e-13	408112	ebi-a-GCST90002402	rs199767861	AT	A	0.711563	Platelet count || id:ebi-a-GCST90002402	TRUE	reported	igd	0.000121130828835039	49.4406913477889
5	67203790	-0.0136192	0.00227992	2.30001e-09	408112	ebi-a-GCST90002402	rs963997	G	A	0.687109	Platelet count || id:ebi-a-GCST90002402	TRUE	reported	igd	7.97538944614503e-05	32.5509579343262
5	72144005	0.0438033	0.00388314	1.59993e-29	408112	ebi-a-GCST90002402	rs34651	T	C	0.918906	Platelet count || id:ebi-a-GCST90002402	TRUE	reported	igd	0.000285958799941636	116.736027538526
5	74613918	-0.0187264	0.0021636	4.90004e-18	408112	ebi-a-GCST90002402	rs2032885	G	C	0.549939	Platelet count || id:ebi-a-GCST90002402	TRUE	reported	igd	0.000173589913857749	70.8560796452478
5	77728333	-0.0271702	0.00412462	4.49987e-11	408112	ebi-a-GCST90002402	rs72760940	T	C	0.075034	Platelet count || id:ebi-a-GCST90002402	TRUE	reported	igd	0.000102470660211379	41.8235868294205
5	96121184	-0.0205207	0.00250956	2.90001e-16	408112	ebi-a-GCST90002402	rs13185488	A	G	0.228327	Platelet count || id:ebi-a-GCST90002402	TRUE	reported	igd	0.000148390095308712	60.5684695574087
5	159595894	-0.0439043	0.00230325	5.19996e-81	408112	ebi-a-GCST90002402	rs4538653	C	G	0.699691	Platelet count || id:ebi-a-GCST90002402	TRUE	reported	igd	0.000810062906114283	330.862792289347
5	176676323	0.0505921	0.00685974	1.59993e-13	408112	ebi-a-GCST90002402	rs58241613	A	T	0.024194	Platelet count || id:ebi-a-GCST90002402	TRUE	reported	igd	0.000120855541751188	49.3283167445211
5	1093260	0.0143241	0.00213078	1.80011e-11	408112	ebi-a-GCST90002402	rs6554595	T	C	0.458892	Platelet count || id:ebi-a-GCST90002402	TRUE	reported	igd	0.000101896466848421	41.5892048785453
5	87949118	0.0256403	0.00346742	1.39991e-13	408112	ebi-a-GCST90002402	rs35267052	G	T	0.103036	Platelet count || id:ebi-a-GCST90002402	TRUE	reported	igd	0.000121517885377563	49.5986913295252
5	158635102	-0.0272109	0.00243512	5.40008e-29	408112	ebi-a-GCST90002402	rs6556405	C	T	0.249755	Platelet count || id:ebi-a-GCST90002402	TRUE	reported	igd	0.00027748090956045	113.274165419166
5	179230321	-0.0123327	0.00214394	8.79995e-09	408112	ebi-a-GCST90002402	rs6883116	C	T	0.416894	Platelet count || id:ebi-a-GCST90002402	TRUE	reported	igd	7.39468170312135e-05	30.1806672628885
6	24660919	-0.0624109	0.00957732	7.19946e-11	408112	ebi-a-GCST90002402	rs16889597	T	C	0.012131	Platelet count || id:ebi-a-GCST90002402	TRUE	reported	igd	9.3356991194388e-05	38.1034789024861
6	30692768	0.0396109	0.00583216	1.10002e-11	408112	ebi-a-GCST90002402	rs11546742	G	C	0.033791	Platelet count || id:ebi-a-GCST90002402	TRUE	reported	igd	0.000102454618088394	41.8170385367675
6	30775277	0.0261872	0.00327603	1.29987e-15	408112	ebi-a-GCST90002402	rs112733823	T	C	0.116452	Platelet count || id:ebi-a-GCST90002402	TRUE	reported	igd	0.000141118914010691	57.6001684701243
6	52284245	0.0278666	0.00416532	2.19989e-11	408112	ebi-a-GCST90002402	rs78157248	C	T	0.069527	Platelet count || id:ebi-a-GCST90002402	TRUE	reported	igd	0.000100474355530436	41.0087095591902
6	90993567	-0.0120602	0.00216035	2.39999e-08	408112	ebi-a-GCST90002402	rs9294458	A	G	0.61606	Platelet count || id:ebi-a-GCST90002402	TRUE	reported	igd	6.88058537008816e-05	28.0822891797477
6	135421176	0.122026	0.00239636	1e-200	408112	ebi-a-GCST90002402	rs34164109	T	C	0.260914	Platelet count || id:ebi-a-GCST90002402	TRUE	reported	igd	0.00574284513668855	2357.24984956852
6	153422140	-0.0134827	0.00231721	5.89997e-09	408112	ebi-a-GCST90002402	rs9371672	G	C	0.289653	Platelet count || id:ebi-a-GCST90002402	TRUE	reported	igd	7.48052915240265e-05	30.5310714095678
6	109634599	0.0244663	0.0021154	6.09958e-31	408112	ebi-a-GCST90002402	rs13191948	T	C	0.456858	Platelet count || id:ebi-a-GCST90002402	TRUE	reported	igd	0.000297071651309897	121.273938665302
6	110713783	0.0188369	0.00211586	5.50047e-19	408112	ebi-a-GCST90002402	rs9400379	G	A	0.446625	Platelet count || id:ebi-a-GCST90002402	TRUE	reported	igd	0.000175392663912227	71.5920567907743
6	119132780	-0.0166233	0.00284312	5e-09	408112	ebi-a-GCST90002402	rs4946366	T	C	0.165372	Platelet count || id:ebi-a-GCST90002402	TRUE	reported	igd	7.62815325945111e-05	31.1336311882482
6	7085817	-0.0170548	0.00258093	3.90032e-11	408112	ebi-a-GCST90002402	rs61025394	A	G	0.210762	Platelet count || id:ebi-a-GCST90002402	TRUE	reported	igd	9.67661708434319e-05	39.4950637690011
6	34663487	0.0250128	0.0022018	6.59933e-30	408112	ebi-a-GCST90002402	rs3800458	T	A	0.646914	Platelet count || id:ebi-a-GCST90002402	TRUE	reported	igd	0.000285812793436499	116.676406739108
6	37156606	-0.0189988	0.0021533	1.10002e-18	408112	ebi-a-GCST90002402	rs1224382	C	T	0.541499	Platelet count || id:ebi-a-GCST90002402	TRUE	reported	igd	0.000179233953201949	73.1602814477085
6	47348288	-0.0300439	0.00342494	1.80011e-18	408112	ebi-a-GCST90002402	rs13208045	T	C	0.106225	Platelet count || id:ebi-a-GCST90002402	TRUE	reported	igd	0.000171394765320158	69.959908436898
6	47606712	0.0291414	0.00237797	1.59993e-34	408112	ebi-a-GCST90002402	rs4711890	G	C	0.267903	Platelet count || id:ebi-a-GCST90002402	TRUE	reported	igd	0.000333117174416954	135.993751905676
6	135514558	-0.0186817	0.00210822	7.89951e-19	408112	ebi-a-GCST90002402	rs210798	G	T	0.520169	Platelet count || id:ebi-a-GCST90002402	TRUE	reported	igd	0.000174219014217203	71.1129111134549
6	2776995	0.0125824	0.00213113	3.50002e-09	408112	ebi-a-GCST90002402	rs160697	G	A	0.414654	Platelet count || id:ebi-a-GCST90002402	TRUE	reported	igd	7.6852054974715e-05	31.3665027359236
6	25519515	0.0380654	0.00213569	4.60045e-71	408112	ebi-a-GCST90002402	rs301371	A	G	0.41031	Platelet count || id:ebi-a-GCST90002402	TRUE	reported	igd	0.000701175375891046	286.357469461183
6	29905900	0.0306423	0.00222294	3.19963e-43	408112	ebi-a-GCST90002402	rs9260012	G	A	0.393218	Platelet count || id:ebi-a-GCST90002402	TRUE	reported	igd	0.000448062703564037	182.940838918397
6	31347644	0.0592443	0.00284846	4.40048e-96	408112	ebi-a-GCST90002402	rs9266658	A	G	0.162634	Platelet count || id:ebi-a-GCST90002402	TRUE	reported	igd	0.000955982202791404	390.519226211306
6	32605420	-0.0303484	0.00326371	1.39991e-20	408112	ebi-a-GCST90002402	rs9272445	T	C	0.130891	Platelet count || id:ebi-a-GCST90002402	TRUE	reported	igd	0.000209549016917443	85.536973482881
6	33541507	0.108466	0.00229539	1e-200	408112	ebi-a-GCST90002402	rs511515	G	A	0.701058	Platelet count || id:ebi-a-GCST90002402	TRUE	reported	igd	0.00493126259852981	2022.47091426212
6	113417913	-0.0225423	0.00263597	1.20005e-17	408112	ebi-a-GCST90002402	rs7760090	G	A	0.198275	Platelet count || id:ebi-a-GCST90002402	TRUE	reported	igd	0.000161554786964804	65.9427774795739
6	166182901	-0.0146952	0.00215826	9.79941e-12	408112	ebi-a-GCST90002402	rs1472265	C	T	0.385207	Platelet count || id:ebi-a-GCST90002402	TRUE	reported	igd	0.00010228314718275	41.7470452159225
6	11593985	-0.0138517	0.00211091	5.30029e-11	408112	ebi-a-GCST90002402	rs211510	G	A	0.464995	Platelet count || id:ebi-a-GCST90002402	TRUE	reported	igd	9.5464581624111e-05	38.9637700666238
6	31269966	-0.0445034	0.00752052	3.29997e-09	408112	ebi-a-GCST90002402	rs9264781	A	C	0.023565	Platelet count || id:ebi-a-GCST90002402	TRUE	reported	igd	9.11438063112286e-05	37.2000893514141
6	52702085	-0.0252274	0.00213522	3.29989e-32	408112	ebi-a-GCST90002402	rs9382146	A	G	0.572446	Platelet count || id:ebi-a-GCST90002402	TRUE	reported	igd	0.000311530434798015	127.178305658276
6	131114386	0.0136387	0.00213503	1.7e-10	408112	ebi-a-GCST90002402	rs761841	C	T	0.575927	Platelet count || id:ebi-a-GCST90002402	TRUE	reported	igd	9.08623595696101e-05	37.0852072133861
6	135052237	0.0327826	0.00254186	4.70002e-38	408112	ebi-a-GCST90002402	rs9376060	G	A	0.219737	Platelet count || id:ebi-a-GCST90002402	TRUE	reported	igd	0.000368519937730526	150.452116391769
6	164478388	0.0308512	0.00211205	2.49977e-48	408112	ebi-a-GCST90002402	rs381500	A	C	0.452018	Platelet count || id:ebi-a-GCST90002402	TRUE	reported	igd	0.000471515681049127	192.521041282856
6	170583022	-0.0151759	0.00212459	9.09913e-13	408112	ebi-a-GCST90002402	rs9460100	C	T	0.549792	Platelet count || id:ebi-a-GCST90002402	TRUE	reported	igd	0.000114011991583202	46.5347394033378
7	2518689	0.0162991	0.00221762	1.99986e-13	408112	ebi-a-GCST90002402	rs35069969	C	G	0.34547	Platelet count || id:ebi-a-GCST90002402	TRUE	reported	igd	0.00012014263180076	49.0373009345987
7	158592431	-0.0416405	0.00449609	1.99986e-20	408112	ebi-a-GCST90002402	rs2788500	G	A	0.941495	Platelet count || id:ebi-a-GCST90002402	TRUE	reported	igd	0.000191017373261514	77.970994016224
7	2886266	0.0235735	0.00228184	5.10035e-25	408112	ebi-a-GCST90002402	rs13241955	C	A	0.337934	Platelet count || id:ebi-a-GCST90002402	TRUE	reported	igd	0.000248663078333258	101.507129973998
7	16698267	0.012355	0.00212368	5.99998e-09	408112	ebi-a-GCST90002402	rs706025	A	C	0.527117	Platelet count || id:ebi-a-GCST90002402	TRUE	reported	igd	7.60985215812352e-05	31.0589311812627
7	27204732	-0.0266493	0.00417189	1.7e-10	408112	ebi-a-GCST90002402	rs35355140	A	C	0.068574	Platelet count || id:ebi-a-GCST90002402	TRUE	reported	igd	9.07213380922985e-05	37.0276444863022
7	44873125	-0.034254	0.00212571	1.99986e-58	408112	ebi-a-GCST90002402	rs12155039	A	C	0.435244	Platelet count || id:ebi-a-GCST90002402	TRUE	reported	igd	0.00057682786119685	235.545087402028
7	50427982	0.0162793	0.0021222	1.69981e-14	408112	ebi-a-GCST90002402	rs6592965	A	G	0.454397	Platelet count || id:ebi-a-GCST90002402	TRUE	reported	igd	0.000131405533512349	53.6349602122865
7	73016541	-0.0167696	0.00237309	1.59993e-12	408112	ebi-a-GCST90002402	rs10653440	CTCTT	C	0.283894	Platelet count || id:ebi-a-GCST90002402	TRUE	reported	igd	0.000114342828049261	46.6697879107179
7	129214418	-0.0352111	0.00374395	5.19996e-21	408112	ebi-a-GCST90002402	rs896156	C	T	0.912336	Platelet count || id:ebi-a-GCST90002402	TRUE	reported	igd	0.00019831943489762	80.9521989704212
7	130737982	-0.0260705	0.0024457	1.59993e-26	408112	ebi-a-GCST90002402	rs2015210	G	T	0.750788	Platelet count || id:ebi-a-GCST90002402	TRUE	reported	igd	0.000254340189043971	103.825181467017
7	14027557	-0.0207039	0.00232631	5.60015e-19	408112	ebi-a-GCST90002402	rs7789916	A	G	0.713556	Platelet count || id:ebi-a-GCST90002402	TRUE	reported	igd	0.000175227437676566	71.5246026630386
7	18217017	-0.0305863	0.00256638	9.49948e-33	408112	ebi-a-GCST90002402	rs17138723	G	C	0.216387	Platelet count || id:ebi-a-GCST90002402	TRUE	reported	igd	0.000317260994754298	129.518475729626
7	36084910	0.0169069	0.00211871	1.50003e-15	408112	ebi-a-GCST90002402	rs2700936	G	T	0.459109	Platelet count || id:ebi-a-GCST90002402	TRUE	reported	igd	0.000141965731681339	57.9458610830379
7	37435969	0.0152291	0.00229375	3.10027e-11	408112	ebi-a-GCST90002402	rs1882076	C	T	0.697464	Platelet count || id:ebi-a-GCST90002402	TRUE	reported	igd	9.78762517249289e-05	39.9481870702744
7	80216205	0.0238797	0.00214948	1.10002e-28	408112	ebi-a-GCST90002402	rs11764390	A	G	0.439474	Platelet count || id:ebi-a-GCST90002402	TRUE	reported	igd	0.000280942004875767	114.687462135396
7	123417326	0.0756691	0.00388868	2.49977e-84	408112	ebi-a-GCST90002402	rs80143037	G	A	0.080048	Platelet count || id:ebi-a-GCST90002402	TRUE	reported	igd	0.000843301331827197	344.450181829082
7	129634289	0.0162483	0.00211072	1.39991e-14	408112	ebi-a-GCST90002402	rs12533403	T	C	0.491168	Platelet count || id:ebi-a-GCST90002402	TRUE	reported	igd	0.000131962439083216	53.8622988145774
7	135667470	0.0292287	0.00398641	2.29985e-13	408112	ebi-a-GCST90002402	rs57556994	C	T	0.075736	Platelet count || id:ebi-a-GCST90002402	TRUE	reported	igd	0.000119604466136786	48.8176174801603
7	1943668	0.0370632	0.00545612	1.10002e-11	408112	ebi-a-GCST90002402	rs371233761	C	T	0.059628	Platelet count || id:ebi-a-GCST90002402	TRUE	reported	igd	0.000154051437109781	62.8796186944976
7	55160538	0.01669	0.00225857	1.50003e-13	408112	ebi-a-GCST90002402	rs4947490	G	A	0.680262	Platelet count || id:ebi-a-GCST90002402	TRUE	reported	igd	0.000121175029654886	49.4587345160773
7	100235970	0.0265531	0.00217484	2.80027e-34	408112	ebi-a-GCST90002402	rs7385804	A	C	0.624652	Platelet count || id:ebi-a-GCST90002402	TRUE	reported	igd	0.000330622723223103	134.97506539827
7	106373718	-0.0706504	0.00212578	1e-200	408112	ebi-a-GCST90002402	rs342299	T	C	0.45012	Platelet count || id:ebi-a-GCST90002402	TRUE	reported	igd	0.00247090176672109	1010.89754855524
7	139796147	-0.0278002	0.00354755	4.60045e-15	408112	ebi-a-GCST90002402	rs62491380	G	A	0.097856	Platelet count || id:ebi-a-GCST90002402	TRUE	reported	igd	0.000136454907939883	55.6962125008949
7	37465117	0.0220678	0.00382703	8.10009e-09	408112	ebi-a-GCST90002402	rs77494014	T	A	0.083436	Platelet count || id:ebi-a-GCST90002402	TRUE	reported	igd	7.44842321629903e-05	30.4000243105065
7	75706634	0.0126353	0.00229168	3.50002e-08	408112	ebi-a-GCST90002402	rs10274404	A	G	0.30381	Platelet count || id:ebi-a-GCST90002402	TRUE	reported	igd	6.75353192006298e-05	27.5637006422902
7	99953786	0.0316032	0.00276124	2.49977e-30	408112	ebi-a-GCST90002402	rs369182876	CA	C	0.192849	Platelet count || id:ebi-a-GCST90002402	TRUE	reported	igd	0.000310931194442167	126.933597378841
7	115669432	0.0180974	0.00277552	7.00003e-11	408112	ebi-a-GCST90002402	rs17302005	G	A	0.176317	Platelet count || id:ebi-a-GCST90002402	TRUE	reported	igd	9.5129816106266e-05	38.8271228681866
7	116515781	-0.0342859	0.00247248	1e-43	408112	ebi-a-GCST90002402	rs13224082	T	A	0.241707	Platelet count || id:ebi-a-GCST90002402	TRUE	reported	igd	0.000430910799848019	175.934818739439
8	30366883	0.0218998	0.00250665	2.39994e-18	408112	ebi-a-GCST90002402	rs4733495	C	T	0.768887	Platelet count || id:ebi-a-GCST90002402	TRUE	reported	igd	0.000170450070866449	69.574237354994
8	105469502	-0.0247238	0.0042564	6.29999e-09	408112	ebi-a-GCST90002402	rs77338166	G	A	0.065742	Platelet count || id:ebi-a-GCST90002402	TRUE	reported	igd	7.50879377114555e-05	30.6464394373577
8	106581528	-0.0697696	0.00233293	1.59956e-196	408112	ebi-a-GCST90002402	rs6993770	T	A	0.286329	Platelet count || id:ebi-a-GCST90002402	TRUE	reported	igd	0.0019894171062432	813.519444728516
8	40032181	0.0148142	0.00213293	3.80014e-12	408112	ebi-a-GCST90002402	rs13270220	T	A	0.562697	Platelet count || id:ebi-a-GCST90002402	TRUE	reported	igd	0.00010800490002991	44.0826408924292
8	8799976	0.0157242	0.00212292	1.29987e-13	408112	ebi-a-GCST90002402	rs7843024	A	G	0.45015	Platelet count || id:ebi-a-GCST90002402	TRUE	reported	igd	0.000122396386879498	49.9573040429051
8	21727352	-0.0341823	0.00540193	2.5e-10	408112	ebi-a-GCST90002402	rs140759014	T	C	0.040521	Platelet count || id:ebi-a-GCST90002402	TRUE	reported	igd	9.08548649009129e-05	37.0821480082591
8	56795439	-0.0183217	0.00211325	4.30031e-18	408112	ebi-a-GCST90002402	rs12676105	T	C	0.50473	Platelet count || id:ebi-a-GCST90002402	TRUE	reported	igd	0.000167827324964958	68.5035063516709
8	130848477	0.0145285	0.00257822	1.7e-08	408112	ebi-a-GCST90002402	rs60188612	A	G	0.218587	Platelet count || id:ebi-a-GCST90002402	TRUE	reported	igd	7.21068481920892e-05	29.4296478948266
8	142353770	-0.0212983	0.00233843	8.4004e-20	408112	ebi-a-GCST90002402	rs4072669	C	G	0.289317	Platelet count || id:ebi-a-GCST90002402	TRUE	reported	igd	0.000186539047939221	76.142654432741
8	22440742	0.026238	0.00253051	3.40017e-25	408112	ebi-a-GCST90002402	rs13266443	G	C	0.224531	Platelet count || id:ebi-a-GCST90002402	TRUE	reported	igd	0.000239735419337295	97.8618829452884
8	101469908	0.0196831	0.00309623	2.1e-10	408112	ebi-a-GCST90002402	rs7830416	A	T	0.865247	Platelet count || id:ebi-a-GCST90002402	TRUE	reported	igd	9.03432143320984e-05	36.8733004535587
8	121041045	-0.015155	0.0023011	4.49987e-11	408112	ebi-a-GCST90002402	rs12386849	T	C	0.305671	Platelet count || id:ebi-a-GCST90002402	TRUE	reported	igd	9.74903028726291e-05	39.7906467075477
8	126343520	0.0180222	0.00212355	2.09991e-17	408112	ebi-a-GCST90002402	rs7010394	C	T	0.543064	Platelet count || id:ebi-a-GCST90002402	TRUE	reported	igd	0.0001611951591001	65.7959623709643
8	130659170	0.0251835	0.00269382	8.9002e-21	408112	ebi-a-GCST90002402	rs62523770	T	G	0.191132	Platelet count || id:ebi-a-GCST90002402	TRUE	reported	igd	0.000196098029967187	80.0452637284339
8	66901401	-0.018714	0.00225438	1e-16	408112	ebi-a-GCST90002402	rs6985149	G	A	0.325576	Platelet count || id:ebi-a-GCST90002402	TRUE	reported	igd	0.000153797276812482	62.7758613964746
8	71018417	0.0220983	0.0031365	1.80011e-12	408112	ebi-a-GCST90002402	rs112183258	A	T	0.13494	Platelet count || id:ebi-a-GCST90002402	TRUE	reported	igd	0.000114007825577959	46.5330388271952
8	144996029	0.0417421	0.00213129	2.09991e-85	408112	ebi-a-GCST90002402	rs7833924	G	A	0.430554	Platelet count || id:ebi-a-GCST90002402	TRUE	reported	igd	0.00085439511966049	348.985363676201
9	4787167	-0.0434963	0.00220943	2.80027e-86	408112	ebi-a-GCST90002402	rs296852	A	G	0.634386	Platelet count || id:ebi-a-GCST90002402	TRUE	reported	igd	0.000877629138287712	358.483843493253
9	5506383	-0.0154005	0.00241898	1.89998e-10	408112	ebi-a-GCST90002402	rs10975153	C	G	0.258716	Platelet count || id:ebi-a-GCST90002402	TRUE	reported	igd	9.09719600895425e-05	37.1299444159647
9	38195756	-0.0275277	0.00210735	5.40008e-39	408112	ebi-a-GCST90002402	rs10758481	C	T	0.503944	Platelet count || id:ebi-a-GCST90002402	TRUE	reported	igd	0.00037886355908143	154.676608427098
9	95303704	0.0184685	0.00268443	6.00067e-12	408112	ebi-a-GCST90002402	rs62572513	C	A	0.206308	Platelet count || id:ebi-a-GCST90002402	TRUE	reported	igd	0.000111702094089267	45.5918343221378
9	96209943	-0.0143165	0.00222863	1.29999e-10	408112	ebi-a-GCST90002402	rs10821128	C	T	0.331156	Platelet count || id:ebi-a-GCST90002402	TRUE	reported	igd	9.07948414366535e-05	37.0576473819307
9	276451	-0.0248833	0.00245969	4.70002e-24	408112	ebi-a-GCST90002402	rs59602331	C	T	0.250803	Platelet count || id:ebi-a-GCST90002402	TRUE	reported	igd	0.000232688384010827	94.9845582020124
9	4889324	-0.0985389	0.0114183	6.09958e-18	408112	ebi-a-GCST90002402	rs9299006	A	G	0.008755	Platelet count || id:ebi-a-GCST90002402	TRUE	reported	igd	0.000168532077952946	68.7912198606049
9	86594798	0.0147475	0.00240449	8.60003e-10	408112	ebi-a-GCST90002402	rs796004	T	C	0.257012	Platelet count || id:ebi-a-GCST90002402	TRUE	reported	igd	8.30619277156036e-05	33.9012192206354
9	91392554	-0.0660954	0.00442454	1.9002e-50	408112	ebi-a-GCST90002402	rs9410195	T	C	0.062362	Platelet count || id:ebi-a-GCST90002402	TRUE	reported	igd	0.000510890351541748	208.60603617886
9	99192919	0.0503083	0.0025386	2.09991e-87	408112	ebi-a-GCST90002402	rs10820606	C	A	0.229023	Platelet count || id:ebi-a-GCST90002402	TRUE	reported	igd	0.000893778289759539	365.08616392097
9	136022954	-0.0591399	0.00645422	5.00035e-20	408112	ebi-a-GCST90002402	rs114968084	A	G	0.029161	Platelet count || id:ebi-a-GCST90002402	TRUE	reported	igd	0.000198034471859142	80.8358565966027
9	4763176	0.106895	0.00210316	1e-200	408112	ebi-a-GCST90002402	rs385893	C	T	0.523999	Platelet count || id:ebi-a-GCST90002402	TRUE	reported	igd	0.00570010823416429	2339.6071856283
9	21986847	0.0436962	0.0023431	1.29987e-77	408112	ebi-a-GCST90002402	rs3731211	A	T	0.721879	Platelet count || id:ebi-a-GCST90002402	TRUE	reported	igd	0.000766682459058062	313.130850296498
9	113155247	0.0228259	0.00313295	3.19963e-13	408112	ebi-a-GCST90002402	rs10817007	G	T	0.129344	Platelet count || id:ebi-a-GCST90002402	TRUE	reported	igd	0.000117348812997833	47.8968447104187
9	136919416	0.0336052	0.00236912	1.10002e-45	408112	ebi-a-GCST90002402	rs2520096	G	A	0.270501	Platelet count || id:ebi-a-GCST90002402	TRUE	reported	igd	0.000445693746311105	181.973179114953
9	4836566	-0.0355291	0.00239514	8.9002e-50	408112	ebi-a-GCST90002402	rs7860776	A	G	0.290446	Platelet count || id:ebi-a-GCST90002402	TRUE	reported	igd	0.000520294530927235	212.44793651619
9	5042981	-0.0408412	0.00212487	2.49977e-82	408112	ebi-a-GCST90002402	rs7033052	C	G	0.532017	Platelet count || id:ebi-a-GCST90002402	TRUE	reported	igd	0.000830582106771505	339.250639105071
9	22142756	-0.0475082	0.00286091	6.29941e-62	408112	ebi-a-GCST90002402	rs12376511	C	T	0.16161	Platelet count || id:ebi-a-GCST90002402	TRUE	reported	igd	0.00061161970322965	249.760875757762
9	35691526	-0.0194541	0.00253199	1.59993e-14	408112	ebi-a-GCST90002402	rs34968913	A	G	0.221256	Platelet count || id:ebi-a-GCST90002402	TRUE	reported	igd	0.000130419356736531	53.2323862113129
9	73037963	-0.0199605	0.00212365	5.50047e-21	408112	ebi-a-GCST90002402	rs12000252	G	A	0.549098	Platelet count || id:ebi-a-GCST90002402	TRUE	reported	igd	0.000197289899258469	80.5318689106782
9	85126285	-0.0119791	0.0021945	4.79999e-08	408112	ebi-a-GCST90002402	rs7851531	G	A	0.365279	Platelet count || id:ebi-a-GCST90002402	TRUE	reported	igd	6.65404829978434e-05	27.157643598972
9	100739888	0.0194379	0.00227869	1.50003e-17	408112	ebi-a-GCST90002402	rs10116976	C	T	0.690365	Platelet count || id:ebi-a-GCST90002402	TRUE	reported	igd	0.000161531599694165	65.9333114644597
9	123497645	0.0173901	0.0022924	3.29989e-14	408112	ebi-a-GCST90002402	rs2900177	T	C	0.697043	Platelet count || id:ebi-a-GCST90002402	TRUE	reported	igd	0.000127724648503242	52.132364888639
9	135864436	-0.0795062	0.00447865	1.69981e-70	408112	ebi-a-GCST90002402	rs60757417	G	C	0.059734	Platelet count || id:ebi-a-GCST90002402	TRUE	reported	igd	0.000710075158275182	289.994690869703
10	11904834	0.0195987	0.00260591	5.40008e-14	408112	ebi-a-GCST90002402	rs34346558	C	A	0.206337	Platelet count || id:ebi-a-GCST90002402	TRUE	reported	igd	0.000125804962366737	51.3487231156682
10	30090640	0.0405551	0.0063177	1.40001e-10	408112	ebi-a-GCST90002402	rs57273488	A	G	0.028833	Platelet count || id:ebi-a-GCST90002402	TRUE	reported	igd	9.2109557860394e-05	37.5942944522455
10	30503955	0.0186023	0.00222985	7.29962e-17	408112	ebi-a-GCST90002402	rs2689216	A	G	0.646171	Platelet count || id:ebi-a-GCST90002402	TRUE	reported	igd	0.000158235590373788	64.5877468677031
10	101323976	-0.0204954	0.00241618	2.19989e-17	408112	ebi-a-GCST90002402	rs10458728	C	T	0.260888	Platelet count || id:ebi-a-GCST90002402	TRUE	reported	igd	0.000161997066348852	66.1233345338416
10	104359884	0.0190382	0.00225634	3.19963e-17	408112	ebi-a-GCST90002402	rs12762934	T	C	0.323302	Platelet count || id:ebi-a-GCST90002402	TRUE	reported	igd	0.000158593377983117	64.7338098422624
10	3707748	0.0210259	0.00301398	2.99985e-12	408112	ebi-a-GCST90002402	rs7912685	C	T	0.857617	Platelet count || id:ebi-a-GCST90002402	TRUE	reported	igd	0.00010796691823453	44.0671367936489
10	25223367	-0.0231268	0.00219319	5.40008e-26	408112	ebi-a-GCST90002402	rs11818463	C	G	0.367116	Platelet count || id:ebi-a-GCST90002402	TRUE	reported	igd	0.000248535547705746	101.455057562491
10	81099712	0.0187078	0.0023534	1.9002e-15	408112	ebi-a-GCST90002402	rs4979859	T	G	0.723891	Platelet count || id:ebi-a-GCST90002402	TRUE	reported	igd	0.000139903691053521	57.1040844280383
10	81164146	0.0309044	0.0034472	3.10027e-19	408112	ebi-a-GCST90002402	rs116052829	T	C	0.104181	Platelet count || id:ebi-a-GCST90002402	TRUE	reported	igd	0.000178270474108108	72.7669353843303
10	105672015	-0.0255996	0.00358574	9.3994e-13	408112	ebi-a-GCST90002402	rs2475218	T	C	0.904324	Platelet count || id:ebi-a-GCST90002402	TRUE	reported	igd	0.000113402706957964	46.2860276974501
10	43880833	-0.0128318	0.00212462	1.5e-09	408112	ebi-a-GCST90002402	rs7920539	T	C	0.441164	Platelet count || id:ebi-a-GCST90002402	TRUE	reported	igd	8.11875808283118e-05	33.1361538560119
10	64790681	-0.0246481	0.00342443	6.09958e-13	408112	ebi-a-GCST90002402	rs35095528	CT	C	0.851651	Platelet count || id:ebi-a-GCST90002402	TRUE	reported	igd	0.000153512298419139	62.6595231152463
10	65016174	0.0761753	0.00213892	1e-200	408112	ebi-a-GCST90002402	rs7088799	G	T	0.419084	Platelet count || id:ebi-a-GCST90002402	TRUE	reported	igd	0.00282535328999319	1156.32194920259
10	75876444	-0.0150402	0.00219159	6.79986e-12	408112	ebi-a-GCST90002402	rs34188235	CA	C	0.598388	Platelet count || id:ebi-a-GCST90002402	TRUE	reported	igd	0.000108724338749136	44.3763146723787
10	121010256	-0.02783	0.00323924	8.60003e-18	408112	ebi-a-GCST90002402	rs10886430	G	A	0.126416	Platelet count || id:ebi-a-GCST90002402	TRUE	reported	igd	0.000171065772911166	69.8255973525561
10	50259007	-0.0351122	0.00250236	1e-44	408112	ebi-a-GCST90002402	rs28505677	G	C	0.235729	Platelet count || id:ebi-a-GCST90002402	TRUE	reported	igd	0.000444228556953577	181.374688194329
10	105007471	-0.0126731	0.00219438	7.69999e-09	408112	ebi-a-GCST90002402	rs111909349	TAA	T	0.37389	Platelet count || id:ebi-a-GCST90002402	TRUE	reported	igd	7.51952156559721e-05	30.6902272196131
10	14603429	-0.0156109	0.00211717	1.69981e-13	408112	ebi-a-GCST90002402	rs11259186	G	T	0.539646	Platelet count || id:ebi-a-GCST90002402	TRUE	reported	igd	0.000121084000869	49.4215757567696
10	17195428	0.0135871	0.00211873	1.40001e-10	408112	ebi-a-GCST90002402	rs2273736	C	G	0.531832	Platelet count || id:ebi-a-GCST90002402	TRUE	reported	igd	9.19305228037023e-05	37.5212150063307
10	89749148	0.0195683	0.00290752	1.69981e-11	408112	ebi-a-GCST90002402	rs78376243	T	C	0.156451	Platelet count || id:ebi-a-GCST90002402	TRUE	reported	igd	0.000101070601365007	41.2520924968693
10	94839642	-0.0223708	0.00211902	4.70002e-26	408112	ebi-a-GCST90002402	rs2068888	A	G	0.45048	Platelet count || id:ebi-a-GCST90002402	TRUE	reported	igd	0.000247771895706693	101.143248811354
11	77626280	-0.0151044	0.00215085	2.19989e-12	408112	ebi-a-GCST90002402	rs9704476	C	T	0.399524	Platelet count || id:ebi-a-GCST90002402	TRUE	reported	igd	0.000109465049901351	44.6786722683296
11	114000357	-0.0242285	0.00330564	2.29985e-13	408112	ebi-a-GCST90002402	rs17116453	A	G	0.114535	Platelet count || id:ebi-a-GCST90002402	TRUE	reported	igd	0.000119067345172604	48.5983607161818
11	119083318	0.0628689	0.00237023	5.10505e-155	408112	ebi-a-GCST90002402	rs36109901	C	A	0.271967	Platelet count || id:ebi-a-GCST90002402	TRUE	reported	igd	0.00156519695748393	639.773902484412
11	128584765	-0.0182142	0.00269141	1.29987e-11	408112	ebi-a-GCST90002402	rs4936066	C	A	0.191081	Platelet count || id:ebi-a-GCST90002402	TRUE	reported	igd	0.000102558754834531	41.8595464984874
11	190010	0.0471822	0.00298271	2.29985e-56	408112	ebi-a-GCST90002402	rs72479377	A	G	0.496826	Platelet count || id:ebi-a-GCST90002402	TRUE	reported	igd	0.00111303514451954	454.74692213607
11	8710244	-0.0158314	0.00224929	1.9002e-12	408112	ebi-a-GCST90002402	rs10769941	T	G	0.676127	Platelet count || id:ebi-a-GCST90002402	TRUE	reported	igd	0.000109766966664933	44.8019145358851
11	10669172	0.0215746	0.00227217	2.19989e-21	408112	ebi-a-GCST90002402	rs4442541	G	A	0.690066	Platelet count || id:ebi-a-GCST90002402	TRUE	reported	igd	0.000199101875917935	81.2716479184279
11	64006292	0.0180716	0.00218931	1.50003e-16	408112	ebi-a-GCST90002402	rs594942	C	T	0.636967	Platelet count || id:ebi-a-GCST90002402	TRUE	reported	igd	0.000151038006101121	61.6494320772266
11	65437472	-0.025981	0.00218654	1.50003e-32	408112	ebi-a-GCST90002402	rs11227249	T	C	0.366408	Platelet count || id:ebi-a-GCST90002402	TRUE	reported	igd	0.000313412528964455	127.946887353222
11	100452869	-0.0264318	0.0035609	1.10002e-13	408112	ebi-a-GCST90002402	rs72996108	A	C	0.097194	Platelet count || id:ebi-a-GCST90002402	TRUE	reported	igd	0.000122607593174236	50.043520565948
11	117095283	-0.0259399	0.00419793	6.4e-10	408112	ebi-a-GCST90002402	rs59781045	T	C	0.067762	Platelet count || id:ebi-a-GCST90002402	TRUE	reported	igd	8.50118775828051e-05	34.6971470299344
11	8823846	0.0222837	0.00222043	1.10002e-23	408112	ebi-a-GCST90002402	rs113600243	GAA	G	0.423006	Platelet count || id:ebi-a-GCST90002402	TRUE	reported	igd	0.000242394313016487	98.9475274030882
11	57421457	0.0161423	0.0022545	8.10028e-13	408112	ebi-a-GCST90002402	rs7117878	A	C	0.32232	Platelet count || id:ebi-a-GCST90002402	TRUE	reported	igd	0.000113834196743489	46.4621630159913
11	58951440	-0.0116939	0.00214444	4.90004e-08	408112	ebi-a-GCST90002402	rs656163	G	A	0.545433	Platelet count || id:ebi-a-GCST90002402	TRUE	reported	igd	6.78091126897269e-05	27.6754536277583
11	61589481	0.0395335	0.00226703	4.20049e-68	408112	ebi-a-GCST90002402	rs28456	G	A	0.314836	Platelet count || id:ebi-a-GCST90002402	TRUE	reported	igd	0.000674278711555162	275.365558106504
11	85781322	0.0214831	0.00266718	8.00018e-16	408112	ebi-a-GCST90002402	rs669556	T	C	0.805282	Platelet count || id:ebi-a-GCST90002402	TRUE	reported	igd	0.000144736473723463	59.0769528811208
11	108025214	0.0209457	0.00212413	6.20012e-23	408112	ebi-a-GCST90002402	rs4754299	T	C	0.564344	Platelet count || id:ebi-a-GCST90002402	TRUE	reported	igd	0.000215728421287977	88.0599230400124
11	196944	0.0929839	0.00251184	1e-200	408112	ebi-a-GCST90002402	rs11604127	T	C	0.231993	Platelet count || id:ebi-a-GCST90002402	TRUE	reported	igd	0.00308095652819703	1261.25504067377
11	73100232	0.0138014	0.00243951	1.5e-08	408112	ebi-a-GCST90002402	rs11826896	T	C	0.249801	Platelet count || id:ebi-a-GCST90002402	TRUE	reported	igd	7.13915703989606e-05	29.1376939812509
11	94834871	0.0182417	0.00259807	2.19989e-12	408112	ebi-a-GCST90002402	rs646809	T	C	0.791691	Platelet count || id:ebi-a-GCST90002402	TRUE	reported	igd	0.000109755010550057	44.7970340545288
11	127945977	0.0161733	0.00225613	7.59976e-13	408112	ebi-a-GCST90002402	rs61131884	CT	C	0.675619	Platelet count || id:ebi-a-GCST90002402	TRUE	reported	igd	0.000114652767757594	46.7963063755985
11	17039027	-0.0136834	0.00212427	1.2e-10	408112	ebi-a-GCST90002402	rs7937770	C	T	0.5421	Platelet count || id:ebi-a-GCST90002402	TRUE	reported	igd	9.29540018633182e-05	37.9389842808543
11	32910016	-0.0178914	0.00272143	4.90004e-11	408112	ebi-a-GCST90002402	rs2786802	T	G	0.800814	Platelet count || id:ebi-a-GCST90002402	TRUE	reported	igd	0.000102119602047273	41.6802871658513
11	47529947	-0.0248315	0.00213609	3.10027e-31	408112	ebi-a-GCST90002402	rs7124681	A	C	0.408189	Platelet count || id:ebi-a-GCST90002402	TRUE	reported	igd	0.00029790667584875	121.614923378191
11	101695749	0.0222346	0.00380924	5.30005e-09	408112	ebi-a-GCST90002402	rs11225024	T	A	0.084112	Platelet count || id:ebi-a-GCST90002402	TRUE	reported	igd	7.61708787809456e-05	31.0884653750193
11	116648917	0.0366745	0.00309905	2.60016e-32	408112	ebi-a-GCST90002402	rs964184	C	G	0.867088	Platelet count || id:ebi-a-GCST90002402	TRUE	reported	igd	0.000310017184584833	126.560349084019
11	126291475	-0.0269914	0.00216128	8.60003e-36	408112	ebi-a-GCST90002402	rs2155311	A	G	0.480746	Platelet count || id:ebi-a-GCST90002402	TRUE	reported	igd	0.000363727676566336	148.494913793463
11	128297998	-0.0295818	0.0021863	1e-41	408112	ebi-a-GCST90002402	rs7103603	A	G	0.389395	Platelet count || id:ebi-a-GCST90002402	TRUE	reported	igd	0.000416130851981913	169.897861744296
12	805196	0.0239867	0.00406204	3.50002e-09	408112	ebi-a-GCST90002402	rs73037185	T	C	0.073014	Platelet count || id:ebi-a-GCST90002402	TRUE	reported	igd	7.78843714331135e-05	31.7878666035776
12	6502260	-0.022243	0.00212973	1.59993e-25	408112	ebi-a-GCST90002402	rs11611855	T	C	0.417402	Platelet count || id:ebi-a-GCST90002402	TRUE	reported	igd	0.000240624716093385	98.2249882447809
12	80347212	-0.0228573	0.00386452	3.29997e-09	408112	ebi-a-GCST90002402	rs2122403	A	G	0.919278	Platelet count || id:ebi-a-GCST90002402	TRUE	reported	igd	7.7538720968035e-05	31.6467812652068
12	109195024	0.0161013	0.00215356	7.59976e-14	408112	ebi-a-GCST90002402	rs1035317	G	A	0.391576	Platelet count || id:ebi-a-GCST90002402	TRUE	reported	igd	0.000123530523555968	50.4202704108279
12	109491468	-0.0446231	0.00212695	1e-97	408112	ebi-a-GCST90002402	rs3742028	A	G	0.582271	Platelet count || id:ebi-a-GCST90002402	TRUE	reported	igd	0.000968655297944508	395.701211719268
12	111884608	-0.10415	0.00209864	1e-200	408112	ebi-a-GCST90002402	rs3184504	C	T	0.518691	Platelet count || id:ebi-a-GCST90002402	TRUE	reported	igd	0.00541603222012089	2222.37335504962
12	122216910	-0.0829688	0.00328162	4.89779e-141	408112	ebi-a-GCST90002402	rs11553699	G	A	0.129678	Platelet count || id:ebi-a-GCST90002402	TRUE	reported	igd	0.00155383850356342	635.123911677768
12	21336157	-0.0174437	0.00256657	1.10002e-11	408112	ebi-a-GCST90002402	rs2417965	T	C	0.787521	Platelet count || id:ebi-a-GCST90002402	TRUE	reported	igd	0.000101832257317022	41.5629949872501
12	57879092	-0.0134429	0.00219492	9.09997e-10	408112	ebi-a-GCST90002402	rs10876988	A	G	0.63273	Platelet count || id:ebi-a-GCST90002402	TRUE	reported	igd	8.39884976816068e-05	34.2794248662365
12	111053316	-0.0425974	0.00660864	1.2e-10	408112	ebi-a-GCST90002402	rs111310140	T	C	0.025864	Platelet count || id:ebi-a-GCST90002402	TRUE	reported	igd	9.14347885179708e-05	37.3188637844869
12	111252321	-0.0618762	0.00957732	1e-10	408112	ebi-a-GCST90002402	rs111963898	A	C	0.015406	Platelet count || id:ebi-a-GCST90002402	TRUE	reported	igd	0.000116151371745491	47.4080428322592
12	46880212	0.0327628	0.00418225	4.70002e-15	408112	ebi-a-GCST90002402	rs12580121	G	A	0.067823	Platelet count || id:ebi-a-GCST90002402	TRUE	reported	igd	0.000135727358230902	55.3992113562189
12	48208368	0.0316438	0.0021099	7.59976e-51	408112	ebi-a-GCST90002402	rs11168249	C	T	0.46114	Platelet count || id:ebi-a-GCST90002402	TRUE	reported	igd	0.00049764082291816	203.193313528886
12	51001616	0.0240006	0.00220424	1.29987e-27	408112	ebi-a-GCST90002402	rs10783380	G	A	0.654825	Platelet count || id:ebi-a-GCST90002402	TRUE	reported	igd	0.000260398680165777	106.298985477977
12	64865975	-0.0156679	0.00217239	5.50047e-13	408112	ebi-a-GCST90002402	rs10878173	G	C	0.617743	Platelet count || id:ebi-a-GCST90002402	TRUE	reported	igd	0.000115935077756236	47.319750602063
12	65005079	0.0421031	0.00228214	5.30029e-76	408112	ebi-a-GCST90002402	rs1716505	G	C	0.318485	Platelet count || id:ebi-a-GCST90002402	TRUE	reported	igd	0.000769524665169446	314.292566984677
12	78220740	-0.0173383	0.00248093	2.80027e-12	408112	ebi-a-GCST90002402	rs113825134	A	G	0.233727	Platelet count || id:ebi-a-GCST90002402	TRUE	reported	igd	0.000107680094982331	43.9500561094554
12	93903228	0.0277837	0.00288028	5.10035e-22	408112	ebi-a-GCST90002402	rs12425835	T	C	0.157786	Platelet count || id:ebi-a-GCST90002402	TRUE	reported	igd	0.000205163963519353	83.7466469459022
12	740009	-0.0267148	0.0021208	2.19989e-36	408112	ebi-a-GCST90002402	rs34038797	G	C	0.478763	Platelet count || id:ebi-a-GCST90002402	TRUE	reported	igd	0.000356196515158951	145.419157598694
12	6285391	-0.0483262	0.00213164	8.70964e-114	408112	ebi-a-GCST90002402	rs10774405	A	G	0.426239	Platelet count || id:ebi-a-GCST90002402	TRUE	reported	igd	0.00114229821604916	466.716454324999
12	49671659	-0.0420393	0.00406593	4.70002e-25	408112	ebi-a-GCST90002402	rs80012730	C	A	0.073562	Platelet count || id:ebi-a-GCST90002402	TRUE	reported	igd	0.000240885598496055	98.3315082464398
12	54712308	0.0531162	0.00211268	1.69824e-139	408112	ebi-a-GCST90002402	rs10876550	A	G	0.561105	Platelet count || id:ebi-a-GCST90002402	TRUE	reported	igd	0.0013895966634295	567.897442703766
12	95515494	0.0266187	0.00408333	7.10068e-11	408112	ebi-a-GCST90002402	rs141526980	TGA	T	0.071376	Platelet count || id:ebi-a-GCST90002402	TRUE	reported	igd	9.39281543133994e-05	38.3366199447955
12	121414915	-0.0242664	0.00220169	2.99985e-28	408112	ebi-a-GCST90002402	rs2255531	A	G	0.350416	Platelet count || id:ebi-a-GCST90002402	TRUE	reported	igd	0.000268077242064894	109.434340115189
12	123725395	-0.0292183	0.0026258	9.20026e-29	408112	ebi-a-GCST90002402	rs12829456	T	C	0.200327	Platelet count || id:ebi-a-GCST90002402	TRUE	reported	igd	0.000273521710425428	111.657485988271
12	133124329	0.012471	0.00213183	4.90004e-09	408112	ebi-a-GCST90002402	rs4883519	C	T	0.440867	Platelet count || id:ebi-a-GCST90002402	TRUE	reported	igd	7.66752624476675e-05	31.2943408593161
12	12873233	0.0167536	0.00227501	1.80011e-13	408112	ebi-a-GCST90002402	rs34329	C	G	0.688313	Platelet count || id:ebi-a-GCST90002402	TRUE	reported	igd	0.0001204345075262	49.1564469990034
12	29287662	-0.0211233	0.00220097	8.19974e-22	408112	ebi-a-GCST90002402	rs59425973	T	TG	0.349818	Platelet count || id:ebi-a-GCST90002402	TRUE	reported	igd	0.000202969426392227	82.8506687576459
12	29435480	-0.0448607	0.00210507	8.99498e-101	408112	ebi-a-GCST90002402	rs2015599	A	G	0.457812	Platelet count || id:ebi-a-GCST90002402	TRUE	reported	igd	0.00099907745981934	408.14126686702
12	68517877	0.0180192	0.00245236	1.99986e-13	408112	ebi-a-GCST90002402	rs4913405	A	G	0.753535	Platelet count || id:ebi-a-GCST90002402	TRUE	reported	igd	0.000120603438707063	49.2254061239898
13	41149345	0.0235826	0.00228473	5.60015e-25	408112	ebi-a-GCST90002402	rs2755214	G	T	0.307895	Platelet count || id:ebi-a-GCST90002402	TRUE	reported	igd	0.00023702163419629	96.7538318831956
13	114018953	0.0273824	0.00220689	2.39994e-35	408112	ebi-a-GCST90002402	rs11164132	C	T	0.356787	Platelet count || id:ebi-a-GCST90002402	TRUE	reported	igd	0.000344141344874787	140.495874696117
13	47242927	0.0172341	0.00222121	8.60003e-15	408112	ebi-a-GCST90002402	rs3742271	C	G	0.653532	Platelet count || id:ebi-a-GCST90002402	TRUE	reported	igd	0.000134504619261338	54.9000644790149
13	51388960	-0.013612	0.00213279	1.7e-10	408112	ebi-a-GCST90002402	rs9535495	T	C	0.558022	Platelet count || id:ebi-a-GCST90002402	TRUE	reported	igd	9.13957182500901e-05	37.3029159018359
13	71236607	0.0218105	0.00214262	2.49977e-24	408112	ebi-a-GCST90002402	rs670179	A	T	0.574295	Platelet count || id:ebi-a-GCST90002402	TRUE	reported	igd	0.000232597490875198	94.9474465389069
13	78447373	-0.014596	0.00253538	8.60003e-09	408112	ebi-a-GCST90002402	rs1924930	A	T	0.775488	Platelet count || id:ebi-a-GCST90002402	TRUE	reported	igd	7.41843585117239e-05	30.2776246783837
13	114075135	0.0235284	0.00417648	1.79999e-08	408112	ebi-a-GCST90002402	rs66527945	T	C	0.068536	Platelet count || id:ebi-a-GCST90002402	TRUE	reported	igd	7.0680500134313e-05	28.8474578625638
13	95897359	0.07416	0.00382133	6.79986e-84	408112	ebi-a-GCST90002402	rs4148445	T	C	0.916558	Platelet count || id:ebi-a-GCST90002402	TRUE	reported	igd	0.000841228727906064	343.602904780237
13	95972874	0.0157652	0.00219476	6.79986e-13	408112	ebi-a-GCST90002402	rs3956381	A	C	0.579818	Platelet count || id:ebi-a-GCST90002402	TRUE	reported	igd	0.000121103892516076	49.4296957032915
13	108960385	-0.0504772	0.00782376	1.09999e-10	408112	ebi-a-GCST90002402	rs374039502	A	T	0.020947	Platelet count || id:ebi-a-GCST90002402	TRUE	reported	igd	0.000104507761034957	42.6551201470794
13	110492626	-0.0642188	0.00350018	3.50026e-75	408112	ebi-a-GCST90002402	rs11841319	T	C	0.102193	Platelet count || id:ebi-a-GCST90002402	TRUE	reported	igd	0.000756760583646066	309.075457915719
13	33147548	0.0257204	0.00219185	8.49963e-32	408112	ebi-a-GCST90002402	rs7332115	G	T	0.371152	Platelet count || id:ebi-a-GCST90002402	TRUE	reported	igd	0.000308804003132028	126.064931073582
13	33704065	-0.0156735	0.00252953	5.80003e-10	408112	ebi-a-GCST90002402	rs3742321	C	T	0.226277	Platelet count || id:ebi-a-GCST90002402	TRUE	reported	igd	8.60177129680545e-05	35.1077087242047
13	72340143	-0.0191208	0.00216657	1.10002e-18	408112	ebi-a-GCST90002402	rs303968	C	T	0.39844	Platelet count || id:ebi-a-GCST90002402	TRUE	reported	igd	0.000175260479479172	71.5380920805641
13	110999252	0.0146505	0.00252053	6.19998e-09	408112	ebi-a-GCST90002402	rs4771666	T	C	0.234278	Platelet count || id:ebi-a-GCST90002402	TRUE	reported	igd	7.70082974947337e-05	31.4302766826729
14	21565189	0.0153822	0.0027906	3.50002e-08	408112	ebi-a-GCST90002402	rs2319627	C	T	0.172782	Platelet count || id:ebi-a-GCST90002402	TRUE	reported	igd	6.76371618876081e-05	27.605269280019
14	25461989	0.0160351	0.00216395	1.29987e-13	408112	ebi-a-GCST90002402	rs2038700	C	T	0.393891	Platelet count || id:ebi-a-GCST90002402	TRUE	reported	igd	0.000122772226396331	50.110725519945
14	31362031	-0.0171271	0.00242299	1.59993e-12	408112	ebi-a-GCST90002402	rs35404012	C	CA	0.262211	Platelet count || id:ebi-a-GCST90002402	TRUE	reported	igd	0.000113496049522867	46.3241303765725
14	51133287	-0.0160884	0.00214001	5.60015e-14	408112	ebi-a-GCST90002402	rs2934701	T	A	0.426215	Platelet count || id:ebi-a-GCST90002402	TRUE	reported	igd	0.000126599977110044	51.6732584917225
14	53582920	0.0216393	0.00282471	1.80011e-14	408112	ebi-a-GCST90002402	rs10140668	T	C	0.832174	Platelet count || id:ebi-a-GCST90002402	TRUE	reported	igd	0.000130794595120744	53.3855647580547
14	55417216	0.0143518	0.00224628	1.7e-10	408112	ebi-a-GCST90002402	rs6572992	G	C	0.332056	Platelet count || id:ebi-a-GCST90002402	TRUE	reported	igd	9.13680019812696e-05	37.2916025477914
14	64241914	0.0169249	0.00291689	6.49995e-09	408112	ebi-a-GCST90002402	rs4902244	G	A	0.15615	Platelet count || id:ebi-a-GCST90002402	TRUE	reported	igd	7.54900063093405e-05	30.8105523636973
14	103566835	0.0516451	0.0024598	7.19946e-98	408112	ebi-a-GCST90002402	rs2297066	G	C	0.243018	Platelet count || id:ebi-a-GCST90002402	TRUE	reported	igd	0.000981323583516045	400.881362003459
14	69277800	0.0135741	0.00244891	2.99999e-08	408112	ebi-a-GCST90002402	rs10139199	T	G	0.246447	Platelet count || id:ebi-a-GCST90002402	TRUE	reported	igd	6.84367572778824e-05	27.9316365633084
14	93511641	0.0307879	0.00319417	5.50047e-22	408112	ebi-a-GCST90002402	rs35584079	A	G	0.125829	Platelet count || id:ebi-a-GCST90002402	TRUE	reported	igd	0.000208529388829767	85.1206790384927
14	96180695	-0.0157554	0.00262011	1.79999e-09	408112	ebi-a-GCST90002402	rs2887399	T	G	0.205093	Platelet count || id:ebi-a-GCST90002402	TRUE	reported	igd	8.0938662229498e-05	33.0345512148631
14	23702056	-0.0150625	0.00234539	1.29999e-10	408112	ebi-a-GCST90002402	rs178761	G	A	0.283753	Platelet count || id:ebi-a-GCST90002402	TRUE	reported	igd	9.22204831680646e-05	37.6395725252834
14	92241352	0.016011	0.00280196	1.09999e-08	408112	ebi-a-GCST90002402	rs61269268	C	A	0.173894	Platelet count || id:ebi-a-GCST90002402	TRUE	reported	igd	7.365246470089e-05	30.0605214005716
14	101176090	-0.0621853	0.00302304	5.00035e-94	408112	ebi-a-GCST90002402	rs137952017	CT	C	0.148078	Platelet count || id:ebi-a-GCST90002402	TRUE	reported	igd	0.000975654016930752	398.563020461523
14	65487694	0.0244936	0.00213094	1.39991e-30	408112	ebi-a-GCST90002402	rs11627485	C	T	0.448426	Platelet count || id:ebi-a-GCST90002402	TRUE	reported	igd	0.000296776705627318	121.153496869241
14	68476880	-0.0484099	0.00290854	3.29989e-62	408112	ebi-a-GCST90002402	rs72725158	C	T	0.156623	Platelet count || id:ebi-a-GCST90002402	TRUE	reported	igd	0.00061912117527962	252.82607281871
14	102684337	-0.0262228	0.00416899	3.2e-10	408112	ebi-a-GCST90002402	rs35292561	T	C	0.071309	Platelet count || id:ebi-a-GCST90002402	TRUE	reported	igd	9.10759487171262e-05	37.1723909417175
14	104643409	-0.0193431	0.00238071	4.49987e-16	408112	ebi-a-GCST90002402	rs2487303	G	A	0.694759	Platelet count || id:ebi-a-GCST90002402	TRUE	reported	igd	0.000158693521982307	64.7746925803
14	69487096	0.0358195	0.00288187	1.80011e-35	408112	ebi-a-GCST90002402	rs10135413	G	A	0.161611	Platelet count || id:ebi-a-GCST90002402	TRUE	reported	igd	0.000347684654813504	141.942935856595
14	81860917	-0.0198233	0.00225618	1.50003e-18	408112	ebi-a-GCST90002402	rs61986599	A	G	0.328955	Platelet count || id:ebi-a-GCST90002402	TRUE	reported	igd	0.000173488239244445	70.8145708132538
14	103086289	0.0423609	0.00229275	3.19963e-76	408112	ebi-a-GCST90002402	rs10144272	G	T	0.696229	Platelet count || id:ebi-a-GCST90002402	TRUE	reported	igd	0.000759029705114249	310.002914374859
15	39629050	0.0144159	0.00215263	2.09991e-11	408112	ebi-a-GCST90002402	rs62002318	G	A	0.42846	Platelet count || id:ebi-a-GCST90002402	TRUE	reported	igd	0.000101781871392189	41.5424277999099
15	91507495	-0.0311898	0.0031658	6.70039e-23	408112	ebi-a-GCST90002402	rs112770790	A	G	0.129158	Platelet count || id:ebi-a-GCST90002402	TRUE	reported	igd	0.000218834531428217	89.3281086959796
15	44027885	0.11798	0.00670631	2.80027e-69	408112	ebi-a-GCST90002402	rs139974673	C	T	0.025603	Platelet count || id:ebi-a-GCST90002402	TRUE	reported	igd	0.000694502116703026	283.630240650165
15	50387678	0.0168389	0.00247546	1e-11	408112	ebi-a-GCST90002402	rs12909131	T	C	0.241575	Platelet count || id:ebi-a-GCST90002402	TRUE	reported	igd	0.000103901557985906	42.4076710527212
15	65082082	-0.0290482	0.00489373	2.90001e-09	408112	ebi-a-GCST90002402	rs12441457	A	G	0.950931	Platelet count || id:ebi-a-GCST90002402	TRUE	reported	igd	7.8745303405771e-05	32.1392765900155
15	78536924	0.016425	0.00216017	2.90001e-14	408112	ebi-a-GCST90002402	rs12439144	A	G	0.396559	Platelet count || id:ebi-a-GCST90002402	TRUE	reported	igd	0.000129116985283021	52.7007374241921
15	86169724	-0.0211205	0.00307229	6.20012e-12	408112	ebi-a-GCST90002402	rs62022865	C	A	0.138056	Platelet count || id:ebi-a-GCST90002402	TRUE	reported	igd	0.000106162887747718	43.3307362348083
15	99248041	-0.0410553	0.00301653	3.50026e-42	408112	ebi-a-GCST90002402	rs4965426	A	G	0.1434	Platelet count || id:ebi-a-GCST90002402	TRUE	reported	igd	0.000414090890811426	169.064641577086
15	57083831	-0.0293728	0.00285802	8.9002e-25	408112	ebi-a-GCST90002402	rs9919955	C	G	0.165078	Platelet count || id:ebi-a-GCST90002402	TRUE	reported	igd	0.000237824063536252	97.0814668787271
15	65183801	0.0517268	0.00305694	3.10027e-64	408112	ebi-a-GCST90002402	rs1719271	G	A	0.139003	Platelet count || id:ebi-a-GCST90002402	TRUE	reported	igd	0.000640452657196371	261.542639606917
15	39300917	-0.0192253	0.00217375	9.20026e-19	408112	ebi-a-GCST90002402	rs1982101	T	A	0.393439	Platelet count || id:ebi-a-GCST90002402	TRUE	reported	igd	0.000176412005507193	72.0082066796937
15	42226255	-0.016312	0.00233766	2.99985e-12	408112	ebi-a-GCST90002402	rs4286082	T	C	0.712069	Platelet count || id:ebi-a-GCST90002402	TRUE	reported	igd	0.000109107580665301	44.5327536063225
15	75366486	-0.0228912	0.00260456	1.50003e-18	408112	ebi-a-GCST90002402	rs12708514	G	A	0.208795	Platelet count || id:ebi-a-GCST90002402	TRUE	reported	igd	0.000173131556243021	70.6689544444004
15	63341996	0.0416206	0.00231431	2.60016e-72	408112	ebi-a-GCST90002402	rs11071720	C	T	0.701424	Platelet count || id:ebi-a-GCST90002402	TRUE	reported	igd	0.000725574792369423	296.329337611496
16	30797180	0.0192101	0.00335625	1e-08	408112	ebi-a-GCST90002402	rs370561114	AAAATAAATAAATAAAT	A	0.872932	Platelet count || id:ebi-a-GCST90002402	TRUE	reported	igd	8.18664306032956e-05	33.4132444165662
16	89036214	0.0197877	0.00284383	3.40017e-12	408112	ebi-a-GCST90002402	rs113146860	A	G	0.165981	Platelet count || id:ebi-a-GCST90002402	TRUE	reported	igd	0.000108406407337483	44.2465355064514
16	11347858	0.0210218	0.00231876	1.20005e-19	408112	ebi-a-GCST90002402	rs4780355	C	T	0.291675	Platelet count || id:ebi-a-GCST90002402	TRUE	reported	igd	0.000182600336000118	74.5346331740692
16	75392806	0.0182144	0.00214937	2.39994e-17	408112	ebi-a-GCST90002402	rs1895490	A	G	0.595791	Platelet count || id:ebi-a-GCST90002402	TRUE	reported	igd	0.000159793699958289	65.223829246978
16	85417012	-0.0428659	0.00312936	1e-42	408112	ebi-a-GCST90002402	rs4783189	G	A	0.864822	Platelet count || id:ebi-a-GCST90002402	TRUE	reported	igd	0.000429622120418786	175.408442911294
16	85705611	0.0203229	0.00237011	9.8992e-18	408112	ebi-a-GCST90002402	rs12149168	T	G	0.276674	Platelet count || id:ebi-a-GCST90002402	TRUE	reported	igd	0.000165311771970299	67.4765419255107
16	4628623	0.0353182	0.00511731	5.10035e-12	408112	ebi-a-GCST90002402	rs1641861	A	G	0.045058	Platelet count || id:ebi-a-GCST90002402	TRUE	reported	igd	0.000107343567383258	43.812686294825
16	9037904	-0.0222998	0.00243332	5.00035e-20	408112	ebi-a-GCST90002402	rs8049394	A	G	0.252444	Platelet count || id:ebi-a-GCST90002402	TRUE	reported	igd	0.000187689819319575	76.6124715434535
16	11887530	0.0167878	0.00281186	2.39999e-09	408112	ebi-a-GCST90002402	rs8056774	T	A	0.827074	Platelet count || id:ebi-a-GCST90002402	TRUE	reported	igd	8.06161833426207e-05	32.9029230920374
16	50168293	0.0159294	0.00246061	9.60064e-11	408112	ebi-a-GCST90002402	rs12923319	A	C	0.75534	Platelet count || id:ebi-a-GCST90002402	TRUE	reported	igd	9.37851952199406e-05	38.2782659558553
16	85443198	0.0206272	0.00249992	1.59993e-16	408112	ebi-a-GCST90002402	rs191157391	C	T	0.285641	Platelet count || id:ebi-a-GCST90002402	TRUE	reported	igd	0.000173639137574813	70.8761753136129
16	1602114	-0.0238914	0.00426069	2.1e-08	408112	ebi-a-GCST90002402	rs2281232	A	C	0.065954	Platelet count || id:ebi-a-GCST90002402	TRUE	reported	igd	7.03270822272575e-05	28.7032041403638
16	53158219	0.0174349	0.00231862	5.50047e-14	408112	ebi-a-GCST90002402	rs56088754	G	A	0.305837	Platelet count || id:ebi-a-GCST90002402	TRUE	reported	igd	0.000129068541817699	52.6809620561753
16	68655234	-0.0159837	0.00238892	2.19989e-11	408112	ebi-a-GCST90002402	rs150095649	CAAACA	C	0.69852	Platelet count || id:ebi-a-GCST90002402	TRUE	reported	igd	0.000107602407129038	43.9183440929733
16	88558164	0.0361155	0.00250741	4.90004e-47	408112	ebi-a-GCST90002402	rs17175830	A	G	0.23714	Platelet count || id:ebi-a-GCST90002402	TRUE	reported	igd	0.000471918408349017	192.685553491033
16	530720	0.0490545	0.00394715	1.80011e-35	408112	ebi-a-GCST90002402	rs113721422	A	G	0.077893	Platelet count || id:ebi-a-GCST90002402	TRUE	reported	igd	0.000345674586606003	141.122037841868
16	28505660	0.0655382	0.0031383	7.59976e-97	408112	ebi-a-GCST90002402	rs151234	C	G	0.130793	Platelet count || id:ebi-a-GCST90002402	TRUE	reported	igd	0.000976622511837546	398.959045691344
16	31404571	0.0176164	0.00212421	1.10002e-16	408112	ebi-a-GCST90002402	rs8050500	C	T	0.445834	Platelet count || id:ebi-a-GCST90002402	TRUE	reported	igd	0.000153347741327987	62.5923451081114
16	79751591	0.0229613	0.00228193	8.10028e-24	408112	ebi-a-GCST90002402	rs58722186	T	C	0.31173	Platelet count || id:ebi-a-GCST90002402	TRUE	reported	igd	0.000226235305872741	92.349783461233
17	4839400	0.0736181	0.00402465	9.60064e-75	408112	ebi-a-GCST90002402	rs2243103	G	C	0.074183	Platelet count || id:ebi-a-GCST90002402	TRUE	reported	igd	0.000744438368103149	304.0390807637
17	16522922	-0.0589398	0.00919576	1.5e-10	408112	ebi-a-GCST90002402	rs118083884	A	G	0.016409	Platelet count || id:ebi-a-GCST90002402	TRUE	reported	igd	0.000112135719134667	45.7688406579101
17	33938501	0.0647035	0.00632176	1.39991e-24	408112	ebi-a-GCST90002402	rs182105302	T	C	0.037725	Platelet count || id:ebi-a-GCST90002402	TRUE	reported	igd	0.000303958291077801	124.086135181358
17	73851113	-0.021507	0.00320404	1.9002e-11	408112	ebi-a-GCST90002402	rs55868394	A	C	0.125989	Platelet count || id:ebi-a-GCST90002402	TRUE	reported	igd	0.000101868331588152	41.5777202574347
17	18099991	0.0129452	0.00216892	2.39999e-09	408112	ebi-a-GCST90002402	rs8071834	C	T	0.619251	Platelet count || id:ebi-a-GCST90002402	TRUE	reported	igd	7.9022908964926e-05	32.252588071007
17	19806223	0.0183313	0.00240154	2.29985e-14	408112	ebi-a-GCST90002402	rs34384260	CT	C	0.263206	Platelet count || id:ebi-a-GCST90002402	TRUE	reported	igd	0.000130334200190119	53.1976239093535
17	37822311	0.0137846	0.00238697	7.69999e-09	408112	ebi-a-GCST90002402	rs1053651	C	A	0.733817	Platelet count || id:ebi-a-GCST90002402	TRUE	reported	igd	7.42311889048673e-05	30.296739466956
17	42446420	-0.0400762	0.00218189	2.39994e-75	408112	ebi-a-GCST90002402	rs850736	C	G	0.373379	Platelet count || id:ebi-a-GCST90002402	TRUE	reported	igd	0.000751550035736717	306.945770189066
17	4942516	-0.0687622	0.007192	1.20005e-21	408112	ebi-a-GCST90002402	rs183583130	T	G	0.023457	Platelet count || id:ebi-a-GCST90002402	TRUE	reported	igd	0.000216617411159935	88.4228856050483
17	27764062	-0.0623843	0.00211072	5.49541e-192	408112	ebi-a-GCST90002402	rs56709487	GA	G	0.513386	Platelet count || id:ebi-a-GCST90002402	TRUE	reported	igd	0.00194450573859244	795.118349169783
17	33880305	0.0910844	0.0054682	2.70023e-62	408112	ebi-a-GCST90002402	rs79007502	C	T	0.038627	Platelet count || id:ebi-a-GCST90002402	TRUE	reported	igd	0.000616170496854371	251.620382527358
17	46855837	-0.0130605	0.00218261	2.19999e-09	408112	ebi-a-GCST90002402	rs4793987	C	T	0.371536	Platelet count || id:ebi-a-GCST90002402	TRUE	reported	igd	7.96582771169604e-05	32.511929318478
17	64224775	0.100419	0.00618789	3.19963e-59	408112	ebi-a-GCST90002402	rs8178824	T	C	0.030065	Platelet count || id:ebi-a-GCST90002402	TRUE	reported	igd	0.000588119554254161	240.158713322095
17	76124810	-0.0167006	0.00255776	6.59933e-11	408112	ebi-a-GCST90002402	rs3834968	AG	A	0.222342	Platelet count || id:ebi-a-GCST90002402	TRUE	reported	igd	9.64504584207567e-05	39.3661934735018
17	7537098	-0.0162684	0.00212321	1.80011e-14	408112	ebi-a-GCST90002402	rs858516	T	C	0.556035	Platelet count || id:ebi-a-GCST90002402	TRUE	reported	igd	0.000130668390911158	53.334046088736
17	46102728	-0.0199249	0.0025338	3.69999e-15	408112	ebi-a-GCST90002402	rs79541578	A	G	0.224068	Platelet count || id:ebi-a-GCST90002402	TRUE	reported	igd	0.000138046626181844	56.3459869844745
17	55421435	-0.0538102	0.00547395	8.30042e-23	408112	ebi-a-GCST90002402	rs60384564	C	A	0.039112	Platelet count || id:ebi-a-GCST90002402	TRUE	reported	igd	0.00021764164617396	88.8410677362849
17	72688028	0.0236677	0.00258485	5.40008e-20	408112	ebi-a-GCST90002402	rs9916458	A	G	0.782469	Platelet count || id:ebi-a-GCST90002402	TRUE	reported	igd	0.000190691091256613	77.8377842247512
17	78102517	-0.0150437	0.0021813	5.30029e-12	408112	ebi-a-GCST90002402	rs12451471	T	C	0.37311	Platelet count || id:ebi-a-GCST90002402	TRUE	reported	igd	0.000105868693892841	43.2106473194013
17	738952	-0.0148655	0.00227818	6.79986e-11	408112	ebi-a-GCST90002402	rs56336971	C	T	0.310312	Platelet count || id:ebi-a-GCST90002402	TRUE	reported	igd	9.45889224965542e-05	38.6063368918769
17	1997444	-0.0318784	0.002137	2.49977e-50	408112	ebi-a-GCST90002402	rs4061659	C	G	0.580484	Platelet count || id:ebi-a-GCST90002402	TRUE	reported	igd	0.000494950548542934	202.094295048048
17	2036162	-0.0296289	0.00234171	1.10002e-36	408112	ebi-a-GCST90002402	rs2641443	A	G	0.282824	Platelet count || id:ebi-a-GCST90002402	TRUE	reported	igd	0.000356125490117855	145.390150910749
17	57559446	-0.020987	0.00299285	2.29985e-12	408112	ebi-a-GCST90002402	rs16943595	C	G	0.145893	Platelet count || id:ebi-a-GCST90002402	TRUE	reported	igd	0.000109768431037619	44.8025122922435
17	59253284	-0.0200712	0.00260732	1.39991e-14	408112	ebi-a-GCST90002402	rs8072157	A	T	0.793871	Platelet count || id:ebi-a-GCST90002402	TRUE	reported	igd	0.000131845619914059	53.8146111638959
18	57345190	-0.0301415	0.0033876	5.70033e-19	408112	ebi-a-GCST90002402	rs72969820	T	C	0.114857	Platelet count || id:ebi-a-GCST90002402	TRUE	reported	igd	0.000184727105795645	75.4029081072438
18	60920854	-0.0669483	0.00623398	6.70039e-27	408112	ebi-a-GCST90002402	rs17758695	T	C	0.029652	Platelet count || id:ebi-a-GCST90002402	TRUE	reported	igd	0.000257923319342968	105.288242149962
18	72910221	-0.0322417	0.00428472	5.30029e-14	408112	ebi-a-GCST90002402	rs658974	T	C	0.06546	Platelet count || id:ebi-a-GCST90002402	TRUE	reported	igd	0.00012718613111416	51.9125345234222
18	812713	0.0146351	0.00227483	1.2e-10	408112	ebi-a-GCST90002402	rs7233932	G	C	0.31931	Platelet count || id:ebi-a-GCST90002402	TRUE	reported	igd	9.31072017263795e-05	38.0015183115841
18	22463497	0.02541	0.00375367	1.29987e-11	408112	ebi-a-GCST90002402	rs8098454	T	C	0.087008	Platelet count || id:ebi-a-GCST90002402	TRUE	reported	igd	0.000102580658769164	41.8684875473178
18	42008393	0.0312713	0.00314867	2.99985e-23	408112	ebi-a-GCST90002402	rs9947269	C	T	0.130333	Platelet count || id:ebi-a-GCST90002402	TRUE	reported	igd	0.000221681397378604	90.4904551347257
18	43727671	-0.0146643	0.00211966	4.60045e-12	408112	ebi-a-GCST90002402	rs9950562	T	C	0.533869	Platelet count || id:ebi-a-GCST90002402	TRUE	reported	igd	0.000107027494649507	43.6836661947603
18	42138584	-0.0194131	0.00288147	1.59993e-11	408112	ebi-a-GCST90002402	rs17707466	G	A	0.161373	Platelet count || id:ebi-a-GCST90002402	TRUE	reported	igd	0.000102004537823796	41.6333187187032
18	77255952	-0.013468	0.00231749	6.19998e-09	408112	ebi-a-GCST90002402	rs1660155	C	A	0.701909	Platelet count || id:ebi-a-GCST90002402	TRUE	reported	igd	7.59042137663768e-05	30.9796201639074
18	20720973	-0.0511611	0.00211332	1.79887e-129	408112	ebi-a-GCST90002402	rs11082304	T	G	0.512526	Platelet count || id:ebi-a-GCST90002402	TRUE	reported	igd	0.00130790771469772	534.469253905738
18	52642359	0.0142196	0.00233903	1.2e-09	408112	ebi-a-GCST90002402	rs2187416	A	C	0.715036	Platelet count || id:ebi-a-GCST90002402	TRUE	reported	igd	8.23991366524453e-05	33.6306827984571
18	9617742	0.0218839	0.00240841	1e-19	408112	ebi-a-GCST90002402	rs583306	T	C	0.739041	Platelet count || id:ebi-a-GCST90002402	TRUE	reported	igd	0.000184722692772328	75.4011064427347
18	20105562	0.0153375	0.00246413	4.79999e-10	408112	ebi-a-GCST90002402	rs178010	T	A	0.2443	Platelet count || id:ebi-a-GCST90002402	TRUE	reported	igd	8.68584422539969e-05	35.4508780763249
18	67539392	-0.0138148	0.00211785	6.89922e-11	408112	ebi-a-GCST90002402	rs1865761	C	T	0.52005	Platelet count || id:ebi-a-GCST90002402	TRUE	reported	igd	9.52709062117284e-05	38.8847141160201
19	4483485	-0.0125067	0.00222882	2e-08	408112	ebi-a-GCST90002402	rs12984070	G	A	0.362276	Platelet count || id:ebi-a-GCST90002402	TRUE	reported	igd	7.2274947690503e-05	29.4982608872338
19	17202746	-0.0272188	0.00253387	6.4998e-27	408112	ebi-a-GCST90002402	rs7254827	T	A	0.223186	Platelet count || id:ebi-a-GCST90002402	TRUE	reported	igd	0.000256892802923326	104.867461497158
19	33064324	0.0196611	0.00315348	4.49997e-10	408112	ebi-a-GCST90002402	rs2017372	T	C	0.870556	Platelet count || id:ebi-a-GCST90002402	TRUE	reported	igd	8.71212820484573e-05	35.5581642896561
19	33755364	-0.016476	0.00212572	9.09913e-15	408112	ebi-a-GCST90002402	rs12975577	T	C	0.47679	Platelet count || id:ebi-a-GCST90002402	TRUE	reported	igd	0.000135436816304257	55.2806061312282
19	36017469	-0.0148586	0.00247497	1.89998e-09	408112	ebi-a-GCST90002402	rs62113963	T	C	0.240671	Platelet count || id:ebi-a-GCST90002402	TRUE	reported	igd	8.06936811053035e-05	32.934555806429
19	58929052	0.0199996	0.00211193	2.80027e-21	408112	ebi-a-GCST90002402	rs3764535	A	G	0.483078	Platelet count || id:ebi-a-GCST90002402	TRUE	reported	igd	0.000199762925976039	81.5415366960403
19	1082265	-0.0128922	0.00211889	1.2e-09	408112	ebi-a-GCST90002402	rs11879091	T	C	0.516905	Platelet count || id:ebi-a-GCST90002402	TRUE	reported	igd	8.30094124304679e-05	33.8797836479321
19	6802571	-0.0908501	0.00989023	4.10015e-20	408112	ebi-a-GCST90002402	rs8106212	T	C	0.011805	Platelet count || id:ebi-a-GCST90002402	TRUE	reported	igd	0.000192570367221667	78.6050295662434
19	16189882	0.0479493	0.00551085	3.29989e-18	408112	ebi-a-GCST90002402	rs77808283	A	G	0.038036	Platelet count || id:ebi-a-GCST90002402	TRUE	reported	igd	0.000168247336125834	68.6749747278706
19	16206012	-0.235054	0.00801155	3.3037e-189	408112	ebi-a-GCST90002402	rs57843631	T	C	0.019023	Platelet count || id:ebi-a-GCST90002402	TRUE	reported	igd	0.00206206865583254	843.289760514761
19	19670688	-0.0294938	0.00224598	2.19989e-39	408112	ebi-a-GCST90002402	rs7249692	C	T	0.670679	Platelet count || id:ebi-a-GCST90002402	TRUE	reported	igd	0.000384260365182997	156.880780700915
19	45749484	-0.048539	0.00243565	2.29985e-88	408112	ebi-a-GCST90002402	rs73036520	C	G	0.253898	Platelet count || id:ebi-a-GCST90002402	TRUE	reported	igd	0.000892625170857158	364.614722757713
19	19813343	0.022894	0.00331892	5.30029e-12	408112	ebi-a-GCST90002402	rs139920548	A	G	0.146419	Platelet count || id:ebi-a-GCST90002402	TRUE	reported	igd	0.000131013343027495	53.4748613433037
19	55693865	-0.0234307	0.00315356	1.10002e-13	408112	ebi-a-GCST90002402	rs3760868	G	T	0.128857	Platelet count || id:ebi-a-GCST90002402	TRUE	reported	igd	0.000123253139354799	50.3070392026004
19	2003785	0.0252621	0.00298894	2.90001e-17	408112	ebi-a-GCST90002402	rs7252328	G	A	0.153484	Platelet count || id:ebi-a-GCST90002402	TRUE	reported	igd	0.00016583155597476	67.688741238141
19	17264961	0.0153378	0.00252941	1.29999e-09	408112	ebi-a-GCST90002402	rs2305769	C	G	0.230586	Platelet count || id:ebi-a-GCST90002402	TRUE	reported	igd	8.34736024077315e-05	34.0692557621291
19	38726076	0.0222082	0.00214454	3.90032e-25	408112	ebi-a-GCST90002402	rs7253820	G	A	0.467155	Platelet count || id:ebi-a-GCST90002402	TRUE	reported	igd	0.000245537942245705	100.231100147974
19	39229089	0.048374	0.00420883	1.39991e-30	408112	ebi-a-GCST90002402	rs12983010	G	A	0.067207	Platelet count || id:ebi-a-GCST90002402	TRUE	reported	igd	0.000293395726818791	119.772870920534
19	49227256	0.0154066	0.00212128	3.80014e-13	408112	ebi-a-GCST90002402	rs12979891	T	C	0.53701	Platelet count || id:ebi-a-GCST90002402	TRUE	reported	igd	0.000118031409654901	48.1754848146452
19	51727962	-0.024056	0.00225557	1.50003e-26	408112	ebi-a-GCST90002402	rs3865444	A	C	0.323924	Platelet count || id:ebi-a-GCST90002402	TRUE	reported	igd	0.000253463525766947	103.467224668315
20	1931001	-0.0428032	0.00240523	7.59976e-71	408112	ebi-a-GCST90002402	rs6045612	T	C	0.264357	Platelet count || id:ebi-a-GCST90002402	TRUE	reported	igd	0.000712591100251932	291.022934276751
20	39272739	0.0141648	0.00216105	5.60015e-11	408112	ebi-a-GCST90002402	rs4812449	G	C	0.407024	Platelet count || id:ebi-a-GCST90002402	TRUE	reported	igd	9.68518729284261e-05	39.5300464198527
20	43623658	-0.0131615	0.00211994	5.39995e-10	408112	ebi-a-GCST90002402	rs6017460	T	C	0.47272	Platelet count || id:ebi-a-GCST90002402	TRUE	reported	igd	8.63547134668994e-05	35.2452657077976
20	54990124	0.0324951	0.00347929	9.70063e-21	408112	ebi-a-GCST90002402	rs55708816	A	G	0.102726	Platelet count || id:ebi-a-GCST90002402	TRUE	reported	igd	0.000194657531842111	79.4571522532286
20	57673231	0.0763334	0.0104649	2.99985e-13	408112	ebi-a-GCST90002402	rs371270656	A	T	0.013329	Platelet count || id:ebi-a-GCST90002402	TRUE	reported	igd	0.000153260112907285	62.5565721058962
20	57792866	-0.0433181	0.00781461	2.99999e-08	408112	ebi-a-GCST90002402	rs75065607	C	T	0.019189	Platelet count || id:ebi-a-GCST90002402	TRUE	reported	igd	7.06328069526837e-05	28.8279910473862
20	10900208	0.0141354	0.00257911	4.20001e-08	408112	ebi-a-GCST90002402	rs6074203	C	A	0.213292	Platelet count || id:ebi-a-GCST90002402	TRUE	reported	igd	6.70554889856356e-05	27.3678507745439
20	8637727	-0.0162593	0.0023773	8.00018e-12	408112	ebi-a-GCST90002402	rs6140670	A	G	0.708647	Platelet count || id:ebi-a-GCST90002402	TRUE	reported	igd	0.000109164927693252	44.5561626111627
20	42816845	-0.0176726	0.0023491	5.30029e-14	408112	ebi-a-GCST90002402	rs6103669	A	G	0.285255	Platelet count || id:ebi-a-GCST90002402	TRUE	reported	igd	0.000127354789606333	51.9813832643696
20	46202345	0.0159531	0.00253548	3.09999e-10	408112	ebi-a-GCST90002402	rs6066390	T	C	0.224718	Platelet count || id:ebi-a-GCST90002402	TRUE	reported	igd	8.86783763018899e-05	36.1937417548154
20	6635509	-0.0176485	0.00220644	1.29987e-15	408112	ebi-a-GCST90002402	rs4815915	A	G	0.636192	Platelet count || id:ebi-a-GCST90002402	TRUE	reported	igd	0.000144180339112347	58.8499231970234
20	19270481	-0.0143911	0.00215178	2.29985e-11	408112	ebi-a-GCST90002402	rs6035274	C	T	0.409415	Platelet count || id:ebi-a-GCST90002402	TRUE	reported	igd	0.00010015304090194	40.8775515335816
20	19302996	-0.0139189	0.00215929	1.09999e-10	408112	ebi-a-GCST90002402	rs200289633	T	TCCTTCCTTCCTTC	0.399767	Platelet count || id:ebi-a-GCST90002402	TRUE	reported	igd	9.29750958509208e-05	37.9475945489598
20	29543566	-0.0252371	0.00426068	3.2e-09	408112	ebi-a-GCST90002402	rs12481295	G	C	0.0663	Platelet count || id:ebi-a-GCST90002402	TRUE	reported	igd	7.88550987662434e-05	32.1840922372637
20	30294682	0.128601	0.00711103	4.20049e-73	408112	ebi-a-GCST90002402	rs80054178	C	T	0.022599	Platelet count || id:ebi-a-GCST90002402	TRUE	reported	igd	0.000730601716437391	298.38386626011
20	30416893	-0.0290416	0.00256528	1e-29	408112	ebi-a-GCST90002402	rs6060978	A	G	0.216168	Platelet count || id:ebi-a-GCST90002402	TRUE	reported	igd	0.00028581529689357	116.677429009248
20	57594684	-0.0901263	0.00493753	1.9002e-74	408112	ebi-a-GCST90002402	rs34524896	T	C	0.048018	Platelet count || id:ebi-a-GCST90002402	TRUE	reported	igd	0.000742618705095738	303.295352538586
20	62347191	0.018183	0.00224538	5.60015e-16	408112	ebi-a-GCST90002402	rs62217799	T	G	0.658013	Platelet count || id:ebi-a-GCST90002402	TRUE	reported	igd	0.000148800758299304	60.7361150495046
21	36395061	0.0237325	0.00218339	1.59993e-27	408112	ebi-a-GCST90002402	rs11088304	A	G	0.382	Platelet count || id:ebi-a-GCST90002402	TRUE	reported	igd	0.00026593090574655	108.557930853102
21	16373836	-0.0175006	0.00291684	2e-09	408112	ebi-a-GCST90002402	rs2823002	T	A	0.157475	Platelet count || id:ebi-a-GCST90002402	TRUE	reported	igd	8.12700049434384e-05	33.1697974270675
21	39838825	0.0376506	0.00310266	6.89922e-34	408112	ebi-a-GCST90002402	rs2836425	T	C	0.13464	Platelet count || id:ebi-a-GCST90002402	TRUE	reported	igd	0.000330327490741738	134.854498394681
21	35303773	0.0196015	0.00240222	3.40017e-16	408112	ebi-a-GCST90002402	rs8129054	G	A	0.269493	Platelet count || id:ebi-a-GCST90002402	TRUE	reported	igd	0.000151279639302711	61.748074822316
21	36444600	-0.0207911	0.00357077	5.80003e-09	408112	ebi-a-GCST90002402	rs200437269	CTG	C	0.110881	Platelet count || id:ebi-a-GCST90002402	TRUE	reported	igd	8.52318578715533e-05	34.7869384713552
21	36368272	-0.0269607	0.00345963	6.4998e-15	408112	ebi-a-GCST90002402	rs55773542	T	C	0.105018	Platelet count || id:ebi-a-GCST90002402	TRUE	reported	igd	0.000136637644774435	55.7708096009657
21	40747624	-0.0196336	0.00228472	8.4004e-18	408112	ebi-a-GCST90002402	rs4818033	C	T	0.320692	Platelet count || id:ebi-a-GCST90002402	TRUE	reported	igd	0.000167951825446841	68.5543333085319
22	39291026	0.0155278	0.00218303	1.10002e-12	408112	ebi-a-GCST90002402	rs6001292	A	C	0.621701	Platelet count || id:ebi-a-GCST90002402	TRUE	reported	igd	0.000113413985458017	46.2906316102916
22	43102090	0.0231368	0.00344187	1.80011e-11	408112	ebi-a-GCST90002402	rs6002915	A	G	0.113418	Platelet count || id:ebi-a-GCST90002402	TRUE	reported	igd	0.000107655810513691	43.9401432404771
22	50309235	0.0234578	0.0026374	5.90065e-19	408112	ebi-a-GCST90002402	rs3883952	A	T	0.202364	Platelet count || id:ebi-a-GCST90002402	TRUE	reported	igd	0.000177640732866276	72.5098401912077
22	19712094	-0.0307916	0.00245125	3.40017e-36	408112	ebi-a-GCST90002402	rs1059196	T	C	0.339933	Platelet count || id:ebi-a-GCST90002402	TRUE	reported	igd	0.000425476772584685	173.715237458118
22	30842095	0.0128589	0.00215086	2.30001e-09	408112	ebi-a-GCST90002402	rs5753146	A	T	0.591049	Platelet count || id:ebi-a-GCST90002402	TRUE	reported	igd	7.99341562218959e-05	32.6245363105001
22	43379492	-0.0358483	0.00230863	2.19989e-54	408112	ebi-a-GCST90002402	rs6002993	C	T	0.619196	Platelet count || id:ebi-a-GCST90002402	TRUE	reported	igd	0.000606033693403099	247.478390857988
22	18911333	0.0267461	0.00403235	3.29989e-11	408112	ebi-a-GCST90002402	rs117935223	A	C	0.076283	Platelet count || id:ebi-a-GCST90002402	TRUE	reported	igd	0.00010081325204104	41.1470444578324
22	50723474	-0.017164	0.00215562	1.69981e-15	408112	ebi-a-GCST90002402	rs4076566	A	G	0.426949	Platelet count || id:ebi-a-GCST90002402	TRUE	reported	igd	0.000144157181575581	58.8404696490774
22	29628741	-0.0213623	0.00214565	2.39994e-23	408112	ebi-a-GCST90002402	rs1997719	T	C	0.413245	Platelet count || id:ebi-a-GCST90002402	TRUE	reported	igd	0.000221304590154885	90.3366081941625
22	50628937	0.113805	0.00410821	6.60693e-169	408112	ebi-a-GCST90002402	rs75107793	A	G	0.072532	Platelet count || id:ebi-a-GCST90002402	TRUE	reported	igd	0.00174253403346188	712.386922854196
22	37462936	-0.0275007	0.00213753	7.00003e-38	408112	ebi-a-GCST90002402	rs855791	G	A	0.561307	Platelet count || id:ebi-a-GCST90002402	TRUE	reported	igd	0.000372459156606489	152.060942893217
22	39566243	-0.0218199	0.00392934	2.80001e-08	408112	ebi-a-GCST90002402	rs73884850	A	T	0.078946	Platelet count || id:ebi-a-GCST90002402	TRUE	reported	igd	6.92389910470785e-05	28.259081266498
