# Supplementary material for: Platelet indices and the risk of pulmonary arterial hypertension: a two-sample and multivariable Mendelian randomization study
Source: Front Cardiovasc Med. 2024 Aug 8;11:1395245. doi: 10.3389/fcvm.2024.1395245 (PMC11338760; doi:10.3389/fcvm.2024.1395245)
Supplement: Supplementary file 3 [file Table3.csv]

chr.exposure	pos.exposure	beta.exposure	se.exposure	pval.exposure	samplesize.exposure	id.exposure	SNP	effect_allele.exposure	other_allele.exposure	eaf.exposure	exposure	mr_keep.exposure	pval_origin.exposure	data_source.exposure	R2	F
1	27262545	0.0800058	0.00636902	3.40017e-36	408112	ebi-a-GCST90002400	rs182050989	T	C	0.028417	Plateletcrit || id:ebi-a-GCST90002400	TRUE	reported	igd	0.000353452513662315	144.298508021105
1	45924230	-0.0336227	0.00248993	1.50003e-41	408112	ebi-a-GCST90002400	rs12564806	T	C	0.235943	Plateletcrit || id:ebi-a-GCST90002400	TRUE	reported	igd	0.000407594225808698	166.411107701397
1	65662117	0.015072	0.00230905	6.70039e-11	408112	ebi-a-GCST90002400	rs7516366	C	T	0.3029	Plateletcrit || id:ebi-a-GCST90002400	TRUE	reported	igd	9.59325795884851e-05	39.1548012769464
1	66082084	-0.021929	0.00219124	1.39991e-23	408112	ebi-a-GCST90002400	rs1938485	G	A	0.36739	Plateletcrit || id:ebi-a-GCST90002400	TRUE	reported	igd	0.000223527537945876	91.2442191067402
1	94606871	-0.0179739	0.00213573	3.90032e-17	408112	ebi-a-GCST90002400	rs7413585	C	T	0.516545	Plateletcrit || id:ebi-a-GCST90002400	TRUE	reported	igd	0.000161353673046473	65.8606743687146
1	113233193	-0.0210954	0.00211118	1.59993e-23	408112	ebi-a-GCST90002400	rs2999157	A	G	0.524778	Plateletcrit || id:ebi-a-GCST90002400	TRUE	reported	igd	0.000221961516192228	90.6048251575767
1	118154575	0.0180783	0.00281113	1.29999e-10	408112	ebi-a-GCST90002400	rs67224956	C	T	0.169581	Plateletcrit || id:ebi-a-GCST90002400	TRUE	reported	igd	9.2049120408958e-05	37.569624781015
1	172429245	0.0138913	0.00211445	5.00035e-11	408112	ebi-a-GCST90002400	rs6699095	C	T	0.495759	Plateletcrit || id:ebi-a-GCST90002400	TRUE	reported	igd	9.64771663610844e-05	39.3770953542014
1	197822130	0.011878	0.00212411	2.19999e-08	408112	ebi-a-GCST90002400	rs1964654	T	G	0.481022	Plateletcrit || id:ebi-a-GCST90002400	TRUE	reported	igd	7.04418130304499e-05	28.7500335203428
1	230295789	0.0229363	0.00216215	2.70023e-26	408112	ebi-a-GCST90002400	rs10127775	T	A	0.606226	Plateletcrit || id:ebi-a-GCST90002400	TRUE	reported	igd	0.000251164532874154	102.52850903635
1	6602525	-0.0192095	0.00313962	9.49992e-10	408112	ebi-a-GCST90002400	rs35794526	AT	A	0.868484	Plateletcrit || id:ebi-a-GCST90002400	TRUE	reported	igd	8.42951389313e-05	34.4045892888868
1	31274484	0.085457	0.00883696	4.00037e-22	408112	ebi-a-GCST90002400	rs112326923	C	T	0.01667	Plateletcrit || id:ebi-a-GCST90002400	TRUE	reported	igd	0.00023941985856974	97.7330377109631
1	43840982	0.0520412	0.00590139	1.20005e-18	408112	ebi-a-GCST90002400	rs75139539	T	C	0.033075	Plateletcrit || id:ebi-a-GCST90002400	TRUE	reported	igd	0.000173227661309684	70.7081894713927
1	46111440	-0.0191976	0.00230257	7.59976e-17	408112	ebi-a-GCST90002400	rs72688461	T	G	0.324845	Plateletcrit || id:ebi-a-GCST90002400	TRUE	reported	igd	0.000161660362177211	65.9858777090306
1	54846586	0.0126839	0.00211336	2e-09	408112	ebi-a-GCST90002400	rs6664992	G	A	0.514888	Plateletcrit || id:ebi-a-GCST90002400	TRUE	reported	igd	8.03693400976301e-05	32.8021676758137
1	150477061	0.0224856	0.00215137	1.39991e-25	408112	ebi-a-GCST90002400	rs3738487	T	C	0.398585	Plateletcrit || id:ebi-a-GCST90002400	TRUE	reported	igd	0.000242400864024675	98.9502022316265
1	180905694	-0.0144396	0.00227335	2.1e-10	408112	ebi-a-GCST90002400	rs3795503	T	C	0.314697	Plateletcrit || id:ebi-a-GCST90002400	TRUE	reported	igd	8.99322702694805e-05	36.7055598340051
1	204315839	-0.026473	0.00242039	7.59976e-28	408112	ebi-a-GCST90002400	rs34421009	G	T	0.255889	Plateletcrit || id:ebi-a-GCST90002400	TRUE	reported	igd	0.000266885916452751	108.947888020472
1	247600301	0.0187622	0.00217448	6.20012e-18	408112	ebi-a-GCST90002400	rs1539019	C	A	0.618893	Plateletcrit || id:ebi-a-GCST90002400	TRUE	reported	igd	0.000166058080794217	67.7812189720642
1	248041182	-0.0141555	0.00214456	4.10015e-11	408112	ebi-a-GCST90002400	rs10888263	G	T	0.582037	Plateletcrit || id:ebi-a-GCST90002400	TRUE	reported	igd	9.7491972018767e-05	39.7913280356185
1	2083737	-0.0184623	0.00226126	3.19963e-16	408112	ebi-a-GCST90002400	rs2503704	C	T	0.678216	Plateletcrit || id:ebi-a-GCST90002400	TRUE	reported	igd	0.000148776411791769	60.7261760389119
1	2996602	0.0416433	0.0025176	1.9002e-61	408112	ebi-a-GCST90002400	rs1569419	C	T	0.766056	Plateletcrit || id:ebi-a-GCST90002400	TRUE	reported	igd	0.000621573800604479	253.828256758948
1	25051102	-0.0277621	0.00243539	4.19952e-30	408112	ebi-a-GCST90002400	rs1002707	T	C	0.251288	Plateletcrit || id:ebi-a-GCST90002400	TRUE	reported	igd	0.000290015472088985	118.392549985511
1	25561667	-0.0437332	0.0021494	5.00035e-92	408112	ebi-a-GCST90002400	rs55794721	A	G	0.405506	Plateletcrit || id:ebi-a-GCST90002400	TRUE	reported	igd	0.000922140865355526	376.682262667904
1	28229776	-0.0210383	0.00339228	5.60003e-10	408112	ebi-a-GCST90002400	rs28904873	G	A	0.108583	Plateletcrit || id:ebi-a-GCST90002400	TRUE	reported	igd	8.56828752682311e-05	34.9710346445172
1	28259564	0.0163133	0.00235104	4.00037e-12	408112	ebi-a-GCST90002400	rs55841166	T	C	0.719608	Plateletcrit || id:ebi-a-GCST90002400	TRUE	reported	igd	0.000107392819041943	43.8327907061677
1	88102437	-0.0535824	0.00454782	4.79954e-32	408112	ebi-a-GCST90002400	rs140436199	A	G	0.057364	Plateletcrit || id:ebi-a-GCST90002400	TRUE	reported	igd	0.000310497257668831	126.756393339751
1	112657830	0.0220443	0.00246232	3.50026e-19	408112	ebi-a-GCST90002400	rs458699	A	T	0.756302	Plateletcrit || id:ebi-a-GCST90002400	TRUE	reported	igd	0.000179130622408633	73.1180960012334
1	247719769	-0.0922978	0.00412009	3.80189e-111	408112	ebi-a-GCST90002400	rs56043070	A	G	0.070539	Plateletcrit || id:ebi-a-GCST90002400	TRUE	reported	igd	0.0011170514188488	456.389665269519
1	8918313	0.0337624	0.0021048	6.59933e-58	408112	ebi-a-GCST90002400	rs10864368	C	T	0.503127	Plateletcrit || id:ebi-a-GCST90002400	TRUE	reported	igd	0.000569927534708277	232.72576301017
1	12042443	-0.0478517	0.00211638	3.39625e-113	408112	ebi-a-GCST90002400	rs4846082	T	C	0.467152	Plateletcrit || id:ebi-a-GCST90002400	TRUE	reported	igd	0.0011399512807386	465.756456851731
1	62085392	-0.0144423	0.00248054	5.80003e-09	408112	ebi-a-GCST90002400	rs6685530	T	C	0.76203	Plateletcrit || id:ebi-a-GCST90002400	TRUE	reported	igd	7.56479214522696e-05	30.8750088541304
1	65336806	-0.0164736	0.00265548	5.49997e-10	408112	ebi-a-GCST90002400	rs310233	G	A	0.196972	Plateletcrit || id:ebi-a-GCST90002400	TRUE	reported	igd	8.58503780470668e-05	35.0394059310342
1	91930841	0.0140227	0.00211575	3.40017e-11	408112	ebi-a-GCST90002400	rs2089366	T	C	0.485371	Plateletcrit || id:ebi-a-GCST90002400	TRUE	reported	igd	9.82338943826628e-05	40.0941732432883
1	110496087	0.0202878	0.00268457	4.10015e-14	408112	ebi-a-GCST90002400	rs9429767	A	G	0.197698	Plateletcrit || id:ebi-a-GCST90002400	TRUE	reported	igd	0.000130568993423686	53.293470380924
1	156468243	-0.0330802	0.0022193	2.99985e-50	408112	ebi-a-GCST90002400	rs10908505	A	T	0.651931	Plateletcrit || id:ebi-a-GCST90002400	TRUE	reported	igd	0.000496630316260938	202.780505315738
1	185267114	-0.0177635	0.0021491	1.39991e-16	408112	ebi-a-GCST90002400	rs10174	G	A	0.414049	Plateletcrit || id:ebi-a-GCST90002400	TRUE	reported	igd	0.000153108787122736	62.4947956150178
1	199010721	0.0494027	0.00236915	1.39991e-96	408112	ebi-a-GCST90002400	rs1434282	T	C	0.723961	Plateletcrit || id:ebi-a-GCST90002400	TRUE	reported	igd	0.000975476884131284	398.49058954146
1	235431256	-0.0207396	0.0032625	2.1e-10	408112	ebi-a-GCST90002400	rs6668742	G	A	0.118808	Plateletcrit || id:ebi-a-GCST90002400	TRUE	reported	igd	9.00631180422378e-05	36.7589697316477
1	249172187	-0.0156624	0.00218678	7.89951e-13	408112	ebi-a-GCST90002400	rs12071510	T	G	0.64006	Plateletcrit || id:ebi-a-GCST90002400	TRUE	reported	igd	0.000113030960340372	46.1342798264627
1	40489543	0.013698	0.00226987	1.6e-09	408112	ebi-a-GCST90002400	rs10889122	A	G	0.31876	Plateletcrit || id:ebi-a-GCST90002400	TRUE	reported	igd	8.14907430548895e-05	33.2598975218939
1	41422196	0.0204432	0.00261474	5.30029e-15	408112	ebi-a-GCST90002400	rs28570583	G	A	0.205238	Plateletcrit || id:ebi-a-GCST90002400	TRUE	reported	igd	0.000136339789282971	55.6492186070119
1	68080065	-0.0328012	0.00473856	4.40048e-12	408112	ebi-a-GCST90002400	rs78584627	T	G	0.052525	Plateletcrit || id:ebi-a-GCST90002400	TRUE	reported	igd	0.000107088609817148	43.708613247106
1	93055538	0.0395978	0.00643507	7.59994e-10	408112	ebi-a-GCST90002400	rs143705965	T	C	0.028733	Plateletcrit || id:ebi-a-GCST90002400	TRUE	reported	igd	8.75168580006688e-05	35.719630988526
1	153667334	0.0169904	0.0021397	1.99986e-15	408112	ebi-a-GCST90002400	rs61806722	C	T	0.512538	Plateletcrit || id:ebi-a-GCST90002400	TRUE	reported	igd	0.000144246086237495	58.8767629970169
1	156112470	-0.0289704	0.00447438	9.49948e-11	408112	ebi-a-GCST90002400	rs78261031	A	G	0.060993	Plateletcrit || id:ebi-a-GCST90002400	TRUE	reported	igd	9.61363886346233e-05	39.2379937646939
1	156776717	-0.0240029	0.00238759	8.9002e-24	408112	ebi-a-GCST90002400	rs928391	C	T	0.267417	Plateletcrit || id:ebi-a-GCST90002400	TRUE	reported	igd	0.000225737273912231	92.1464397424287
1	174372385	-0.0184588	0.00326504	1.6e-08	408112	ebi-a-GCST90002400	rs60537311	A	G	0.131752	Plateletcrit || id:ebi-a-GCST90002400	TRUE	reported	igd	7.79539152064932e-05	31.8162525363744
1	202324006	-0.0615286	0.00775174	2.09991e-15	408112	ebi-a-GCST90002400	rs147908554	C	T	0.019178	Plateletcrit || id:ebi-a-GCST90002400	TRUE	reported	igd	0.000142422162393857	58.1321880064776
1	205808013	0.0368019	0.00641233	9.49992e-09	408112	ebi-a-GCST90002400	rs11240572	A	C	0.02873	Plateletcrit || id:ebi-a-GCST90002400	TRUE	reported	igd	7.55868206249992e-05	30.8500692239171
1	207907381	0.0289013	0.00476383	1.29999e-09	408112	ebi-a-GCST90002400	rs150897705	A	T	0.053568	Plateletcrit || id:ebi-a-GCST90002400	TRUE	reported	igd	8.46953563523966e-05	34.5679496257885
1	225962690	0.0182272	0.0021754	5.30029e-17	408112	ebi-a-GCST90002400	rs6696074	T	C	0.565121	Plateletcrit || id:ebi-a-GCST90002400	TRUE	reported	igd	0.000163297597782377	66.6542671126673
1	236703010	-0.0169993	0.00231369	1.99986e-13	408112	ebi-a-GCST90002400	rs2489151	A	G	0.693898	Plateletcrit || id:ebi-a-GCST90002400	TRUE	reported	igd	0.000122759150712921	50.105387892314
2	43464818	-0.0704048	0.00406346	2.99985e-67	408112	ebi-a-GCST90002400	rs113542380	A	G	0.074524	Plateletcrit || id:ebi-a-GCST90002400	TRUE	reported	igd	0.000683747658216343	279.235183197275
2	46075677	0.0206197	0.00248601	1.10002e-16	408112	ebi-a-GCST90002400	rs6706095	G	T	0.760458	Plateletcrit || id:ebi-a-GCST90002400	TRUE	reported	igd	0.000154900059535242	63.2260570169235
2	70136617	-0.015987	0.00267896	2.39999e-09	408112	ebi-a-GCST90002400	rs11126249	G	T	0.193494	Plateletcrit || id:ebi-a-GCST90002400	TRUE	reported	igd	7.97699006039703e-05	32.5574912433267
2	74746322	0.0220621	0.00298882	1.59993e-13	408112	ebi-a-GCST90002400	rs6546909	T	A	0.14745	Plateletcrit || id:ebi-a-GCST90002400	TRUE	reported	igd	0.000122373766944152	49.9480703610994
2	120835214	-0.0195894	0.00260791	5.79963e-14	408112	ebi-a-GCST90002400	rs1034491	A	G	0.791172	Plateletcrit || id:ebi-a-GCST90002400	TRUE	reported	igd	0.000126803693085978	51.7564180902734
2	160754947	-0.032706	0.00323297	4.70002e-24	408112	ebi-a-GCST90002400	rs76840964	G	A	0.123313	Plateletcrit || id:ebi-a-GCST90002400	TRUE	reported	igd	0.000231280112904597	94.4095619316378
2	191313902	0.0161934	0.00227575	1.10002e-12	408112	ebi-a-GCST90002400	rs6742904	G	T	0.317338	Plateletcrit || id:ebi-a-GCST90002400	TRUE	reported	igd	0.000113614534160798	46.3724961259083
2	211143185	-0.0118678	0.00212822	2.5e-08	408112	ebi-a-GCST90002400	rs4672564	C	A	0.49971	Plateletcrit || id:ebi-a-GCST90002400	TRUE	reported	igd	7.04223147299253e-05	28.7420749478778
2	234274654	-0.0377152	0.00324303	2.90001e-31	408112	ebi-a-GCST90002400	rs55664157	A	T	0.122767	Plateletcrit || id:ebi-a-GCST90002400	TRUE	reported	igd	0.00030637930725911	125.074779409786
2	277003	0.0140732	0.00221284	2e-10	408112	ebi-a-GCST90002400	rs79716074	G	A	0.351345	Plateletcrit || id:ebi-a-GCST90002400	TRUE	reported	igd	9.0274119777758e-05	36.845097181217
2	31477838	0.033444	0.00236118	1.50003e-45	408112	ebi-a-GCST90002400	rs655029	A	G	0.710996	Plateletcrit || id:ebi-a-GCST90002400	TRUE	reported	igd	0.000459660765872331	187.678423568072
2	136884461	0.0288911	0.00434531	2.99985e-11	408112	ebi-a-GCST90002400	rs11679328	T	C	0.0639	Plateletcrit || id:ebi-a-GCST90002400	TRUE	reported	igd	9.98576299217523e-05	40.7569672415179
2	204298783	0.0131962	0.00229451	8.9e-09	408112	ebi-a-GCST90002400	rs1129558	C	A	0.560446	Plateletcrit || id:ebi-a-GCST90002400	TRUE	reported	igd	8.57973322287962e-05	35.0177536857409
2	219093934	0.0231826	0.0025263	4.49987e-20	408112	ebi-a-GCST90002400	rs17572109	A	G	0.23357	Plateletcrit || id:ebi-a-GCST90002400	TRUE	reported	igd	0.000192417175721473	78.5424865071182
2	227291731	0.0376488	0.00268706	1.29987e-44	408112	ebi-a-GCST90002400	rs11676298	G	C	0.192325	Plateletcrit || id:ebi-a-GCST90002400	TRUE	reported	igd	0.000440356745785765	179.793164655531
2	241510903	-0.0255436	0.00309301	1.50003e-16	408112	ebi-a-GCST90002400	rs78909033	A	G	0.135621	Plateletcrit || id:ebi-a-GCST90002400	TRUE	reported	igd	0.000152976723444299	62.440882606483
2	12942653	0.0208083	0.00212832	1.39991e-22	408112	ebi-a-GCST90002400	rs4669879	C	A	0.4508	Plateletcrit || id:ebi-a-GCST90002400	TRUE	reported	igd	0.000214396471135126	87.5161069794601
2	21148888	0.0153985	0.00255671	1.7e-09	408112	ebi-a-GCST90002400	rs5829763	GA	G	0.222703	Plateletcrit || id:ebi-a-GCST90002400	TRUE	reported	igd	8.20918209665875e-05	33.5052435611299
2	47117609	-0.022325	0.00388867	9.40005e-09	408112	ebi-a-GCST90002400	rs72806507	A	G	0.086178	Plateletcrit || id:ebi-a-GCST90002400	TRUE	reported	igd	7.85002339413024e-05	32.0392455620568
2	68962137	0.0321101	0.00245059	3.19963e-39	408112	ebi-a-GCST90002400	rs10048745	A	G	0.256194	Plateletcrit || id:ebi-a-GCST90002400	TRUE	reported	igd	0.00039295420780718	160.431584014192
2	100764439	0.0228712	0.0022076	3.80014e-25	408112	ebi-a-GCST90002400	rs12712068	G	A	0.357796	Plateletcrit || id:ebi-a-GCST90002400	TRUE	reported	igd	0.000240389993805662	98.1291496377022
2	112184806	-0.0386395	0.00267353	2.39994e-47	408112	ebi-a-GCST90002400	rs4533474	C	A	0.744346	Plateletcrit || id:ebi-a-GCST90002400	TRUE	reported	igd	0.000568225137762279	232.030206368142
2	170570687	0.0149052	0.00213663	2.99985e-12	408112	ebi-a-GCST90002400	rs2353701	C	T	0.439907	Plateletcrit || id:ebi-a-GCST90002400	TRUE	reported	igd	0.000109477943047791	44.6839352425517
2	235939201	-0.0645437	0.0108737	2.90001e-09	408112	ebi-a-GCST90002400	rs115566353	A	G	0.011011	Plateletcrit || id:ebi-a-GCST90002400	TRUE	reported	igd	9.07310496885255e-05	37.0316086051045
2	27730940	-0.0375353	0.00216435	2.19989e-67	408112	ebi-a-GCST90002400	rs1260326	C	T	0.60514	Plateletcrit || id:ebi-a-GCST90002400	TRUE	reported	igd	0.000673300257218615	274.965702451676
2	110899226	-0.0349186	0.005559	3.40001e-10	408112	ebi-a-GCST90002400	rs79311541	G	A	0.037322	Plateletcrit || id:ebi-a-GCST90002400	TRUE	reported	igd	8.76172458408099e-05	35.7606074460269
2	113841030	0.0143344	0.00215539	2.90001e-11	408112	ebi-a-GCST90002400	rs6734238	G	A	0.402607	Plateletcrit || id:ebi-a-GCST90002400	TRUE	reported	igd	9.88394875661257e-05	40.3413705910085
2	160677375	-0.0523669	0.00237158	4.79733e-108	408112	ebi-a-GCST90002400	rs12052715	G	C	0.725827	Plateletcrit || id:ebi-a-GCST90002400	TRUE	reported	igd	0.00109144418181206	445.915977438474
2	198882873	0.0130599	0.00227487	9.40005e-09	408112	ebi-a-GCST90002400	rs1836234	G	T	0.680349	Plateletcrit || id:ebi-a-GCST90002400	TRUE	reported	igd	7.4185241867887e-05	30.2779852383616
2	223952988	0.0278382	0.00473663	4.20001e-09	408112	ebi-a-GCST90002400	rs10188795	T	G	0.946706	Plateletcrit || id:ebi-a-GCST90002400	TRUE	reported	igd	7.81998183298904e-05	31.9166237327892
2	23964232	-0.0309838	0.0027806	7.8001e-29	408112	ebi-a-GCST90002400	rs184221031	C	T	0.180484	Plateletcrit || id:ebi-a-GCST90002400	TRUE	reported	igd	0.000283985065459405	115.930067472438
2	61749716	-0.012988	0.0021713	2.19999e-09	408112	ebi-a-GCST90002400	rs3732170	T	C	0.609759	Plateletcrit || id:ebi-a-GCST90002400	TRUE	reported	igd	8.02796870108376e-05	32.7655734759763
2	64985025	-0.021424	0.00335981	1.79999e-10	408112	ebi-a-GCST90002400	rs200942085	AC	A	0.134797	Plateletcrit || id:ebi-a-GCST90002400	TRUE	reported	igd	0.000107060522458895	43.6971480602008
2	72513414	-0.0166968	0.0028549	5e-09	408112	ebi-a-GCST90002400	rs2109960	G	A	0.165056	Plateletcrit || id:ebi-a-GCST90002400	TRUE	reported	igd	7.68396096751974e-05	31.3614229040396
2	85728608	0.0548319	0.00844583	8.49963e-11	408112	ebi-a-GCST90002400	rs77427278	C	T	0.016245	Plateletcrit || id:ebi-a-GCST90002400	TRUE	reported	igd	9.60955449848555e-05	39.2213218580684
2	112302596	-0.0390348	0.0070499	3.09999e-08	408112	ebi-a-GCST90002400	rs1597149	A	G	0.036275	Plateletcrit || id:ebi-a-GCST90002400	TRUE	reported	igd	0.000106535527116953	43.4828464396657
2	202167831	0.0247543	0.00222629	1e-28	408112	ebi-a-GCST90002400	rs151059129	CA	C	0.648644	Plateletcrit || id:ebi-a-GCST90002400	TRUE	reported	igd	0.000279309093238494	114.020681054597
3	8603243	0.0201339	0.00244857	1.99986e-16	408112	ebi-a-GCST90002400	rs165177	C	T	0.745223	Plateletcrit || id:ebi-a-GCST90002400	TRUE	reported	igd	0.00015393319366717	62.8313474974913
3	39187858	0.0168491	0.00225165	7.29962e-14	408112	ebi-a-GCST90002400	rs13084317	A	G	0.329765	Plateletcrit || id:ebi-a-GCST90002400	TRUE	reported	igd	0.000125491720607396	51.2208538901702
3	58315075	-0.0247641	0.00226488	7.89951e-28	408112	ebi-a-GCST90002400	rs6786088	C	T	0.32283	Plateletcrit || id:ebi-a-GCST90002400	TRUE	reported	igd	0.000268130791173707	109.456205764952
3	101231871	-0.0152738	0.00217057	1.99986e-12	408112	ebi-a-GCST90002400	rs9681493	T	C	0.401759	Plateletcrit || id:ebi-a-GCST90002400	TRUE	reported	igd	0.00011214140237807	45.7711605666486
3	107821546	0.0124718	0.00224173	2.59998e-08	408112	ebi-a-GCST90002400	rs17828045	G	T	0.338159	Plateletcrit || id:ebi-a-GCST90002400	TRUE	reported	igd	6.96246282491115e-05	28.4164855219855
3	172294500	0.0617802	0.00637533	3.29989e-22	408112	ebi-a-GCST90002400	rs79287178	A	G	0.031275	Plateletcrit || id:ebi-a-GCST90002400	TRUE	reported	igd	0.000231273802861682	94.4069855484457
3	196501413	-0.0313021	0.00215317	7.00003e-48	408112	ebi-a-GCST90002400	rs2089979	G	A	0.416293	Plateletcrit || id:ebi-a-GCST90002400	TRUE	reported	igd	0.000476179784929388	194.426313907874
3	27425746	-0.0232708	0.00238883	1.99986e-22	408112	ebi-a-GCST90002400	rs4973769	C	T	0.268303	Plateletcrit || id:ebi-a-GCST90002400	TRUE	reported	igd	0.000212622600775706	86.7918635143198
3	27779362	0.021632	0.00213452	3.90032e-24	408112	ebi-a-GCST90002400	rs12635205	G	A	0.452537	Plateletcrit || id:ebi-a-GCST90002400	TRUE	reported	igd	0.000231863405660242	94.6477198266582
3	49297640	-0.0542747	0.00616995	1.39991e-18	408112	ebi-a-GCST90002400	rs138901672	A	G	0.030755	Plateletcrit || id:ebi-a-GCST90002400	TRUE	reported	igd	0.000175620075502354	71.6848983205212
3	49994299	0.0394667	0.00588414	1.99986e-11	408112	ebi-a-GCST90002400	rs150156796	C	T	0.036275	Plateletcrit || id:ebi-a-GCST90002400	TRUE	reported	igd	0.000108906091206848	44.4505058132669
3	136217124	0.0180504	0.00218168	1.29987e-16	408112	ebi-a-GCST90002400	rs7429186	T	C	0.410855	Plateletcrit || id:ebi-a-GCST90002400	TRUE	reported	igd	0.000157730045742932	64.381363843612
3	149061733	0.0161424	0.00217154	1.10002e-13	408112	ebi-a-GCST90002400	rs73168819	A	G	0.40662	Plateletcrit || id:ebi-a-GCST90002400	TRUE	reported	igd	0.000125744166158535	51.3239053326399
3	159506639	0.0150966	0.00275449	4.20001e-08	408112	ebi-a-GCST90002400	rs1461102	C	T	0.80387	Plateletcrit || id:ebi-a-GCST90002400	TRUE	reported	igd	7.18651177608073e-05	29.3309810837727
3	168862760	0.0657808	0.00408778	2.90001e-58	408112	ebi-a-GCST90002400	rs73167967	G	T	0.073163	Plateletcrit || id:ebi-a-GCST90002400	TRUE	reported	igd	0.000586844671248306	239.637808954361
3	185484257	-0.0161165	0.00220685	2.80027e-13	408112	ebi-a-GCST90002400	rs4686388	A	G	0.633813	Plateletcrit || id:ebi-a-GCST90002400	TRUE	reported	igd	0.000120568963033822	49.2113328631058
3	189646902	-0.015104	0.00259443	5.80003e-09	408112	ebi-a-GCST90002400	rs73202036	G	A	0.21198	Plateletcrit || id:ebi-a-GCST90002400	TRUE	reported	igd	7.62159868788867e-05	31.1068772464905
3	122833003	-0.018814	0.00216436	3.50026e-18	408112	ebi-a-GCST90002400	rs3804749	T	C	0.590589	Plateletcrit || id:ebi-a-GCST90002400	TRUE	reported	igd	0.000171173738470893	69.8696742607052
3	169055697	0.032749	0.00470878	3.50026e-12	408112	ebi-a-GCST90002400	rs78161277	A	C	0.053716	Plateletcrit || id:ebi-a-GCST90002400	TRUE	reported	igd	0.000109031313550993	44.5016214435369
3	178718995	-0.0218466	0.00246625	8.10028e-19	408112	ebi-a-GCST90002400	rs4377525	C	A	0.756023	Plateletcrit || id:ebi-a-GCST90002400	TRUE	reported	igd	0.000176068475761976	71.8679593252745
3	183748637	0.0269516	0.00213716	1.80011e-36	408112	ebi-a-GCST90002400	rs11715288	C	T	0.548295	Plateletcrit || id:ebi-a-GCST90002400	TRUE	reported	igd	0.000359805902867944	146.893240074307
3	12268244	-0.0423424	0.00214372	7.70016e-87	408112	ebi-a-GCST90002400	rs12491937	G	A	0.419239	Plateletcrit || id:ebi-a-GCST90002400	TRUE	reported	igd	0.00087305189131453	356.612548624416
3	12346962	0.0218487	0.00247473	1.10002e-18	408112	ebi-a-GCST90002400	rs10510412	A	G	0.240479	Plateletcrit || id:ebi-a-GCST90002400	TRUE	reported	igd	0.000174380589766961	71.1788747039442
3	69810294	-0.0172205	0.0022316	1.20005e-14	408112	ebi-a-GCST90002400	rs55921103	T	G	0.649619	Plateletcrit || id:ebi-a-GCST90002400	TRUE	reported	igd	0.000134995961448822	55.1006401907776
3	72397279	0.0167354	0.0021675	1.20005e-14	408112	ebi-a-GCST90002400	rs9809116	G	A	0.408144	Plateletcrit || id:ebi-a-GCST90002400	TRUE	reported	igd	0.000135310550502123	55.2290618401828
3	121601510	0.0131855	0.00213865	7.00003e-10	408112	ebi-a-GCST90002400	rs28760466	G	A	0.435676	Plateletcrit || id:ebi-a-GCST90002400	TRUE	reported	igd	8.54900082894852e-05	34.8923102269124
3	156791268	0.018156	0.00225693	8.69961e-16	408112	ebi-a-GCST90002400	rs2321536	T	C	0.428626	Plateletcrit || id:ebi-a-GCST90002400	TRUE	reported	igd	0.000161461628836976	65.9047464323654
3	169295008	-0.0147214	0.00254033	6.80002e-09	408112	ebi-a-GCST90002400	rs1965029	G	A	0.222657	Plateletcrit || id:ebi-a-GCST90002400	TRUE	reported	igd	7.50200358629137e-05	30.6187238537753
3	195809116	0.0132076	0.00228564	7.49998e-09	408112	ebi-a-GCST90002400	rs3827554	C	A	0.688381	Plateletcrit || id:ebi-a-GCST90002400	TRUE	reported	igd	7.48394548395722e-05	30.5450158869149
3	51931490	0.0451344	0.00819558	3.59998e-08	408112	ebi-a-GCST90002400	rs139963228	A	G	0.018786	Plateletcrit || id:ebi-a-GCST90002400	TRUE	reported	igd	7.51005982745912e-05	30.6516071158759
3	56849749	0.0249994	0.00216427	7.29962e-31	408112	ebi-a-GCST90002400	rs1354034	C	T	0.604517	Plateletcrit || id:ebi-a-GCST90002400	TRUE	reported	igd	0.000298830901489082	121.992334285939
3	88037885	0.0146668	0.0025212	5.99998e-09	408112	ebi-a-GCST90002400	rs55657233	T	A	0.262994	Plateletcrit || id:ebi-a-GCST90002400	TRUE	reported	igd	8.33906961618681e-05	34.0354152475917
3	107501282	0.0196386	0.00218015	2.09991e-19	408112	ebi-a-GCST90002400	rs873093	C	T	0.386564	Plateletcrit || id:ebi-a-GCST90002400	TRUE	reported	igd	0.000182911794493706	74.6617889726275
3	124451570	-0.0287994	0.00240574	5.00035e-33	408112	ebi-a-GCST90002400	rs17843793	A	C	0.262985	Plateletcrit || id:ebi-a-GCST90002400	TRUE	reported	igd	0.000321517177302244	131.256576472789
3	184066615	0.0457443	0.00323474	2.09991e-45	408112	ebi-a-GCST90002400	rs16858720	G	A	0.126153	Plateletcrit || id:ebi-a-GCST90002400	TRUE	reported	igd	0.000461356825863274	188.37124056069
3	184090242	0.150013	0.0047762	1e-200	408112	ebi-a-GCST90002400	rs78565404	T	C	0.054063	Plateletcrit || id:ebi-a-GCST90002400	TRUE	reported	igd	0.00230170755217823	941.516965830211
4	7042349	0.0302666	0.00215192	6.20012e-45	408112	ebi-a-GCST90002400	rs6815294	A	G	0.571761	Plateletcrit || id:ebi-a-GCST90002400	TRUE	reported	igd	0.000448598704416204	183.159782500428
4	72618323	-0.0161578	0.0023343	4.49987e-12	408112	ebi-a-GCST90002400	rs4588	T	G	0.292015	Plateletcrit || id:ebi-a-GCST90002400	TRUE	reported	igd	0.000107950254103603	44.0603345265296
4	79640858	-0.0158813	0.00243945	7.50067e-11	408112	ebi-a-GCST90002400	rs143407796	C	G	0.256437	Plateletcrit || id:ebi-a-GCST90002400	TRUE	reported	igd	9.61834949297173e-05	39.2572220125813
4	120261723	-0.0217704	0.00220373	5.10035e-23	408112	ebi-a-GCST90002400	rs28622913	A	G	0.370449	Plateletcrit || id:ebi-a-GCST90002400	TRUE	reported	igd	0.000221066104215894	90.2392366280371
4	124971463	0.027311	0.0043813	4.60002e-10	408112	ebi-a-GCST90002400	rs72917226	A	G	0.063058	Plateletcrit || id:ebi-a-GCST90002400	TRUE	reported	igd	8.81369666692071e-05	35.9727479962612
4	185788899	-0.0226338	0.00264789	1.29987e-17	408112	ebi-a-GCST90002400	rs62340877	A	G	0.200445	Plateletcrit || id:ebi-a-GCST90002400	TRUE	reported	igd	0.000164205808162683	67.0250382698489
4	53874589	-0.0127914	0.00214948	2.69998e-09	408112	ebi-a-GCST90002400	rs7688198	A	G	0.480632	Plateletcrit || id:ebi-a-GCST90002400	TRUE	reported	igd	8.16872029642408e-05	33.3400878602602
4	88183817	0.0196632	0.00240835	3.19963e-16	408112	ebi-a-GCST90002400	rs71633358	C	T	0.292264	Plateletcrit || id:ebi-a-GCST90002400	TRUE	reported	igd	0.000159950278221106	65.2877508387268
4	39698171	-0.0150869	0.00212348	1.20005e-12	408112	ebi-a-GCST90002400	rs7658679	T	C	0.507158	Plateletcrit || id:ebi-a-GCST90002400	TRUE	reported	igd	0.000113783951247827	46.4416526584925
4	48884275	0.0129676	0.00214674	1.5e-09	408112	ebi-a-GCST90002400	rs34730980	C	T	0.440846	Plateletcrit || id:ebi-a-GCST90002400	TRUE	reported	igd	8.29024848263029e-05	33.8361381823947
4	57813895	-0.0178223	0.00273173	6.79986e-11	408112	ebi-a-GCST90002400	rs55879786	A	G	0.185311	Plateletcrit || id:ebi-a-GCST90002400	TRUE	reported	igd	9.59070532350551e-05	39.1443817180596
4	83211376	-0.0145665	0.00258375	1.7e-08	408112	ebi-a-GCST90002400	rs67602624	T	A	0.214824	Plateletcrit || id:ebi-a-GCST90002400	TRUE	reported	igd	7.15797598788108e-05	29.2145069715355
4	101046193	-0.0143169	0.00255678	2.1e-08	408112	ebi-a-GCST90002400	rs4602501	C	A	0.222165	Plateletcrit || id:ebi-a-GCST90002400	TRUE	reported	igd	7.08420468417265e-05	28.9133960207323
4	145044759	-0.0212495	0.0021437	3.69999e-23	408112	ebi-a-GCST90002400	rs4565031	A	G	0.549968	Plateletcrit || id:ebi-a-GCST90002400	TRUE	reported	igd	0.000223515807812995	91.2394297814134
4	157692093	-0.0365274	0.00366962	2.39994e-23	408112	ebi-a-GCST90002400	rs112969588	C	T	0.092416	Plateletcrit || id:ebi-a-GCST90002400	TRUE	reported	igd	0.000223821352026592	91.3641812301422
4	3470604	0.0142779	0.00215591	3.50026e-11	408112	ebi-a-GCST90002400	rs36205397	G	A	0.422835	Plateletcrit || id:ebi-a-GCST90002400	TRUE	reported	igd	9.9501489775491e-05	40.6115939063715
4	17661398	-0.0131025	0.00216078	1.29999e-09	408112	ebi-a-GCST90002400	rs7671752	T	C	0.588028	Plateletcrit || id:ebi-a-GCST90002400	TRUE	reported	igd	8.31771505812232e-05	33.9482506424587
4	55408999	0.0247441	0.00296347	6.79986e-17	408112	ebi-a-GCST90002400	rs218265	C	T	0.155043	Plateletcrit || id:ebi-a-GCST90002400	TRUE	reported	igd	0.000160420583362372	65.4797485754825
4	105806108	0.0574043	0.00594685	4.79954e-22	408112	ebi-a-GCST90002400	rs144317085	T	A	0.033568	Plateletcrit || id:ebi-a-GCST90002400	TRUE	reported	igd	0.000213803895954062	87.2741675348473
4	106206542	-0.0616266	0.00603468	1.80011e-24	408112	ebi-a-GCST90002400	rs72952310	T	G	0.031905	Plateletcrit || id:ebi-a-GCST90002400	TRUE	reported	igd	0.000234608173062771	95.7684095602516
4	120328452	-0.0197249	0.00232162	1.99986e-17	408112	ebi-a-GCST90002400	rs70944869	G	GGTAGAGGCCGGGCCT	0.298412	Plateletcrit || id:ebi-a-GCST90002400	TRUE	reported	igd	0.000162913866663566	66.4976115070825
4	152376050	0.0240517	0.00213714	2.19989e-29	408112	ebi-a-GCST90002400	rs6845648	T	C	0.558495	Plateletcrit || id:ebi-a-GCST90002400	TRUE	reported	igd	0.000285283377636879	116.460223413283
4	38682612	0.0156963	0.00271825	7.69999e-09	408112	ebi-a-GCST90002400	rs7686818	G	A	0.809481	Plateletcrit || id:ebi-a-GCST90002400	TRUE	reported	igd	7.59922896271871e-05	31.0155702639498
4	110873926	-0.0298175	0.00216807	4.90004e-43	408112	ebi-a-GCST90002400	rs3796944	C	T	0.405465	Plateletcrit || id:ebi-a-GCST90002400	TRUE	reported	igd	0.000428650415983326	175.011540036394
4	124755467	-0.0244571	0.00349307	2.49977e-12	408112	ebi-a-GCST90002400	rs17007477	C	G	0.103997	Plateletcrit || id:ebi-a-GCST90002400	TRUE	reported	igd	0.000111473128402398	45.4983702779747
4	141851355	-0.0228276	0.0021561	3.40017e-26	408112	ebi-a-GCST90002400	rs13118519	T	C	0.501559	Plateletcrit || id:ebi-a-GCST90002400	TRUE	reported	igd	0.000260547127835999	106.359600029455
4	174438584	-0.0384341	0.00488996	3.80014e-15	408112	ebi-a-GCST90002400	rs143490035	GT	G	0.050373	Plateletcrit || id:ebi-a-GCST90002400	TRUE	reported	igd	0.000141323471710528	57.6836740968681
5	1307648	-0.0265366	0.00334458	2.09991e-15	408112	ebi-a-GCST90002400	rs13189073	A	G	0.11482	Plateletcrit || id:ebi-a-GCST90002400	TRUE	reported	igd	0.000143142859041966	58.4263955249157
5	39080694	-0.0146459	0.00214192	8.00018e-12	408112	ebi-a-GCST90002400	rs10941418	G	A	0.441278	Plateletcrit || id:ebi-a-GCST90002400	TRUE	reported	igd	0.000105771867705418	43.1711232195919
5	54880701	-0.0153908	0.00224381	6.89922e-12	408112	ebi-a-GCST90002400	rs10940474	T	C	0.659902	Plateletcrit || id:ebi-a-GCST90002400	TRUE	reported	igd	0.000106325126376673	43.3969615130014
5	65916784	-0.014729	0.00218082	1.39991e-11	408112	ebi-a-GCST90002400	rs10940072	A	G	0.400194	Plateletcrit || id:ebi-a-GCST90002400	TRUE	reported	igd	0.000104149670161255	42.508949182546
5	75839369	0.0183655	0.00232208	2.60016e-15	408112	ebi-a-GCST90002400	rs10064543	A	G	0.300091	Plateletcrit || id:ebi-a-GCST90002400	TRUE	reported	igd	0.000141687017146547	57.8320826229595
5	111061881	-0.0732875	0.0040271	5.30029e-74	408112	ebi-a-GCST90002400	rs57201028	T	C	0.075239	Plateletcrit || id:ebi-a-GCST90002400	TRUE	reported	igd	0.000747415896930053	305.256054924209
5	122199196	0.0236453	0.0021352	1.69981e-28	408112	ebi-a-GCST90002400	rs2438150	T	C	0.555264	Plateletcrit || id:ebi-a-GCST90002400	TRUE	reported	igd	0.000276134999287441	112.724581761502
5	159197536	-0.0281409	0.00486527	7.29995e-09	408112	ebi-a-GCST90002400	rs2431726	A	G	0.949414	Plateletcrit || id:ebi-a-GCST90002400	TRUE	reported	igd	7.60662370739877e-05	31.0457535459145
5	1102352	-0.0181909	0.00238383	2.29985e-14	408112	ebi-a-GCST90002400	rs6862111	C	G	0.727944	Plateletcrit || id:ebi-a-GCST90002400	TRUE	reported	igd	0.00013106738893669	53.4969238010712
5	1285974	0.0594234	0.00229222	3.59749e-148	408112	ebi-a-GCST90002400	rs7705526	A	C	0.325722	Plateletcrit || id:ebi-a-GCST90002400	TRUE	reported	igd	0.0015510688370802	633.990065334159
5	34654441	0.012805	0.0021285	1.79999e-09	408112	ebi-a-GCST90002400	rs458857	A	C	0.543927	Plateletcrit || id:ebi-a-GCST90002400	TRUE	reported	igd	8.1351233220814e-05	33.2029528909107
5	77785740	-0.0370846	0.00244729	7.19946e-52	408112	ebi-a-GCST90002400	rs56373295	A	C	0.255113	Plateletcrit || id:ebi-a-GCST90002400	TRUE	reported	igd	0.000522685170350639	213.424598744551
5	77835354	0.0143102	0.00213352	1.99986e-11	408112	ebi-a-GCST90002400	rs7730720	G	T	0.45679	Plateletcrit || id:ebi-a-GCST90002400	TRUE	reported	igd	0.000101626214053459	41.4788895598662
5	108783519	0.0238436	0.00434258	4e-08	408112	ebi-a-GCST90002400	rs74528993	A	G	0.064072	Plateletcrit || id:ebi-a-GCST90002400	TRUE	reported	igd	6.81842976821329e-05	27.8285912000017
5	137012171	0.0165121	0.00251951	5.60015e-11	408112	ebi-a-GCST90002400	rs11745324	A	G	0.23205	Plateletcrit || id:ebi-a-GCST90002400	TRUE	reported	igd	9.71737881741766e-05	39.6614487449823
5	141504991	0.0370415	0.00218223	1.29987e-64	408112	ebi-a-GCST90002400	rs6883827	G	A	0.617048	Plateletcrit || id:ebi-a-GCST90002400	TRUE	reported	igd	0.000648440925571096	264.806937790658
5	176717639	0.0402764	0.00691025	5.60003e-09	408112	ebi-a-GCST90002400	rs143507990	AC	A	0.024218	Plateletcrit || id:ebi-a-GCST90002400	TRUE	reported	igd	7.66694528173223e-05	31.2919695274587
5	72124610	0.0213071	0.00234638	1.10002e-19	408112	ebi-a-GCST90002400	rs1364076	G	A	0.713719	Plateletcrit || id:ebi-a-GCST90002400	TRUE	reported	igd	0.000185523303038606	75.7279645051929
5	88409185	0.0518717	0.00641876	6.4003e-16	408112	ebi-a-GCST90002400	rs35981402	T	C	0.028946	Plateletcrit || id:ebi-a-GCST90002400	TRUE	reported	igd	0.000151259582679927	61.7398870370528
5	177608542	-0.0472561	0.00338488	2.70023e-44	408112	ebi-a-GCST90002400	rs72648830	T	C	0.111988	Plateletcrit || id:ebi-a-GCST90002400	TRUE	reported	igd	0.000444156551600274	181.34527596601
5	88180196	0.089662	0.00453376	4.70002e-87	408112	ebi-a-GCST90002400	rs114694170	C	T	0.059377	Plateletcrit || id:ebi-a-GCST90002400	TRUE	reported	igd	0.000898008990749193	366.81585314873
5	90262612	0.0181217	0.00217923	9.09913e-17	408112	ebi-a-GCST90002400	rs12523094	C	T	0.388697	Plateletcrit || id:ebi-a-GCST90002400	TRUE	reported	igd	0.000156061430873093	63.7001716935593
5	111041083	0.0137712	0.00213817	1.2e-10	408112	ebi-a-GCST90002400	rs26056	C	A	0.555499	Plateletcrit || id:ebi-a-GCST90002400	TRUE	reported	igd	9.36547029494964e-05	38.2250007718115
5	156392082	-0.0184601	0.00219946	4.70002e-17	408112	ebi-a-GCST90002400	rs4704826	A	C	0.6347	Plateletcrit || id:ebi-a-GCST90002400	TRUE	reported	igd	0.000158021530868989	64.5003594084782
5	159607629	-0.0240865	0.00227451	3.29989e-26	408112	ebi-a-GCST90002400	rs2546965	C	G	0.677664	Plateletcrit || id:ebi-a-GCST90002400	TRUE	reported	igd	0.00025345485677167	103.463684970541
5	179230321	-0.0141036	0.00215888	6.4998e-11	408112	ebi-a-GCST90002400	rs6883116	C	T	0.416896	Plateletcrit || id:ebi-a-GCST90002400	TRUE	reported	igd	9.67082910586128e-05	39.4714378792334
5	55576016	-0.0123498	0.00212066	5.80003e-09	408112	ebi-a-GCST90002400	rs158638	A	G	0.498919	Plateletcrit || id:ebi-a-GCST90002400	TRUE	reported	igd	7.6258423567855e-05	31.1241987246069
5	55812130	0.014476	0.0024919	6.29999e-09	408112	ebi-a-GCST90002400	rs465983	G	A	0.236509	Plateletcrit || id:ebi-a-GCST90002400	TRUE	reported	igd	7.56795843818081e-05	30.887932767974
5	75037086	0.0140802	0.00220299	1.6e-10	408112	ebi-a-GCST90002400	rs56912706	G	A	0.376554	Plateletcrit || id:ebi-a-GCST90002400	TRUE	reported	igd	9.30837243236367e-05	37.9919351645387
5	122721313	-0.0125625	0.00220549	1.2e-08	408112	ebi-a-GCST90002400	rs375106756	GT	G	0.557744	Plateletcrit || id:ebi-a-GCST90002400	TRUE	reported	igd	7.7855766690438e-05	31.77619090374
5	139028810	-0.0162818	0.00235949	5.19996e-12	408112	ebi-a-GCST90002400	rs10447226	T	G	0.287007	Plateletcrit || id:ebi-a-GCST90002400	TRUE	reported	igd	0.0001084957140267	44.2829903660957
6	113088560	-0.0123285	0.00211994	5.99998e-09	408112	ebi-a-GCST90002400	rs9384844	T	C	0.549837	Plateletcrit || id:ebi-a-GCST90002400	TRUE	reported	igd	7.52409434235431e-05	30.7088919865867
6	122749893	0.0183993	0.00211747	3.59998e-18	408112	ebi-a-GCST90002400	rs484552	T	A	0.506696	Plateletcrit || id:ebi-a-GCST90002400	TRUE	reported	igd	0.000169236762920926	69.0789060060978
6	164478388	0.0403269	0.00212348	1.99986e-80	408112	ebi-a-GCST90002400	rs381500	A	C	0.452003	Plateletcrit || id:ebi-a-GCST90002400	TRUE	reported	igd	0.000805636567657318	329.053437108276
6	2777342	0.0165729	0.00214376	1.10002e-14	408112	ebi-a-GCST90002400	rs371572951	GT	G	0.414718	Plateletcrit || id:ebi-a-GCST90002400	TRUE	reported	igd	0.000133335277364429	54.4227165131983
6	31321595	0.128348	0.01449	8.19974e-19	408112	ebi-a-GCST90002400	rs13210028	A	C	0.007512	Plateletcrit || id:ebi-a-GCST90002400	TRUE	reported	igd	0.000245634322454734	100.270453201836
6	41913778	0.0191909	0.00239407	1.10002e-15	408112	ebi-a-GCST90002400	rs4714520	A	G	0.266045	Plateletcrit || id:ebi-a-GCST90002400	TRUE	reported	igd	0.000143828587439889	58.7063284683906
6	42019622	0.0274623	0.00318153	6.00067e-18	408112	ebi-a-GCST90002400	rs10456113	G	T	0.127096	Plateletcrit || id:ebi-a-GCST90002400	TRUE	reported	igd	0.000167340929133702	68.3049368003437
6	52669185	-0.025732	0.00214866	4.79954e-33	408112	ebi-a-GCST90002400	rs4715332	A	C	0.572117	Plateletcrit || id:ebi-a-GCST90002400	TRUE	reported	igd	0.000324180558320088	132.344231082734
6	90941240	-0.0152991	0.00221924	5.40008e-12	408112	ebi-a-GCST90002400	rs11757155	T	C	0.346691	Plateletcrit || id:ebi-a-GCST90002400	TRUE	reported	igd	0.000106028586333923	43.2759148528114
6	109610002	0.0209977	0.00211628	3.29989e-23	408112	ebi-a-GCST90002400	rs9386793	A	C	0.485951	Plateletcrit || id:ebi-a-GCST90002400	TRUE	reported	igd	0.000220277656553964	89.9173211930343
6	131302473	0.0161159	0.00214721	6.09958e-14	408112	ebi-a-GCST90002400	rs6926250	C	T	0.413195	Plateletcrit || id:ebi-a-GCST90002400	TRUE	reported	igd	0.000125947046243565	51.4067235674516
6	135040237	0.0404727	0.00260512	1.99986e-54	408112	ebi-a-GCST90002400	rs9389211	T	C	0.207381	Plateletcrit || id:ebi-a-GCST90002400	TRUE	reported	igd	0.000538502587438294	219.886700516614
6	7211751	-0.0207441	0.00248836	7.70016e-17	408112	ebi-a-GCST90002400	rs1334577	A	G	0.236113	Plateletcrit || id:ebi-a-GCST90002400	TRUE	reported	igd	0.000155227337643204	63.3596639175121
6	29748690	0.0219714	0.00227261	4.10015e-22	408112	ebi-a-GCST90002400	rs1611236	A	G	0.678336	Plateletcrit || id:ebi-a-GCST90002400	TRUE	reported	igd	0.000210665191005201	85.9926867669155
6	31321364	0.0859859	0.00476439	8.19974e-73	408112	ebi-a-GCST90002400	rs116234817	A	G	0.051913	Plateletcrit || id:ebi-a-GCST90002400	TRUE	reported	igd	0.000727794546442123	297.236559495499
6	33572125	-0.0379691	0.00225886	2.09991e-63	408112	ebi-a-GCST90002400	rs210212	G	A	0.669709	Plateletcrit || id:ebi-a-GCST90002400	TRUE	reported	igd	0.000637783789783368	260.452054546896
6	166182901	-0.0130327	0.00217018	1.89998e-09	408112	ebi-a-GCST90002400	rs1472265	C	T	0.385162	Plateletcrit || id:ebi-a-GCST90002400	TRUE	reported	igd	8.04457169737136e-05	32.8333428559489
6	170583022	-0.020691	0.00213619	3.50026e-22	408112	ebi-a-GCST90002400	rs9460100	C	T	0.549793	Plateletcrit || id:ebi-a-GCST90002400	TRUE	reported	igd	0.000211935840469902	86.5114707354321
6	7779918	0.0299583	0.00491617	1.09999e-09	408112	ebi-a-GCST90002400	rs140709290	T	A	0.049509	Plateletcrit || id:ebi-a-GCST90002400	TRUE	reported	igd	8.44688321850499e-05	34.4754872071841
6	29911114	0.0291123	0.0021299	1.59993e-42	408112	ebi-a-GCST90002400	rs3173420	A	G	0.525347	Plateletcrit || id:ebi-a-GCST90002400	TRUE	reported	igd	0.000422673984878777	172.570420996392
6	33541507	0.115198	0.00230802	1e-200	408112	ebi-a-GCST90002400	rs511515	G	A	0.701087	Plateletcrit || id:ebi-a-GCST90002400	TRUE	reported	igd	0.0055620718097942	2282.63329660626
6	135427159	0.135817	0.00237203	1e-200	408112	ebi-a-GCST90002400	rs9389269	C	T	0.272176	Plateletcrit || id:ebi-a-GCST90002400	TRUE	reported	igd	0.00730826794878318	3004.5351807403
6	135514558	-0.0254004	0.00211972	4.40048e-33	408112	ebi-a-GCST90002400	rs210798	G	T	0.520166	Plateletcrit || id:ebi-a-GCST90002400	TRUE	reported	igd	0.000322065412272042	131.480460711128
6	30744768	-0.0397792	0.00601627	3.80014e-11	408112	ebi-a-GCST90002400	rs80026531	G	A	0.031695	Plateletcrit || id:ebi-a-GCST90002400	TRUE	reported	igd	9.71281273945027e-05	39.6428105029193
6	43261734	-0.0190464	0.00251299	3.50026e-14	408112	ebi-a-GCST90002400	rs148815161	TCAC	T	0.246554	Plateletcrit || id:ebi-a-GCST90002400	TRUE	reported	igd	0.000134778302337512	55.0117873622711
7	80211423	0.0146478	0.00214875	9.30037e-12	408112	ebi-a-GCST90002400	rs7779873	A	G	0.441961	Plateletcrit || id:ebi-a-GCST90002400	TRUE	reported	igd	0.000105833533920441	43.1962951448387
7	139773656	-0.025434	0.0030677	1.10002e-16	408112	ebi-a-GCST90002400	rs62491369	T	G	0.140262	Plateletcrit || id:ebi-a-GCST90002400	TRUE	reported	igd	0.000156014685353743	63.6810884246896
7	2764616	0.0233475	0.00232057	8.19974e-24	408112	ebi-a-GCST90002400	rs78018097	CA	C	0.297845	Plateletcrit || id:ebi-a-GCST90002400	TRUE	reported	igd	0.000227999592331706	93.0701335790067
7	14027557	-0.0174827	0.00234218	8.4004e-14	408112	ebi-a-GCST90002400	rs7789916	A	G	0.713545	Plateletcrit || id:ebi-a-GCST90002400	TRUE	reported	igd	0.000124946697172629	50.9983686608468
7	36084910	0.0163397	0.00213334	1.9002e-14	408112	ebi-a-GCST90002400	rs2700936	G	T	0.459086	Plateletcrit || id:ebi-a-GCST90002400	TRUE	reported	igd	0.00013259905341696	54.1221762393336
7	81359051	0.0246893	0.00428659	8.40001e-09	408112	ebi-a-GCST90002400	rs5745687	T	C	0.06558	Plateletcrit || id:ebi-a-GCST90002400	TRUE	reported	igd	7.47069639048664e-05	30.4909369245393
7	101594247	0.143241	0.0117452	3.29989e-34	408112	ebi-a-GCST90002400	rs75612655	T	C	0.008374	Plateletcrit || id:ebi-a-GCST90002400	TRUE	reported	igd	0.000340757596245656	139.113986751544
7	115669432	0.0200246	0.0027946	7.8001e-13	408112	ebi-a-GCST90002400	rs17302005	G	A	0.176329	Plateletcrit || id:ebi-a-GCST90002400	TRUE	reported	igd	0.000116475669371385	47.5404227297155
7	116515781	-0.0231847	0.00248974	1.29987e-20	408112	ebi-a-GCST90002400	rs13224082	T	A	0.241682	Plateletcrit || id:ebi-a-GCST90002400	TRUE	reported	igd	0.000197028308128039	80.4250688453796
7	123422357	0.0630404	0.00391415	2.29985e-58	408112	ebi-a-GCST90002400	rs4727976	G	A	0.080111	Plateletcrit || id:ebi-a-GCST90002400	TRUE	reported	igd	0.000585727337886533	239.181278878623
7	149419721	-0.0286794	0.00331722	5.40008e-18	408112	ebi-a-GCST90002400	rs10240931	C	G	0.115342	Plateletcrit || id:ebi-a-GCST90002400	TRUE	reported	igd	0.000167854506314033	68.5146030566914
7	1944560	0.0199989	0.00260359	1.59993e-14	408112	ebi-a-GCST90002400	rs368271680	C	T	0.274542	Plateletcrit || id:ebi-a-GCST90002400	TRUE	reported	igd	0.000159317425826047	65.0293949696778
7	40151631	0.0271284	0.00432717	3.59998e-10	408112	ebi-a-GCST90002400	rs12536349	A	G	0.064545	Plateletcrit || id:ebi-a-GCST90002400	TRUE	reported	igd	8.88717766177051e-05	36.2726843733546
7	44873125	-0.0499292	0.00214036	2.30144e-120	408112	ebi-a-GCST90002400	rs12155039	A	C	0.435249	Plateletcrit || id:ebi-a-GCST90002400	TRUE	reported	igd	0.00122555837280082	500.776358182415
7	50427982	0.0217155	0.00213677	2.90001e-24	408112	ebi-a-GCST90002400	rs6592965	A	G	0.454421	Plateletcrit || id:ebi-a-GCST90002400	TRUE	reported	igd	0.000233822177752891	95.4474867019342
7	55160538	0.0206204	0.00227414	1.20005e-19	408112	ebi-a-GCST90002400	rs4947490	G	A	0.680256	Plateletcrit || id:ebi-a-GCST90002400	TRUE	reported	igd	0.00018496900124772	75.5016645666944
7	128576023	-0.0173493	0.00220633	3.69999e-15	408112	ebi-a-GCST90002400	rs3757388	A	G	0.630866	Plateletcrit || id:ebi-a-GCST90002400	TRUE	reported	igd	0.000140189368745462	57.2207050132256
7	138741899	-0.0148678	0.00216798	7.00003e-12	408112	ebi-a-GCST90002400	rs28526780	C	T	0.572276	Plateletcrit || id:ebi-a-GCST90002400	TRUE	reported	igd	0.000108216272090697	44.1689225990804
7	27204732	-0.031834	0.00420109	3.50026e-14	408112	ebi-a-GCST90002400	rs35355140	A	C	0.068564	Plateletcrit || id:ebi-a-GCST90002400	TRUE	reported	igd	0.000129437937809326	52.8317552328122
7	92244422	-0.0160259	0.00246998	8.69961e-11	408112	ebi-a-GCST90002400	rs42039	T	C	0.244343	Plateletcrit || id:ebi-a-GCST90002400	TRUE	reported	igd	9.48417293042224e-05	38.7095294250574
7	100006493	0.0323333	0.00267613	1.29987e-33	408112	ebi-a-GCST90002400	rs68116612	A	G	0.195267	Plateletcrit || id:ebi-a-GCST90002400	TRUE	reported	igd	0.000328556999911128	134.131467066143
7	130742066	-0.03264	0.0024243	2.60016e-41	408112	ebi-a-GCST90002400	rs7803075	G	A	0.739138	Plateletcrit || id:ebi-a-GCST90002400	TRUE	reported	igd	0.000410834253498414	167.734478264401
7	135346262	-0.0298095	0.00212877	1.50003e-44	408112	ebi-a-GCST90002400	rs35150201	G	T	0.483843	Plateletcrit || id:ebi-a-GCST90002400	TRUE	reported	igd	0.000443839206181875	181.215649044705
7	157145474	-0.0119173	0.00215883	3.40001e-08	408112	ebi-a-GCST90002400	rs12668458	C	T	0.46158	Plateletcrit || id:ebi-a-GCST90002400	TRUE	reported	igd	7.05917432031667e-05	28.8112301536048
7	158436547	-0.0264112	0.00378726	3.10027e-12	408112	ebi-a-GCST90002400	rs2290395	G	T	0.085731	Plateletcrit || id:ebi-a-GCST90002400	TRUE	reported	igd	0.000109349838897095	44.6316432152889
7	2587686	0.0181712	0.00259129	2.29985e-12	408112	ebi-a-GCST90002400	rs4721777	T	C	0.212768	Plateletcrit || id:ebi-a-GCST90002400	TRUE	reported	igd	0.000110613023403116	45.147274857616
7	18226208	-0.0366711	0.00259446	2.29985e-45	408112	ebi-a-GCST90002400	rs17138744	T	G	0.214351	Plateletcrit || id:ebi-a-GCST90002400	TRUE	reported	igd	0.000452930896057641	184.929388223599
7	100328790	0.0236025	0.00284808	1.20005e-16	408112	ebi-a-GCST90002400	rs7807429	T	C	0.803802	Plateletcrit || id:ebi-a-GCST90002400	TRUE	reported	igd	0.000175707243951836	71.7204851379625
7	134004662	-0.0118796	0.00212905	2.39999e-08	408112	ebi-a-GCST90002400	rs1643033	C	T	0.478118	Plateletcrit || id:ebi-a-GCST90002400	TRUE	reported	igd	7.04273006913927e-05	28.7441100552463
8	120964825	0.0124815	0.00214799	6.19998e-09	408112	ebi-a-GCST90002400	rs1464277	C	T	0.435346	Plateletcrit || id:ebi-a-GCST90002400	TRUE	reported	igd	7.65914912316817e-05	31.2601477478937
8	125859850	0.0194011	0.00229078	2.49977e-17	408112	ebi-a-GCST90002400	rs34866937	A	G	0.314893	Plateletcrit || id:ebi-a-GCST90002400	TRUE	reported	igd	0.000162406764893009	66.2905908608903
8	142284949	-0.0241901	0.00234749	6.70039e-25	408112	ebi-a-GCST90002400	rs4961348	T	C	0.290166	Plateletcrit || id:ebi-a-GCST90002400	TRUE	reported	igd	0.000241050836864325	98.3989761882563
8	11663170	-0.0131316	0.00216281	1.29999e-09	408112	ebi-a-GCST90002400	rs79168801	C	G	0.573266	Plateletcrit || id:ebi-a-GCST90002400	TRUE	reported	igd	8.43681872081289e-05	34.4344060499255
8	40032181	0.0190188	0.00214702	8.10028e-19	408112	ebi-a-GCST90002400	rs13270220	T	A	0.562727	Plateletcrit || id:ebi-a-GCST90002400	TRUE	reported	igd	0.000178010915618893	72.6609692188869
8	105469502	-0.0245516	0.00428435	1e-08	408112	ebi-a-GCST90002400	rs77338166	G	A	0.065749	Plateletcrit || id:ebi-a-GCST90002400	TRUE	reported	igd	7.40529422802022e-05	30.2239844489492
8	128826703	-0.0173874	0.00291014	2.30001e-09	408112	ebi-a-GCST90002400	rs12680058	T	C	0.159582	Plateletcrit || id:ebi-a-GCST90002400	TRUE	reported	igd	8.10920977770405e-05	33.0971799435401
8	142366200	0.0130307	0.00235144	2.99999e-08	408112	ebi-a-GCST90002400	rs7843131	T	C	0.71207	Plateletcrit || id:ebi-a-GCST90002400	TRUE	reported	igd	6.96265849837291e-05	28.4172841961628
8	144996029	0.0309749	0.0021455	2.99985e-47	408112	ebi-a-GCST90002400	rs7833924	G	A	0.430547	Plateletcrit || id:ebi-a-GCST90002400	TRUE	reported	igd	0.000470466033950985	192.092266002275
8	23387192	-0.0251882	0.0030915	3.69999e-16	408112	ebi-a-GCST90002400	rs62503282	T	C	0.137655	Plateletcrit || id:ebi-a-GCST90002400	TRUE	reported	igd	0.000150625083998859	61.4808635910172
8	30279916	0.0307994	0.00242735	6.79986e-37	408112	ebi-a-GCST90002400	rs2915607	C	T	0.741811	Plateletcrit || id:ebi-a-GCST90002400	TRUE	reported	igd	0.000363367024322056	148.347620929657
8	57075473	-0.0250001	0.00302093	1.29987e-16	408112	ebi-a-GCST90002400	rs35399547	C	A	0.148877	Plateletcrit || id:ebi-a-GCST90002400	TRUE	reported	igd	0.000158392065717673	64.6516262446724
8	74281152	-0.0161265	0.0028133	9.90011e-09	408112	ebi-a-GCST90002400	rs10112386	C	T	0.17219	Plateletcrit || id:ebi-a-GCST90002400	TRUE	reported	igd	7.41393598667319e-05	30.2592575571973
8	79004739	-0.0167626	0.00295711	1.40001e-08	408112	ebi-a-GCST90002400	rs6997505	A	C	0.157107	Plateletcrit || id:ebi-a-GCST90002400	TRUE	reported	igd	7.44184708658255e-05	30.3731824708469
8	106581528	-0.0558064	0.00234826	7.6913e-125	408112	ebi-a-GCST90002400	rs6993770	T	A	0.286354	Plateletcrit || id:ebi-a-GCST90002400	TRUE	reported	igd	0.0012728701467131	520.133097467168
8	22440898	0.0242234	0.00254742	1.9002e-21	408112	ebi-a-GCST90002400	rs13274496	A	G	0.224402	Plateletcrit || id:ebi-a-GCST90002400	TRUE	reported	igd	0.000204250722246576	83.3737914131628
8	55440068	-0.0164652	0.00261458	2.99999e-10	408112	ebi-a-GCST90002400	rs10104997	T	C	0.208426	Plateletcrit || id:ebi-a-GCST90002400	TRUE	reported	igd	8.9455579045147e-05	36.5109824751938
8	66888886	-0.0217014	0.00222552	1.80011e-22	408112	ebi-a-GCST90002400	rs61709988	C	T	0.351097	Plateletcrit || id:ebi-a-GCST90002400	TRUE	reported	igd	0.000214591442990551	87.5957110889161
8	71018417	0.0226417	0.00315747	7.50067e-13	408112	ebi-a-GCST90002400	rs112183258	A	T	0.134931	Plateletcrit || id:ebi-a-GCST90002400	TRUE	reported	igd	0.000119676959601981	48.8472098687268
8	126329330	0.0192227	0.00270142	1.10002e-12	408112	ebi-a-GCST90002400	rs13260832	G	A	0.204152	Plateletcrit || id:ebi-a-GCST90002400	TRUE	reported	igd	0.000120072219936285	49.0085582445816
8	130577267	0.0177426	0.00212706	7.29962e-17	408112	ebi-a-GCST90002400	rs10505545	T	C	0.516435	Plateletcrit || id:ebi-a-GCST90002400	TRUE	reported	igd	0.000157229866690401	64.1771714631334
9	4787167	-0.0483266	0.00222208	7.19449e-105	408112	ebi-a-GCST90002400	rs296852	A	G	0.634381	Plateletcrit || id:ebi-a-GCST90002400	TRUE	reported	igd	0.00108338146826189	442.618335514569
9	4836566	-0.0393725	0.00240895	4.79954e-60	408112	ebi-a-GCST90002400	rs7860776	A	G	0.290438	Plateletcrit || id:ebi-a-GCST90002400	TRUE	reported	igd	0.000638939541319807	260.924331080446
9	73095674	0.0173862	0.00300476	7.19996e-09	408112	ebi-a-GCST90002400	rs1556739	T	G	0.144262	Plateletcrit || id:ebi-a-GCST90002400	TRUE	reported	igd	7.46332071448123e-05	30.4608315574208
9	86635032	-0.0158986	0.00242419	5.40008e-11	408112	ebi-a-GCST90002400	rs201763818	TC	T	0.725525	Plateletcrit || id:ebi-a-GCST90002400	TRUE	reported	igd	0.000100670664904352	41.0888414951085
9	96231171	-0.0130206	0.0022442	6.59994e-09	408112	ebi-a-GCST90002400	rs10992746	C	T	0.330921	Plateletcrit || id:ebi-a-GCST90002400	TRUE	reported	igd	7.50747193785145e-05	30.6410440933523
9	99118445	0.0342655	0.00241738	1.29987e-45	408112	ebi-a-GCST90002400	rs11794772	A	G	0.258038	Plateletcrit || id:ebi-a-GCST90002400	TRUE	reported	igd	0.000449582577435376	183.56167180668
9	4763176	0.119014	0.0021152	1e-200	408112	ebi-a-GCST90002400	rs385893	C	T	0.523992	Plateletcrit || id:ebi-a-GCST90002400	TRUE	reported	igd	0.0070658596637043	2904.1684339484
9	5042981	-0.042563	0.00213716	2.99985e-88	408112	ebi-a-GCST90002400	rs7033052	C	G	0.531989	Plateletcrit || id:ebi-a-GCST90002400	TRUE	reported	igd	0.000902096859638507	368.487160497373
9	22142756	-0.0564291	0.0028774	1.20005e-85	408112	ebi-a-GCST90002400	rs12376511	C	T	0.161602	Plateletcrit || id:ebi-a-GCST90002400	TRUE	reported	igd	0.000862845836757894	352.440115925997
9	35711806	-0.0151329	0.00226891	2.60016e-11	408112	ebi-a-GCST90002400	rs2249250	T	G	0.682187	Plateletcrit || id:ebi-a-GCST90002400	TRUE	reported	igd	9.93000385348124e-05	40.5293632937791
9	100742253	0.0224248	0.00213112	6.79986e-26	408112	ebi-a-GCST90002400	rs7855088	T	C	0.563523	Plateletcrit || id:ebi-a-GCST90002400	TRUE	reported	igd	0.000247377480749683	100.982204392076
9	135877947	0.0524426	0.00856762	9.29994e-10	408112	ebi-a-GCST90002400	rs115808157	T	C	0.018174	Plateletcrit || id:ebi-a-GCST90002400	TRUE	reported	igd	9.81484573562086e-05	40.0592986900115
9	4939466	0.0319322	0.00356011	2.99985e-19	408112	ebi-a-GCST90002400	rs10116352	C	G	0.899977	Plateletcrit || id:ebi-a-GCST90002400	TRUE	reported	igd	0.000183577294038998	74.9334855567668
9	21986847	0.0509484	0.00235659	1.1995e-103	408112	ebi-a-GCST90002400	rs3731211	A	T	0.721875	Plateletcrit || id:ebi-a-GCST90002400	TRUE	reported	igd	0.00104230092989787	425.817262229008
9	139838690	-0.0139258	0.0021211	5.19996e-11	408112	ebi-a-GCST90002400	rs28578007	C	T	0.522253	Plateletcrit || id:ebi-a-GCST90002400	TRUE	reported	igd	9.67718881701867e-05	39.4973975188706
9	95303704	0.0181506	0.00269989	1.80011e-11	408112	ebi-a-GCST90002400	rs62572513	C	A	0.206268	Plateletcrit || id:ebi-a-GCST90002400	TRUE	reported	igd	0.000107874231516547	44.0293022513624
9	112909038	-0.0139046	0.00211886	5.30029e-11	408112	ebi-a-GCST90002400	rs4978874	C	T	0.509748	Plateletcrit || id:ebi-a-GCST90002400	TRUE	reported	igd	9.66322072903515e-05	39.4403813283695
9	127189915	-0.0209196	0.00222749	5.90065e-21	408112	ebi-a-GCST90002400	rs10818963	A	T	0.652753	Plateletcrit || id:ebi-a-GCST90002400	TRUE	reported	igd	0.000198391986915214	80.9818199241267
9	131483551	0.0261613	0.00390063	1.99986e-11	408112	ebi-a-GCST90002400	rs11539209	A	T	0.079405	Plateletcrit || id:ebi-a-GCST90002400	TRUE	reported	igd	0.000100061060072663	40.8400057205203
9	136131322	-0.0497663	0.00435674	3.19963e-30	408112	ebi-a-GCST90002400	rs8176746	T	G	0.062741	Plateletcrit || id:ebi-a-GCST90002400	TRUE	reported	igd	0.000291280732441201	118.909215680016
9	38196117	-0.0269736	0.00211998	4.40048e-37	408112	ebi-a-GCST90002400	rs10973700	C	G	0.489758	Plateletcrit || id:ebi-a-GCST90002400	TRUE	reported	igd	0.000363634905314253	148.457025364162
9	91495135	-0.0947364	0.00461589	1.29987e-93	408112	ebi-a-GCST90002400	rs61750929	T	C	0.055615	Plateletcrit || id:ebi-a-GCST90002400	TRUE	reported	igd	0.000942767868644208	385.116069928815
10	43880833	-0.0154728	0.00213982	4.79954e-13	408112	ebi-a-GCST90002400	rs7920539	T	C	0.441175	Plateletcrit || id:ebi-a-GCST90002400	TRUE	reported	igd	0.000118046887495317	48.1818029675883
10	50259007	-0.0397221	0.00252039	5.79963e-56	408112	ebi-a-GCST90002400	rs28505677	G	C	0.235724	Plateletcrit || id:ebi-a-GCST90002400	TRUE	reported	igd	0.000568523499279706	232.15210922054
10	64566258	-0.019147	0.0022	3.19963e-18	408112	ebi-a-GCST90002400	rs224082	T	C	0.376778	Plateletcrit || id:ebi-a-GCST90002400	TRUE	reported	igd	0.000172170912981614	70.2767709127359
10	81093374	0.013438	0.00232476	7.49998e-09	408112	ebi-a-GCST90002400	rs4506581	G	A	0.699939	Plateletcrit || id:ebi-a-GCST90002400	TRUE	reported	igd	7.5852345432512e-05	30.9584489654275
10	94951488	-0.0131809	0.00212584	5.60003e-10	408112	ebi-a-GCST90002400	rs10882177	T	G	0.479427	Plateletcrit || id:ebi-a-GCST90002400	TRUE	reported	igd	8.67209953559745e-05	35.3947748848352
10	3442533	-0.014677	0.00262678	2.30001e-08	408112	ebi-a-GCST90002400	rs17135209	T	C	0.210996	Plateletcrit || id:ebi-a-GCST90002400	TRUE	reported	igd	7.17229280724314e-05	29.2729437168767
10	27370997	0.0215885	0.0026835	8.60003e-16	408112	ebi-a-GCST90002400	rs61236736	A	AAAAAAAGG	0.805699	Plateletcrit || id:ebi-a-GCST90002400	TRUE	reported	igd	0.000145922678233391	59.5611955430016
10	114806697	0.0144638	0.00261739	3.29997e-08	408112	ebi-a-GCST90002400	rs61872786	A	G	0.208121	Plateletcrit || id:ebi-a-GCST90002400	TRUE	reported	igd	6.89555999529165e-05	28.1434105425434
10	16876922	-0.0168212	0.00219406	1.80011e-14	408112	ebi-a-GCST90002400	rs703060	G	A	0.463255	Plateletcrit || id:ebi-a-GCST90002400	TRUE	reported	igd	0.000140712301876784	57.4341792144981
10	30249153	0.0154945	0.00212588	3.10027e-13	408112	ebi-a-GCST90002400	rs1537132	C	T	0.490215	Plateletcrit || id:ebi-a-GCST90002400	TRUE	reported	igd	0.000119993791707558	48.9765432148964
10	65048306	0.0199592	0.00215516	1.99986e-20	408112	ebi-a-GCST90002400	rs7080386	A	C	0.416874	Plateletcrit || id:ebi-a-GCST90002400	TRUE	reported	igd	0.000193679417831745	79.0578190836887
10	76488827	0.015542	0.00236505	5.00035e-11	408112	ebi-a-GCST90002400	rs9730749	G	A	0.280285	Plateletcrit || id:ebi-a-GCST90002400	TRUE	reported	igd	9.74550200884022e-05	39.7762446429986
10	17210822	0.0136051	0.00213093	1.7e-10	408112	ebi-a-GCST90002400	rs17464824	C	A	0.532607	Plateletcrit || id:ebi-a-GCST90002400	TRUE	reported	igd	9.21557729421058e-05	37.6131587651216
10	25223367	-0.0286123	0.00220891	2.29985e-38	408112	ebi-a-GCST90002400	rs11818463	C	G	0.367117	Plateletcrit || id:ebi-a-GCST90002400	TRUE	reported	igd	0.000380420105357653	155.312333131645
10	63814070	0.0181266	0.00221849	3.10027e-16	408112	ebi-a-GCST90002400	rs725529	T	A	0.370894	Plateletcrit || id:ebi-a-GCST90002400	TRUE	reported	igd	0.000153333247260708	62.5864281198258
10	81164146	0.0307679	0.00347181	7.8001e-19	408112	ebi-a-GCST90002400	rs116052829	T	C	0.104186	Plateletcrit || id:ebi-a-GCST90002400	TRUE	reported	igd	0.000176706659262649	72.128500298005
10	91371329	0.021637	0.00341852	2.5e-10	408112	ebi-a-GCST90002400	rs41297163	G	A	0.108219	Plateletcrit || id:ebi-a-GCST90002400	TRUE	reported	igd	9.03619964253431e-05	36.8809669989549
10	101280279	-0.0296186	0.00235395	2.60016e-36	408112	ebi-a-GCST90002400	rs17094148	G	A	0.284355	Plateletcrit || id:ebi-a-GCST90002400	TRUE	reported	igd	0.000357040563591427	145.763868020887
10	115821878	0.0123004	0.00213486	8.30004e-09	408112	ebi-a-GCST90002400	rs10787518	A	T	0.497342	Plateletcrit || id:ebi-a-GCST90002400	TRUE	reported	igd	7.56477822241521e-05	30.8749520251457
10	11837271	0.0153862	0.00264019	5.60003e-09	408112	ebi-a-GCST90002400	rs7894521	C	A	0.205615	Plateletcrit || id:ebi-a-GCST90002400	TRUE	reported	igd	7.73354419062877e-05	31.5638081974303
10	96071561	0.0219688	0.0025018	1.59993e-18	408112	ebi-a-GCST90002400	rs2077218	A	G	0.761794	Plateletcrit || id:ebi-a-GCST90002400	TRUE	reported	igd	0.000175159182714259	71.4967373676001
10	104229373	0.0242559	0.00262428	2.39994e-20	408112	ebi-a-GCST90002400	rs71016384	AG	A	0.208271	Plateletcrit || id:ebi-a-GCST90002400	TRUE	reported	igd	0.000194030560296394	79.2011794117789
10	113933886	-0.0163024	0.00237746	7.00003e-12	408112	ebi-a-GCST90002400	rs2255141	G	A	0.724795	Plateletcrit || id:ebi-a-GCST90002400	TRUE	reported	igd	0.000106024099900322	43.274083506073
10	113983758	-0.0170171	0.00303919	2.19999e-08	408112	ebi-a-GCST90002400	rs60847460	T	C	0.143229	Plateletcrit || id:ebi-a-GCST90002400	TRUE	reported	igd	7.10717182895671e-05	29.007140538476
11	2709019	-0.0240511	0.00222835	3.69999e-27	408112	ebi-a-GCST90002400	rs231353	G	A	0.349972	Plateletcrit || id:ebi-a-GCST90002400	TRUE	reported	igd	0.000263187493142624	107.437724091709
11	47431703	0.0374625	0.00302534	3.19963e-35	408112	ebi-a-GCST90002400	rs61897432	G	A	0.143412	Plateletcrit || id:ebi-a-GCST90002400	TRUE	reported	igd	0.000344810899981368	140.769315185655
11	47708693	-0.0216597	0.00215216	8.00018e-24	408112	ebi-a-GCST90002400	rs201579482	AT	A	0.559691	Plateletcrit || id:ebi-a-GCST90002400	TRUE	reported	igd	0.000231228177322661	94.3883566948303
11	61623140	0.0201683	0.00218906	3.19963e-20	408112	ebi-a-GCST90002400	rs174601	T	C	0.375844	Plateletcrit || id:ebi-a-GCST90002400	TRUE	reported	igd	0.000190839975649245	77.8985686231527
11	72946020	0.0186316	0.00212887	2.09991e-18	408112	ebi-a-GCST90002400	rs1783596	T	C	0.544721	Plateletcrit || id:ebi-a-GCST90002400	TRUE	reported	igd	0.000172179735532887	70.2803727243152
11	100464253	-0.0391626	0.00357191	5.70033e-28	408112	ebi-a-GCST90002400	rs12223916	G	C	0.097953	Plateletcrit || id:ebi-a-GCST90002400	TRUE	reported	igd	0.000271031605353502	110.64069558616
11	101695749	0.026641	0.00383826	3.90032e-12	408112	ebi-a-GCST90002400	rs11225024	T	A	0.084116	Plateletcrit || id:ebi-a-GCST90002400	TRUE	reported	igd	0.00010935789078059	44.6349299882651
11	120239937	0.0168292	0.00287026	4.49997e-09	408112	ebi-a-GCST90002400	rs11217843	G	A	0.162814	Plateletcrit || id:ebi-a-GCST90002400	TRUE	reported	igd	7.72094826230449e-05	31.5123950090057
11	6655888	0.0144699	0.0022077	5.60015e-11	408112	ebi-a-GCST90002400	rs4520576	A	G	0.364123	Plateletcrit || id:ebi-a-GCST90002400	TRUE	reported	igd	9.69576953724565e-05	39.5732419887949
11	64938066	0.0222918	0.00276747	8.00018e-16	408112	ebi-a-GCST90002400	rs7124215	G	T	0.185201	Plateletcrit || id:ebi-a-GCST90002400	TRUE	reported	igd	0.000149973347817923	61.2148035669995
11	108354102	0.0314541	0.00216558	8.49963e-48	408112	ebi-a-GCST90002400	rs12223381	T	C	0.407301	Plateletcrit || id:ebi-a-GCST90002400	TRUE	reported	igd	0.000477676848477387	195.037863704175
11	116703146	0.0262244	0.00312936	5.30029e-17	408112	ebi-a-GCST90002400	rs5130	T	C	0.866678	Plateletcrit || id:ebi-a-GCST90002400	TRUE	reported	igd	0.00015892810653035	64.8704592953668
11	200343	0.0419762	0.00254578	4.40048e-61	408112	ebi-a-GCST90002400	rs55966801	C	T	0.231281	Plateletcrit || id:ebi-a-GCST90002400	TRUE	reported	igd	0.000626532794892442	255.854600221317
11	9044337	-0.0223556	0.00214431	1.9002e-25	408112	ebi-a-GCST90002400	rs4910442	C	T	0.442689	Plateletcrit || id:ebi-a-GCST90002400	TRUE	reported	igd	0.000246603367121459	100.66612476126
11	32861405	-0.0454805	0.0057276	1.99986e-15	408112	ebi-a-GCST90002400	rs183811190	T	A	0.036001	Plateletcrit || id:ebi-a-GCST90002400	TRUE	reported	igd	0.000143572612983489	58.6018327029384
11	65242478	-0.0228938	0.00224675	2.19989e-24	408112	ebi-a-GCST90002400	rs661403	G	A	0.335288	Plateletcrit || id:ebi-a-GCST90002400	TRUE	reported	igd	0.000233623913187705	95.3665351141548
11	119073886	0.0664916	0.00238869	1.59956e-170	408112	ebi-a-GCST90002400	rs7104210	G	T	0.271942	Plateletcrit || id:ebi-a-GCST90002400	TRUE	reported	igd	0.00175067620300391	715.721461738973
11	126296589	-0.014096	0.00220777	1.7e-10	408112	ebi-a-GCST90002400	rs4935969	T	C	0.364573	Plateletcrit || id:ebi-a-GCST90002400	TRUE	reported	igd	9.20602064162053e-05	37.5741499245155
11	76156973	-0.0127494	0.00228142	2.30001e-08	408112	ebi-a-GCST90002400	rs61894507	A	G	0.32074	Plateletcrit || id:ebi-a-GCST90002400	TRUE	reported	igd	7.082696872333e-05	28.9072416179761
11	127951980	0.0166083	0.0022634	2.19989e-13	408112	ebi-a-GCST90002400	rs10893817	G	A	0.651101	Plateletcrit || id:ebi-a-GCST90002400	TRUE	reported	igd	0.000125322325392055	51.1517046663281
11	2849530	0.0258464	0.00408825	2.59998e-10	408112	ebi-a-GCST90002400	rs2283228	C	A	0.073821	Plateletcrit || id:ebi-a-GCST90002400	TRUE	reported	igd	9.13492469848388e-05	37.28394704747
11	9812236	-0.0200547	0.00343968	5.49997e-09	408112	ebi-a-GCST90002400	rs2645029	A	G	0.892665	Plateletcrit || id:ebi-a-GCST90002400	TRUE	reported	igd	7.70712145188694e-05	31.4559577061601
11	69482091	-0.0133875	0.0022213	1.7e-09	408112	ebi-a-GCST90002400	rs1789166	A	C	0.646869	Plateletcrit || id:ebi-a-GCST90002400	TRUE	reported	igd	8.18806245261573e-05	33.4190380470764
11	75884405	-0.012828	0.00221361	6.80002e-09	408112	ebi-a-GCST90002400	rs7103372	A	G	0.363714	Plateletcrit || id:ebi-a-GCST90002400	TRUE	reported	igd	7.61658484052187e-05	31.0864121156064
11	128297998	-0.0298145	0.00220313	1e-41	408112	ebi-a-GCST90002400	rs7103603	A	G	0.389398	Plateletcrit || id:ebi-a-GCST90002400	TRUE	reported	igd	0.000422704621111735	172.582934525859
11	128584765	-0.018201	0.00271206	1.9002e-11	408112	ebi-a-GCST90002400	rs4936066	C	A	0.191073	Plateletcrit || id:ebi-a-GCST90002400	TRUE	reported	igd	0.000102406883288604	41.7975534960946
12	21336157	-0.0180365	0.00258477	2.99985e-12	408112	ebi-a-GCST90002400	rs2417965	T	C	0.787546	Plateletcrit || id:ebi-a-GCST90002400	TRUE	reported	igd	0.000108861764704611	44.4324117843559
12	26266022	-0.0128083	0.00215482	2.80001e-09	408112	ebi-a-GCST90002400	rs6487531	T	C	0.596401	Plateletcrit || id:ebi-a-GCST90002400	TRUE	reported	igd	7.89771436365434e-05	32.2339078314785
12	46880212	0.0345891	0.00421199	2.19989e-16	408112	ebi-a-GCST90002400	rs12580121	G	A	0.067812	Plateletcrit || id:ebi-a-GCST90002400	TRUE	reported	igd	0.00015125807912289	61.7392732347185
12	54474818	-0.0187631	0.00233963	1.10002e-15	408112	ebi-a-GCST90002400	rs1968899	A	T	0.424369	Plateletcrit || id:ebi-a-GCST90002400	TRUE	reported	igd	0.000171999430031244	70.2067629132563
12	54694560	0.0684571	0.00355644	1.39991e-82	408112	ebi-a-GCST90002400	rs79977579	A	C	0.099528	Plateletcrit || id:ebi-a-GCST90002400	TRUE	reported	igd	0.000840006179122351	343.103130511329
12	65005079	0.0131583	0.00229814	1e-08	408112	ebi-a-GCST90002400	rs1716505	G	C	0.31846	Plateletcrit || id:ebi-a-GCST90002400	TRUE	reported	igd	7.51581019628689e-05	30.675078472742
12	66377279	-0.0156247	0.00260043	1.89998e-09	408112	ebi-a-GCST90002400	rs67713763	A	T	0.212335	Plateletcrit || id:ebi-a-GCST90002400	TRUE	reported	igd	8.16613405668457e-05	33.3295314329527
12	93852325	0.0245479	0.00291034	3.29989e-17	408112	ebi-a-GCST90002400	rs7300275	A	T	0.157354	Plateletcrit || id:ebi-a-GCST90002400	TRUE	reported	igd	0.000159801789163097	65.227131587681
12	109475012	-0.0515623	0.00214822	2.60016e-127	408112	ebi-a-GCST90002400	rs4388979	T	G	0.582748	Plateletcrit || id:ebi-a-GCST90002400	TRUE	reported	igd	0.00129292632198017	528.339265005991
12	740009	-0.0206571	0.00213566	3.90032e-22	408112	ebi-a-GCST90002400	rs34038797	G	C	0.478773	Plateletcrit || id:ebi-a-GCST90002400	TRUE	reported	igd	0.000212973346293703	86.9350672080966
12	10596117	-0.0264924	0.00311449	1.80011e-17	408112	ebi-a-GCST90002400	rs11053801	G	T	0.851846	Plateletcrit || id:ebi-a-GCST90002400	TRUE	reported	igd	0.000177152413283585	72.3104813614429
12	48208368	0.0262459	0.0021247	4.70002e-35	408112	ebi-a-GCST90002400	rs11168249	C	T	0.461135	Plateletcrit || id:ebi-a-GCST90002400	TRUE	reported	igd	0.00034234264203432	139.761301893971
12	78220740	-0.0183834	0.00249836	1.9002e-13	408112	ebi-a-GCST90002400	rs113825134	A	G	0.233725	Plateletcrit || id:ebi-a-GCST90002400	TRUE	reported	igd	0.000121051867807526	49.4084587571476
12	110608445	-0.0418641	0.00709501	3.59998e-09	408112	ebi-a-GCST90002400	rs143303762	AT	A	0.022898	Plateletcrit || id:ebi-a-GCST90002400	TRUE	reported	igd	7.84243571019822e-05	32.0082746052478
12	111884608	-0.117181	0.00211338	1e-200	408112	ebi-a-GCST90002400	rs3184504	C	T	0.518709	Plateletcrit || id:ebi-a-GCST90002400	TRUE	reported	igd	0.00685608067703304	2817.35107134462
12	122216910	0.117949	0.00330453	1e-200	408112	ebi-a-GCST90002400	rs11553699	G	A	0.129684	Plateletcrit || id:ebi-a-GCST90002400	TRUE	reported	igd	0.00314037771821957	1285.65699917607
12	68517877	0.0215928	0.00246956	2.29985e-18	408112	ebi-a-GCST90002400	rs4913405	A	G	0.753547	Plateletcrit || id:ebi-a-GCST90002400	TRUE	reported	igd	0.000173177862242475	70.687858932073
12	121414915	-0.0275511	0.00221716	1.9002e-35	408112	ebi-a-GCST90002400	rs2255531	A	G	0.350395	Plateletcrit || id:ebi-a-GCST90002400	TRUE	reported	igd	0.000345553376692263	141.072536653278
12	6442346	-0.0271199	0.00216488	5.30029e-36	408112	ebi-a-GCST90002400	rs1800692	G	A	0.587119	Plateletcrit || id:ebi-a-GCST90002400	TRUE	reported	igd	0.000356580176986167	145.575845490575
12	6490381	-0.0182538	0.00216435	3.29989e-17	408112	ebi-a-GCST90002400	rs11064156	C	T	0.399438	Plateletcrit || id:ebi-a-GCST90002400	TRUE	reported	igd	0.000159861468818985	65.2514952395877
12	48409054	-0.0129239	0.00212044	1.09999e-09	408112	ebi-a-GCST90002400	rs12819124	A	C	0.471422	Plateletcrit || id:ebi-a-GCST90002400	TRUE	reported	igd	8.32407726947083e-05	33.974219784744
12	51045447	-0.0283495	0.00221934	2.29985e-37	408112	ebi-a-GCST90002400	rs113277738	C	CTA	0.345257	Plateletcrit || id:ebi-a-GCST90002400	TRUE	reported	igd	0.000363357525664999	148.343741614043
12	95843644	0.0126316	0.00224819	1.89998e-08	408112	ebi-a-GCST90002400	rs2658689	G	A	0.335169	Plateletcrit || id:ebi-a-GCST90002400	TRUE	reported	igd	7.1108551193487e-05	29.0221745523589
12	111525915	-0.0453247	0.00579039	5.00035e-15	408112	ebi-a-GCST90002400	rs75622376	T	C	0.035195	Plateletcrit || id:ebi-a-GCST90002400	TRUE	reported	igd	0.000139514834142496	56.9453436820731
12	4331204	0.0205214	0.00258305	1.9002e-15	408112	ebi-a-GCST90002400	rs11615482	A	C	0.212287	Plateletcrit || id:ebi-a-GCST90002400	TRUE	reported	igd	0.000140843036479881	57.4875483386719
12	110852606	-0.0546373	0.00751601	3.59998e-13	408112	ebi-a-GCST90002400	rs138003409	G	C	0.024156	Plateletcrit || id:ebi-a-GCST90002400	TRUE	reported	igd	0.00014073880926886	57.44500019164
12	123698518	0.030369	0.00258999	9.3994e-32	408112	ebi-a-GCST90002400	rs1790133	G	T	0.786385	Plateletcrit || id:ebi-a-GCST90002400	TRUE	reported	igd	0.000309854598048569	126.493954743104
13	41584690	-0.0271224	0.00237066	2.60016e-30	408112	ebi-a-GCST90002400	rs9590569	C	T	0.282444	Plateletcrit || id:ebi-a-GCST90002400	TRUE	reported	igd	0.000298177165894771	121.725378901814
13	28625831	0.0156567	0.00220437	1.20005e-12	408112	ebi-a-GCST90002400	rs7989654	A	G	0.627849	Plateletcrit || id:ebi-a-GCST90002400	TRUE	reported	igd	0.000114552574203133	46.7554070102717
13	51394628	-0.0133552	0.00213627	4.09996e-10	408112	ebi-a-GCST90002400	rs1951856	C	G	0.544912	Plateletcrit || id:ebi-a-GCST90002400	TRUE	reported	igd	8.84611424650811e-05	36.1050707472313
13	111033125	-0.0192818	0.00221149	2.80027e-18	408112	ebi-a-GCST90002400	rs9555695	T	C	0.361463	Plateletcrit || id:ebi-a-GCST90002400	TRUE	reported	igd	0.000171622830211173	70.0530159343414
13	78447373	-0.016726	0.00255142	5.50047e-11	408112	ebi-a-GCST90002400	rs1924930	A	T	0.775472	Plateletcrit || id:ebi-a-GCST90002400	TRUE	reported	igd	9.74206021910488e-05	39.7621956172304
13	71236607	0.033039	0.00215616	5.40008e-53	408112	ebi-a-GCST90002400	rs670179	A	T	0.574298	Plateletcrit || id:ebi-a-GCST90002400	TRUE	reported	igd	0.000533736345827907	217.939462308051
13	95897359	0.0763512	0.00384541	9.8992e-88	408112	ebi-a-GCST90002400	rs4148445	T	C	0.916549	Plateletcrit || id:ebi-a-GCST90002400	TRUE	reported	igd	0.000891762002143987	364.26182554984
13	108960385	-0.0675319	0.00787454	9.79941e-18	408112	ebi-a-GCST90002400	rs374039502	A	T	0.020939	Plateletcrit || id:ebi-a-GCST90002400	TRUE	reported	igd	0.000186987950348991	76.3259244450971
13	110492626	-0.0594071	0.00352253	8.19974e-64	408112	ebi-a-GCST90002400	rs11841319	T	C	0.102187	Plateletcrit || id:ebi-a-GCST90002400	TRUE	reported	igd	0.000647572264325249	264.451968553859
13	28712743	0.0168867	0.00296524	1.2e-08	408112	ebi-a-GCST90002400	rs111938639	C	T	0.1523	Plateletcrit || id:ebi-a-GCST90002400	TRUE	reported	igd	7.36311626581975e-05	30.0518265433654
13	72340143	-0.0231805	0.00218021	2.09991e-26	408112	ebi-a-GCST90002400	rs303968	C	T	0.398446	Plateletcrit || id:ebi-a-GCST90002400	TRUE	reported	igd	0.000257584475482736	105.149885267303
13	95972874	0.017373	0.00220868	3.69999e-15	408112	ebi-a-GCST90002400	rs3956381	A	C	0.579792	Plateletcrit || id:ebi-a-GCST90002400	TRUE	reported	igd	0.000147067317147168	60.028471027117
14	75228647	-0.0148383	0.00227252	6.59933e-11	408112	ebi-a-GCST90002400	rs7146395	C	A	0.674709	Plateletcrit || id:ebi-a-GCST90002400	TRUE	reported	igd	9.66466580861058e-05	39.4462799826549
14	93112102	-0.0207533	0.00232509	4.40048e-19	408112	ebi-a-GCST90002400	rs11160085	C	T	0.304276	Plateletcrit || id:ebi-a-GCST90002400	TRUE	reported	igd	0.00018235136032012	74.4329866166066
14	96230985	-0.0194204	0.0031272	5.30005e-10	408112	ebi-a-GCST90002400	rs7151263	G	C	0.136402	Plateletcrit || id:ebi-a-GCST90002400	TRUE	reported	igd	8.8854351868624e-05	36.26557189499
14	103081465	0.0361689	0.0023444	1.10002e-53	408112	ebi-a-GCST90002400	rs11382616	GC	G	0.70304	Plateletcrit || id:ebi-a-GCST90002400	TRUE	reported	igd	0.000546233821459452	223.045319773196
14	104638441	-0.016623	0.00227425	2.70023e-13	408112	ebi-a-GCST90002400	rs947001	G	A	0.674981	Plateletcrit || id:ebi-a-GCST90002400	TRUE	reported	igd	0.00012124088651016	49.4856178738418
14	25461989	0.0189995	0.00217909	2.80027e-18	408112	ebi-a-GCST90002400	rs2038700	C	T	0.393897	Plateletcrit || id:ebi-a-GCST90002400	TRUE	reported	igd	0.000172362762665844	70.3550936698702
14	68362510	-0.0379671	0.00296155	1.29987e-37	408112	ebi-a-GCST90002400	rs1033686	A	G	0.1527	Plateletcrit || id:ebi-a-GCST90002400	TRUE	reported	igd	0.00037301052951411	152.286131530563
14	81853107	-0.0169274	0.00227082	8.99912e-14	408112	ebi-a-GCST90002400	rs61986597	C	T	0.329139	Plateletcrit || id:ebi-a-GCST90002400	TRUE	reported	igd	0.00012653841781138	51.6481291655499
14	93514882	0.0434679	0.00417587	2.19989e-25	408112	ebi-a-GCST90002400	rs34750619	A	G	0.070169	Plateletcrit || id:ebi-a-GCST90002400	TRUE	reported	igd	0.000246556594437227	100.64702694398
14	103575521	0.0170348	0.0026409	1.09999e-10	408112	ebi-a-GCST90002400	rs149136706	C	T	0.231584	Plateletcrit || id:ebi-a-GCST90002400	TRUE	reported	igd	0.000103278286488147	42.1532550146255
14	55172429	0.0132234	0.00240953	4.09996e-08	408112	ebi-a-GCST90002400	rs8012145	T	C	0.733738	Plateletcrit || id:ebi-a-GCST90002400	TRUE	reported	igd	6.83229276490215e-05	27.8851751996498
14	65797784	0.0344822	0.00262631	2.19989e-39	408112	ebi-a-GCST90002400	rs9635249	G	A	0.788423	Plateletcrit || id:ebi-a-GCST90002400	TRUE	reported	igd	0.000396686726279122	161.956065683269
14	101154233	-0.0275151	0.00406556	1.29987e-11	408112	ebi-a-GCST90002400	rs112169502	T	G	0.077623	Plateletcrit || id:ebi-a-GCST90002400	TRUE	reported	igd	0.000108410432059513	44.248178391945
14	21542766	0.0206013	0.00284297	4.30031e-13	408112	ebi-a-GCST90002400	rs12889267	G	A	0.167556	Plateletcrit || id:ebi-a-GCST90002400	TRUE	reported	igd	0.000118395244845973	48.3240047064591
14	70186440	-0.0200901	0.00294033	8.30042e-12	408112	ebi-a-GCST90002400	rs4902750	A	G	0.158635	Plateletcrit || id:ebi-a-GCST90002400	TRUE	reported	igd	0.000107740167744837	43.9745776867219
14	101176769	-0.0671539	0.00246603	2.69774e-163	408112	ebi-a-GCST90002400	rs1555405	A	G	0.248535	Plateletcrit || id:ebi-a-GCST90002400	TRUE	reported	igd	0.00168449136771472	688.617742721324
15	75320433	-0.0152486	0.00249613	1e-09	408112	ebi-a-GCST90002400	rs8042558	T	G	0.239408	Plateletcrit || id:ebi-a-GCST90002400	TRUE	reported	igd	8.46799029836975e-05	34.5616418831584
15	99248041	-0.0382787	0.00303612	1.9002e-36	408112	ebi-a-GCST90002400	rs4965426	A	G	0.143412	Plateletcrit || id:ebi-a-GCST90002400	TRUE	reported	igd	0.000359999447566073	146.972284487413
15	44027885	0.123031	0.00674976	3.10027e-74	408112	ebi-a-GCST90002400	rs139974673	C	T	0.025605	Plateletcrit || id:ebi-a-GCST90002400	TRUE	reported	igd	0.000755299036272653	308.478082891952
15	59473180	0.0143484	0.00226822	2.5e-10	408112	ebi-a-GCST90002400	rs901481	G	T	0.66199	Plateletcrit || id:ebi-a-GCST90002400	TRUE	reported	igd	9.21335752536704e-05	37.6040979967681
15	68280703	-0.015501	0.00216708	8.49963e-13	408112	ebi-a-GCST90002400	rs8037902	T	C	0.585728	Plateletcrit || id:ebi-a-GCST90002400	TRUE	reported	igd	0.00011660871099201	47.5947310031817
15	78530261	0.0195546	0.00229654	1.69981e-17	408112	ebi-a-GCST90002400	rs12910114	T	C	0.315584	Plateletcrit || id:ebi-a-GCST90002400	TRUE	reported	igd	0.000165182106131829	67.4236065067867
15	39629050	0.014092	0.00216659	7.8001e-11	408112	ebi-a-GCST90002400	rs62002318	G	A	0.428442	Plateletcrit || id:ebi-a-GCST90002400	TRUE	reported	igd	9.72585096926669e-05	39.6960311675063
15	65183801	0.0316636	0.00307711	7.8001e-25	408112	ebi-a-GCST90002400	rs1719271	G	A	0.138976	Plateletcrit || id:ebi-a-GCST90002400	TRUE	reported	igd	0.000239941650250692	97.9460882298554
15	77315132	-0.0148283	0.00267198	2.90001e-08	408112	ebi-a-GCST90002400	rs3936040	T	C	0.197445	Plateletcrit || id:ebi-a-GCST90002400	TRUE	reported	igd	6.96840957179509e-05	28.4407581719677
15	42226255	-0.0148036	0.00235285	3.09999e-10	408112	ebi-a-GCST90002400	rs4286082	T	C	0.712076	Plateletcrit || id:ebi-a-GCST90002400	TRUE	reported	igd	8.98605132398562e-05	36.6762698067463
15	39266056	-0.0214635	0.00221204	2.90001e-22	408112	ebi-a-GCST90002400	rs2117205	A	G	0.370251	Plateletcrit || id:ebi-a-GCST90002400	TRUE	reported	igd	0.000214829940340863	87.6930860529547
15	56879880	0.0124114	0.0021539	8.30004e-09	408112	ebi-a-GCST90002400	rs12898998	A	C	0.559885	Plateletcrit || id:ebi-a-GCST90002400	TRUE	reported	igd	7.59165639685135e-05	30.9846611702018
16	84582965	0.0192216	0.0025702	7.50067e-14	408112	ebi-a-GCST90002400	rs247826	T	C	0.221426	Plateletcrit || id:ebi-a-GCST90002400	TRUE	reported	igd	0.000127390657092182	51.9960248736651
16	88046335	-0.0118521	0.00215012	3.50002e-08	408112	ebi-a-GCST90002400	rs7500731	A	G	0.556588	Plateletcrit || id:ebi-a-GCST90002400	TRUE	reported	igd	6.93364960808013e-05	28.2988795606876
16	511080	0.0410979	0.00397893	5.19996e-25	408112	ebi-a-GCST90002400	rs3743896	T	C	0.07821	Plateletcrit || id:ebi-a-GCST90002400	TRUE	reported	igd	0.000243536206073387	99.4137719134534
16	75497340	0.0223019	0.00223454	1.9002e-23	408112	ebi-a-GCST90002400	rs12448829	A	G	0.653639	Plateletcrit || id:ebi-a-GCST90002400	TRUE	reported	igd	0.000225206367535328	91.9296738027484
16	78573628	0.0157995	0.00227165	3.50026e-12	408112	ebi-a-GCST90002400	rs2667634	G	C	0.672974	Plateletcrit || id:ebi-a-GCST90002400	TRUE	reported	igd	0.000109874585647554	44.8458445672133
16	88633978	-0.0144973	0.00213598	1.10002e-11	408112	ebi-a-GCST90002400	rs4782451	C	A	0.514361	Plateletcrit || id:ebi-a-GCST90002400	TRUE	reported	igd	0.000104999162724934	42.8557081131425
16	4656542	0.018129	0.00289955	4e-10	408112	ebi-a-GCST90002400	rs4786527	T	C	0.160003	Plateletcrit || id:ebi-a-GCST90002400	TRUE	reported	igd	8.83453212302994e-05	36.0577945847429
16	30107285	-0.0186368	0.00212721	1.9002e-18	408112	ebi-a-GCST90002400	rs12444973	T	A	0.480021	Plateletcrit || id:ebi-a-GCST90002400	TRUE	reported	igd	0.000173387876077191	70.773597389596
16	50166651	0.0181701	0.00246876	1.80011e-13	408112	ebi-a-GCST90002400	rs11076515	A	G	0.754188	Plateletcrit || id:ebi-a-GCST90002400	TRUE	reported	igd	0.000122412940123583	49.9640612414726
16	57580229	-0.0158852	0.00231956	7.50067e-12	408112	ebi-a-GCST90002400	rs4783994	A	G	0.300412	Plateletcrit || id:ebi-a-GCST90002400	TRUE	reported	igd	0.000106065708655793	43.2910680573275
16	68655234	-0.0222243	0.00240451	2.39994e-20	408112	ebi-a-GCST90002400	rs150095649	CAAACA	C	0.698537	Plateletcrit || id:ebi-a-GCST90002400	TRUE	reported	igd	0.00020802216346086	84.9135890385106
16	9047378	-0.0166459	0.00240415	4.40048e-12	408112	ebi-a-GCST90002400	rs9931153	C	T	0.287742	Plateletcrit || id:ebi-a-GCST90002400	TRUE	reported	igd	0.000113575629354181	46.3566150774671
16	11437607	-0.0206153	0.00235262	1.9002e-18	408112	ebi-a-GCST90002400	rs9926463	C	A	0.715835	Plateletcrit || id:ebi-a-GCST90002400	TRUE	reported	igd	0.00017289913824763	70.5740695060403
16	28505660	0.0408716	0.00315878	2.70023e-38	408112	ebi-a-GCST90002400	rs151234	C	G	0.130797	Plateletcrit || id:ebi-a-GCST90002400	TRUE	reported	igd	0.000379832632937805	155.072397385242
16	29658024	0.0242931	0.00288638	3.90032e-17	408112	ebi-a-GCST90002400	rs7204146	G	A	0.16433	Plateletcrit || id:ebi-a-GCST90002400	TRUE	reported	igd	0.000162086758944547	66.1599508448634
16	631752	-0.0145264	0.00215653	1.59993e-11	408112	ebi-a-GCST90002400	rs4580163	A	G	0.422872	Plateletcrit || id:ebi-a-GCST90002400	TRUE	reported	igd	0.000102997591209575	42.0386768309909
16	79739978	0.0278391	0.00229064	5.50047e-34	408112	ebi-a-GCST90002400	rs17689024	C	G	0.314494	Plateletcrit || id:ebi-a-GCST90002400	TRUE	reported	igd	0.000334167340532594	136.422621329315
16	85428947	-0.0172379	0.00214175	8.4004e-16	408112	ebi-a-GCST90002400	rs8052629	G	A	0.433643	Plateletcrit || id:ebi-a-GCST90002400	TRUE	reported	igd	0.000145955788171689	59.5747119847907
16	88558164	0.0368294	0.00252376	3.10027e-48	408112	ebi-a-GCST90002400	rs17175830	A	G	0.237151	Plateletcrit || id:ebi-a-GCST90002400	TRUE	reported	igd	0.000490775443933576	200.388712282962
17	46890704	0.0191595	0.00218097	1.59993e-18	408112	ebi-a-GCST90002400	rs35841191	GC	G	0.604877	Plateletcrit || id:ebi-a-GCST90002400	TRUE	reported	igd	0.000175467916695689	71.6227789824938
17	76120065	-0.021607	0.00238981	1.50003e-19	408112	ebi-a-GCST90002400	rs2613522	G	A	0.274561	Plateletcrit || id:ebi-a-GCST90002400	TRUE	reported	igd	0.000185976764236754	75.9130953244933
17	16472850	-0.0875545	0.00902909	3.10027e-22	408112	ebi-a-GCST90002400	rs146207734	T	A	0.01745	Plateletcrit || id:ebi-a-GCST90002400	TRUE	reported	igd	0.00026286758268639	107.307096727265
17	18099991	0.0137797	0.00218494	2.90001e-10	408112	ebi-a-GCST90002400	rs8071834	C	T	0.619256	Plateletcrit || id:ebi-a-GCST90002400	TRUE	reported	igd	8.95391180226024e-05	36.5450816705851
17	29707521	0.0145142	0.00222083	6.29941e-11	408112	ebi-a-GCST90002400	rs61296342	A	G	0.550072	Plateletcrit || id:ebi-a-GCST90002400	TRUE	reported	igd	0.000104274655094833	42.5599674166754
17	55435275	-0.0868036	0.00544778	3.69999e-57	408112	ebi-a-GCST90002400	rs9904395	G	A	0.040044	Plateletcrit || id:ebi-a-GCST90002400	TRUE	reported	igd	0.000579287623416542	236.550102539244
17	72688065	0.0248126	0.00260287	1.50003e-21	408112	ebi-a-GCST90002400	rs2034309	T	C	0.782306	Plateletcrit || id:ebi-a-GCST90002400	TRUE	reported	igd	0.000209699630376909	85.5984661198266
17	76383671	0.0124118	0.00219781	1.6e-08	408112	ebi-a-GCST90002400	rs55938653	T	C	0.491866	Plateletcrit || id:ebi-a-GCST90002400	TRUE	reported	igd	7.70060047535965e-05	31.429340847961
17	738853	-0.0183598	0.00229812	1.39991e-15	408112	ebi-a-GCST90002400	rs8066620	T	C	0.307326	Plateletcrit || id:ebi-a-GCST90002400	TRUE	reported	igd	0.000143513936627566	58.5778794191509
17	35762107	0.021917	0.00221119	3.69999e-23	408112	ebi-a-GCST90002400	rs878520	C	G	0.360474	Plateletcrit || id:ebi-a-GCST90002400	TRUE	reported	igd	0.000221474822404506	90.406112449202
17	42970500	0.0293439	0.00422967	4.00037e-12	408112	ebi-a-GCST90002400	rs73307474	G	T	0.067785	Plateletcrit || id:ebi-a-GCST90002400	TRUE	reported	igd	0.000108821661071534	44.416041527321
17	46088197	-0.0148671	0.00233812	2e-10	408112	ebi-a-GCST90002400	rs8067216	A	G	0.293806	Plateletcrit || id:ebi-a-GCST90002400	TRUE	reported	igd	9.17206671099482e-05	37.4355550683255
17	56400617	0.0284423	0.00349187	3.80014e-16	408112	ebi-a-GCST90002400	rs11655709	C	T	0.103349	Plateletcrit || id:ebi-a-GCST90002400	TRUE	reported	igd	0.000149930205901998	61.1971916382072
17	57798165	-0.0208346	0.0023239	3.10027e-19	408112	ebi-a-GCST90002400	rs8065615	C	T	0.295798	Plateletcrit || id:ebi-a-GCST90002400	TRUE	reported	igd	0.000180839299855615	73.8156754391398
17	64224775	0.121994	0.00623407	2.80027e-85	408112	ebi-a-GCST90002400	rs8178824	T	C	0.03006	Plateletcrit || id:ebi-a-GCST90002400	TRUE	reported	igd	0.000867842240205801	354.482731738416
17	7557834	-0.0167453	0.00215869	8.69961e-15	408112	ebi-a-GCST90002400	rs1642764	T	C	0.523344	Plateletcrit || id:ebi-a-GCST90002400	TRUE	reported	igd	0.000139896926854978	57.1013231184087
17	78074446	-0.0174419	0.0021767	1.10002e-15	408112	ebi-a-GCST90002400	rs3816257	C	A	0.389801	Plateletcrit || id:ebi-a-GCST90002400	TRUE	reported	igd	0.000144721155228107	59.0706994400058
17	2153257	-0.0423994	0.00231075	3.40017e-75	408112	ebi-a-GCST90002400	rs7213347	C	G	0.697966	Plateletcrit || id:ebi-a-GCST90002400	TRUE	reported	igd	0.000757948188025703	309.560866112723
17	4839400	0.0562596	0.00405379	8.60003e-44	408112	ebi-a-GCST90002400	rs2243103	G	C	0.074205	Plateletcrit || id:ebi-a-GCST90002400	TRUE	reported	igd	0.000434881843550402	177.556845419626
17	33885904	0.0418856	0.00279715	1.10002e-50	408112	ebi-a-GCST90002400	rs7503168	G	A	0.173889	Plateletcrit || id:ebi-a-GCST90002400	TRUE	reported	igd	0.000504045791024272	205.809865371307
17	42594755	-0.113537	0.009768	3.10027e-31	408112	ebi-a-GCST90002400	rs150568286	A	G	0.012344	Plateletcrit || id:ebi-a-GCST90002400	TRUE	reported	igd	0.000314315967728703	128.315821301308
17	59253284	-0.0170242	0.0026266	9.09913e-11	408112	ebi-a-GCST90002400	rs8072157	A	T	0.793862	Plateletcrit || id:ebi-a-GCST90002400	TRUE	reported	igd	9.48563683164576e-05	38.7155048858205
18	813554	0.015912	0.00230883	5.50047e-12	408112	ebi-a-GCST90002400	rs4121508	A	G	0.30574	Plateletcrit || id:ebi-a-GCST90002400	TRUE	reported	igd	0.000107486504847839	43.8710330374567
18	42005538	0.056295	0.00316842	1.29987e-70	408112	ebi-a-GCST90002400	rs79010100	C	T	0.130142	Plateletcrit || id:ebi-a-GCST90002400	TRUE	reported	igd	0.000717522428986019	293.038340075041
18	20720973	-0.0332654	0.00212615	3.50026e-55	408112	ebi-a-GCST90002400	rs11082304	T	G	0.512506	Plateletcrit || id:ebi-a-GCST90002400	TRUE	reported	igd	0.000552947278137662	225.788162630724
18	60920854	-0.120736	0.00627283	1.50003e-82	408112	ebi-a-GCST90002400	rs17758695	T	C	0.029639	Plateletcrit || id:ebi-a-GCST90002400	TRUE	reported	igd	0.000838494933607967	342.485339576818
18	20105562	0.0193558	0.00247913	5.79963e-15	408112	ebi-a-GCST90002400	rs178010	T	A	0.244293	Plateletcrit || id:ebi-a-GCST90002400	TRUE	reported	igd	0.000138330107830274	56.4617106611372
18	48970113	-0.018905	0.00262178	5.60015e-13	408112	ebi-a-GCST90002400	rs71173313	GCA	G	0.219264	Plateletcrit || id:ebi-a-GCST90002400	TRUE	reported	igd	0.000122364347012468	49.9442250517436
18	13321817	-0.0144877	0.00239031	1.40001e-09	408112	ebi-a-GCST90002400	rs12961452	A	G	0.272666	Plateletcrit || id:ebi-a-GCST90002400	TRUE	reported	igd	8.32518247054478e-05	33.9787309718949
18	22463497	0.0270996	0.0037763	7.19946e-13	408112	ebi-a-GCST90002400	rs8098454	T	C	0.08701	Plateletcrit || id:ebi-a-GCST90002400	TRUE	reported	igd	0.000116678529265429	47.6232311870881
18	60612536	-0.0156871	0.0021839	6.79986e-13	408112	ebi-a-GCST90002400	rs525092	G	T	0.402972	Plateletcrit || id:ebi-a-GCST90002400	TRUE	reported	igd	0.000118409049818119	48.3296399880216
18	67527701	-0.031599	0.00213163	1e-49	408112	ebi-a-GCST90002400	rs7244202	C	T	0.47642	Plateletcrit || id:ebi-a-GCST90002400	TRUE	reported	igd	0.000498138039306593	203.396434722608
18	67722760	-0.0368849	0.00476275	9.60064e-15	408112	ebi-a-GCST90002400	rs11876150	C	T	0.947252	Plateletcrit || id:ebi-a-GCST90002400	TRUE	reported	igd	0.00013595611464387	55.4925945048503
18	72892650	-0.0287131	0.0043363	3.59998e-11	408112	ebi-a-GCST90002400	rs1702840	T	C	0.065161	Plateletcrit || id:ebi-a-GCST90002400	TRUE	reported	igd	0.000100441855138614	40.9954431589829
18	42122473	0.0199016	0.00215797	2.90001e-20	408112	ebi-a-GCST90002400	rs8093990	C	A	0.431165	Plateletcrit || id:ebi-a-GCST90002400	TRUE	reported	igd	0.000194283443303955	79.3044235832602
19	14499614	0.0470485	0.00822632	1.09999e-08	408112	ebi-a-GCST90002400	rs150665764	C	G	0.01709	Plateletcrit || id:ebi-a-GCST90002400	TRUE	reported	igd	7.43665057031348e-05	30.3519718125913
19	18221971	-0.0120112	0.00213466	1.79999e-08	408112	ebi-a-GCST90002400	rs273508	G	A	0.449091	Plateletcrit || id:ebi-a-GCST90002400	TRUE	reported	igd	7.1386651588811e-05	29.1356862789949
19	19469907	-0.0349315	0.00273349	2.09991e-37	408112	ebi-a-GCST90002400	rs1985109	T	G	0.800231	Plateletcrit || id:ebi-a-GCST90002400	TRUE	reported	igd	0.000390128729170089	159.277574419299
19	33754548	-0.0374351	0.0038843	5.50047e-22	408112	ebi-a-GCST90002400	rs78744187	T	C	0.081188	Plateletcrit || id:ebi-a-GCST90002400	TRUE	reported	igd	0.000209077111985715	85.3443037130347
19	39365401	0.0142457	0.00213337	2.39994e-11	408112	ebi-a-GCST90002400	rs8108906	A	G	0.514201	Plateletcrit || id:ebi-a-GCST90002400	TRUE	reported	igd	0.000101388131087111	41.3817057917724
19	52144572	-0.0159785	0.00238089	1.9002e-11	408112	ebi-a-GCST90002400	rs11669500	C	T	0.383154	Plateletcrit || id:ebi-a-GCST90002400	TRUE	reported	igd	0.000120684675303318	49.2585675922729
19	2812153	0.0181152	0.0023423	1e-14	408112	ebi-a-GCST90002400	rs941407	G	A	0.288091	Plateletcrit || id:ebi-a-GCST90002400	TRUE	reported	igd	0.000134607865151392	54.9422115007314
19	12820174	0.0297803	0.00509401	5e-09	408112	ebi-a-GCST90002400	rs376083575	CAAAT	C	0.056938	Plateletcrit || id:ebi-a-GCST90002400	TRUE	reported	igd	9.52424560583059e-05	38.8731011115797
19	36012084	-0.0184466	0.0022756	5.19996e-16	408112	ebi-a-GCST90002400	rs2106446	C	T	0.666182	Plateletcrit || id:ebi-a-GCST90002400	TRUE	reported	igd	0.000151344032570624	61.7743623134995
19	45760920	-0.038559	0.00244194	3.59998e-56	408112	ebi-a-GCST90002400	rs151165225	T	C	0.255284	Plateletcrit || id:ebi-a-GCST90002400	TRUE	reported	igd	0.000565321888314428	230.844017015607
19	55698245	-0.0256033	0.00271115	3.59998e-21	408112	ebi-a-GCST90002400	rs4806469	A	G	0.193235	Plateletcrit || id:ebi-a-GCST90002400	TRUE	reported	igd	0.000204387685637421	83.4297103909082
19	2003785	0.0187593	0.00300777	4.49997e-10	408112	ebi-a-GCST90002400	rs7252328	G	A	0.153497	Plateletcrit || id:ebi-a-GCST90002400	TRUE	reported	igd	9.14516712723355e-05	37.3257550656351
19	3462045	-0.0206094	0.00219317	5.60015e-21	408112	ebi-a-GCST90002400	rs8107139	C	T	0.404386	Plateletcrit || id:ebi-a-GCST90002400	TRUE	reported	igd	0.000204607571868998	83.5194848744609
19	15412383	0.0201146	0.00276353	3.40017e-13	408112	ebi-a-GCST90002400	rs12976634	C	A	0.181141	Plateletcrit || id:ebi-a-GCST90002400	TRUE	reported	igd	0.000120026926255229	48.9900690014207
19	17240393	0.0267524	0.0026459	4.90004e-24	408112	ebi-a-GCST90002400	rs73928486	A	G	0.203103	Plateletcrit || id:ebi-a-GCST90002400	TRUE	reported	igd	0.000231672254284095	94.5696728651816
19	19786099	0.0679805	0.00381009	3.29989e-71	408112	ebi-a-GCST90002400	rs58434384	G	A	0.085133	Plateletcrit || id:ebi-a-GCST90002400	TRUE	reported	igd	0.000719870878349216	293.998144865876
19	59017417	-0.0124208	0.00216369	9.40005e-09	408112	ebi-a-GCST90002400	rs11486499	G	C	0.424766	Plateletcrit || id:ebi-a-GCST90002400	TRUE	reported	igd	7.53916811633575e-05	30.7704188331838
19	38759180	0.016386	0.00214259	1.99986e-14	408112	ebi-a-GCST90002400	rs3786877	C	T	0.446147	Plateletcrit || id:ebi-a-GCST90002400	TRUE	reported	igd	0.000132693114030877	54.1605735022969
19	1049305	-0.0216883	0.00305581	1.29987e-12	408112	ebi-a-GCST90002400	rs4147915	A	C	0.144386	Plateletcrit || id:ebi-a-GCST90002400	TRUE	reported	igd	0.000116220833757016	47.436397562251
19	45422160	-0.0344088	0.00271513	8.30042e-37	408112	ebi-a-GCST90002400	rs12721051	G	C	0.188892	Plateletcrit || id:ebi-a-GCST90002400	TRUE	reported	igd	0.000362795005340625	148.114004650671
20	1818613	0.0443049	0.00218955	4.79954e-91	408112	ebi-a-GCST90002400	rs156355	C	T	0.462331	Plateletcrit || id:ebi-a-GCST90002400	TRUE	reported	igd	0.00097589148554001	398.660123183573
20	11489498	0.0159436	0.00231642	5.90065e-12	408112	ebi-a-GCST90002400	rs4814018	T	C	0.303695	Plateletcrit || id:ebi-a-GCST90002400	TRUE	reported	igd	0.000107507789263617	43.8797212882041
20	42816845	-0.0165579	0.00236106	2.29985e-12	408112	ebi-a-GCST90002400	rs6103669	A	G	0.28524	Plateletcrit || id:ebi-a-GCST90002400	TRUE	reported	igd	0.000111792115436414	45.6285811463657
20	46202345	0.0144832	0.00254821	1.29999e-08	408112	ebi-a-GCST90002400	rs6066390	T	C	0.224732	Plateletcrit || id:ebi-a-GCST90002400	TRUE	reported	igd	7.30930066425084e-05	29.8321674636887
20	57839560	-0.0290857	0.00509115	1.09999e-08	408112	ebi-a-GCST90002400	rs35111397	ATCT	A	0.046167	Plateletcrit || id:ebi-a-GCST90002400	TRUE	reported	igd	7.45063064682219e-05	30.4090343975823
20	1924066	-0.0859245	0.00239674	1e-200	408112	ebi-a-GCST90002400	rs11906768	C	T	0.26855	Plateletcrit || id:ebi-a-GCST90002400	TRUE	reported	igd	0.00290050637196058	1187.1690468458
20	54990124	0.0347342	0.00349659	2.99985e-23	408112	ebi-a-GCST90002400	rs55708816	A	G	0.102741	Plateletcrit || id:ebi-a-GCST90002400	TRUE	reported	igd	0.000222436579769388	90.798789541878
20	62347191	0.0212264	0.00225673	5.19996e-21	408112	ebi-a-GCST90002400	rs62217799	T	G	0.658029	Plateletcrit || id:ebi-a-GCST90002400	TRUE	reported	igd	0.000202776207333535	82.7717821229422
20	16487744	0.0162179	0.00230637	1.99986e-12	408112	ebi-a-GCST90002400	rs11087172	CG	C	0.304285	Plateletcrit || id:ebi-a-GCST90002400	TRUE	reported	igd	0.000111360492544349	45.4523922130585
20	30416893	-0.0367531	0.00257817	4.10015e-46	408112	ebi-a-GCST90002400	rs6060978	A	G	0.216172	Plateletcrit || id:ebi-a-GCST90002400	TRUE	reported	igd	0.000457760339021972	186.90212833989
20	31173362	-0.0162363	0.00230073	1.69981e-12	408112	ebi-a-GCST90002400	rs67696533	A	G	0.311761	Plateletcrit || id:ebi-a-GCST90002400	TRUE	reported	igd	0.000113126719858545	46.1733690832599
20	32732948	-0.0131764	0.00240919	4.49997e-08	408112	ebi-a-GCST90002400	rs6142109	G	A	0.266908	Plateletcrit || id:ebi-a-GCST90002400	TRUE	reported	igd	6.79428261241456e-05	27.7300308261879
20	55979488	-0.0176911	0.00291519	1.29999e-09	408112	ebi-a-GCST90002400	rs2064723	A	T	0.841282	Plateletcrit || id:ebi-a-GCST90002400	TRUE	reported	igd	8.35809781942441e-05	34.1130842158009
20	57597971	-0.169833	0.00496623	1e-200	408112	ebi-a-GCST90002400	rs415064	C	G	0.047949	Plateletcrit || id:ebi-a-GCST90002400	TRUE	reported	igd	0.00263338238282756	1077.54727827503
20	1590770	0.0229896	0.00255375	2.19989e-19	408112	ebi-a-GCST90002400	rs118062269	G	A	0.77705	Plateletcrit || id:ebi-a-GCST90002400	TRUE	reported	igd	0.000183125687043942	74.749112622108
20	8603581	-0.0307024	0.00281805	1.20005e-27	408112	ebi-a-GCST90002400	rs62198914	A	G	0.172873	Plateletcrit || id:ebi-a-GCST90002400	TRUE	reported	igd	0.000269571523557051	110.044499342215
20	30283169	0.142422	0.00717214	9.49948e-88	408112	ebi-a-GCST90002400	rs77962418	A	C	0.022459	Plateletcrit || id:ebi-a-GCST90002400	TRUE	reported	igd	0.000890655087092416	363.809276175843
21	35259903	-0.0126839	0.00225006	1.7e-08	408112	ebi-a-GCST90002400	rs11441002	AT	A	0.367729	Plateletcrit || id:ebi-a-GCST90002400	TRUE	reported	igd	7.48112235763969e-05	30.5334927017124
21	39843083	0.050699	0.00311862	1.99986e-59	408112	ebi-a-GCST90002400	rs2836427	A	G	0.134641	Plateletcrit || id:ebi-a-GCST90002400	TRUE	reported	igd	0.000598966351733715	244.590659380964
21	36411387	-0.0495723	0.00418075	1.99986e-32	408112	ebi-a-GCST90002400	rs11701383	C	G	0.073024	Plateletcrit || id:ebi-a-GCST90002400	TRUE	reported	igd	0.000332691911845059	135.820082385963
21	16806607	-0.0226791	0.00214998	5.19996e-26	408112	ebi-a-GCST90002400	rs1297257	G	A	0.431388	Plateletcrit || id:ebi-a-GCST90002400	TRUE	reported	igd	0.000252328152859316	103.003633179914
21	40702786	-0.0202248	0.00299474	1.39991e-11	408112	ebi-a-GCST90002400	rs147412694	A	G	0.149734	Plateletcrit || id:ebi-a-GCST90002400	TRUE	reported	igd	0.000104153461110724	42.510496629255
21	16424421	0.0276569	0.00366646	4.60045e-14	408112	ebi-a-GCST90002400	rs2823025	G	A	0.093529	Plateletcrit || id:ebi-a-GCST90002400	TRUE	reported	igd	0.000129699170950911	52.9383947226833
21	36474453	0.0221369	0.00243871	1.10002e-19	408112	ebi-a-GCST90002400	rs9983374	T	C	0.260335	Plateletcrit || id:ebi-a-GCST90002400	TRUE	reported	igd	0.000188725780678586	77.0354169219363
22	19984013	0.0253111	0.0023545	5.90065e-27	408112	ebi-a-GCST90002400	rs1034564	T	C	0.286065	Plateletcrit || id:ebi-a-GCST90002400	TRUE	reported	igd	0.00026168295392894	106.823384186662
22	30699128	-0.0271389	0.00248301	8.30042e-28	408112	ebi-a-GCST90002400	rs1079227	G	C	0.242481	Plateletcrit || id:ebi-a-GCST90002400	TRUE	reported	igd	0.000270573788040611	110.45375452802
22	29108444	0.0296404	0.00498267	2.69998e-09	408112	ebi-a-GCST90002400	rs6005843	C	T	0.047843	Plateletcrit || id:ebi-a-GCST90002400	TRUE	reported	igd	8.0043318365029e-05	32.6690936006118
22	50628937	0.11517	0.00413514	1e-170	408112	ebi-a-GCST90002400	rs75107793	A	G	0.072545	Plateletcrit || id:ebi-a-GCST90002400	TRUE	reported	igd	0.00178488015643788	729.729921099594
22	29632258	-0.0202833	0.00213331	1.9002e-21	408112	ebi-a-GCST90002400	rs5763079	C	A	0.523283	Plateletcrit || id:ebi-a-GCST90002400	TRUE	reported	igd	0.000205260077846329	83.7858882678137
22	37462936	-0.0273434	0.00215167	5.30029e-37	408112	ebi-a-GCST90002400	rs855791	G	A	0.561292	Plateletcrit || id:ebi-a-GCST90002400	TRUE	reported	igd	0.000368213267836212	150.326869084345
22	44343626	-0.0235252	0.00283152	9.70063e-17	408112	ebi-a-GCST90002400	rs12484795	C	A	0.173678	Plateletcrit || id:ebi-a-GCST90002400	TRUE	reported	igd	0.000158851298457469	64.83910318921
22	39570168	-0.0253277	0.00425985	2.80001e-09	408112	ebi-a-GCST90002400	rs73884852	G	A	0.067684	Plateletcrit || id:ebi-a-GCST90002400	TRUE	reported	igd	8.09600293249595e-05	33.0432727521402
22	43123737	-0.0187332	0.00331104	1.5e-08	408112	ebi-a-GCST90002400	rs17173780	C	T	0.117456	Plateletcrit || id:ebi-a-GCST90002400	TRUE	reported	igd	7.27554462230859e-05	29.6943855863772
22	50742935	0.0202345	0.00214976	4.79954e-21	408112	ebi-a-GCST90002400	rs34544325	G	A	0.572503	Plateletcrit || id:ebi-a-GCST90002400	TRUE	reported	igd	0.000200412953574186	81.8069256507533
