# Supplementary material for: Platelet indices and the risk of pulmonary arterial hypertension: a two-sample and multivariable Mendelian randomization study
Source: Front Cardiovasc Med. 2024 Aug 8;11:1395245. doi: 10.3389/fcvm.2024.1395245 (PMC11338760; doi:10.3389/fcvm.2024.1395245)
Supplement: Supplementary file 4 [file Table4.csv]

chr.exposure	pos.exposure	beta.exposure	se.exposure	pval.exposure	samplesize.exposure	id.exposure	SNP	effect_allele.exposure	other_allele.exposure	eaf.exposure	exposure	mr_keep.exposure	pval_origin.exposure	data_source.exposure	R2	F
1	10271688	0.0816833	0.0031958	4.29536e-144	408112	ebi-a-GCST90002395	rs11121529	G	C	0.11369	Mean platelet volume || id:ebi-a-GCST90002395	TRUE	reported	igd	0.0013446351542985	549.497927050688
1	66164732	0.0130863	0.00210783	5.39995e-10	408112	ebi-a-GCST90002395	rs6698842	T	C	0.631759	Mean platelet volume || id:ebi-a-GCST90002395	TRUE	reported	igd	7.96796318513775e-05	32.5206457879496
1	159892088	0.0297069	0.00205802	3.10027e-47	408112	ebi-a-GCST90002395	rs2789422	A	G	0.417424	Mean platelet volume || id:ebi-a-GCST90002395	TRUE	reported	igd	0.000429214780520337	175.242060560716
1	172017226	0.0799313	0.00751842	2.09991e-26	408112	ebi-a-GCST90002395	rs116027976	G	A	0.019421	Mean platelet volume || id:ebi-a-GCST90002395	TRUE	reported	igd	0.000243342477233597	99.3346707286534
1	172417092	0.0707874	0.00788916	2.90001e-19	408112	ebi-a-GCST90002395	rs111631653	A	T	0.018039	Mean platelet volume || id:ebi-a-GCST90002395	TRUE	reported	igd	0.000177520542309398	72.4607717973942
1	184942671	0.0155191	0.00204048	2.80027e-14	408112	ebi-a-GCST90002395	rs234108	A	G	0.478552	Mean platelet volume || id:ebi-a-GCST90002395	TRUE	reported	igd	0.00012019964929131	49.060575936298
1	205240145	-0.112979	0.00208396	1e-200	408112	ebi-a-GCST90002395	rs1768584	G	A	0.386992	Mean platelet volume || id:ebi-a-GCST90002395	TRUE	reported	igd	0.00605610753340786	2486.6172670226
1	226161412	-0.012641	0.00212139	2.5e-09	408112	ebi-a-GCST90002395	rs6690247	G	C	0.578941	Mean platelet volume || id:ebi-a-GCST90002395	TRUE	reported	igd	7.79058588986274e-05	31.7966372194515
1	26131459	-0.0134735	0.00209302	1.2e-10	408112	ebi-a-GCST90002395	rs11247735	A	G	0.487962	Mean platelet volume || id:ebi-a-GCST90002395	TRUE	reported	igd	9.07149873422694e-05	37.0250522113963
1	40864877	-0.0165258	0.00284747	6.49995e-09	408112	ebi-a-GCST90002395	rs2982505	C	T	0.850348	Mean platelet volume || id:ebi-a-GCST90002395	TRUE	reported	igd	6.95079052643151e-05	28.3688430762766
1	45810865	-0.043798	0.00372137	5.60015e-32	408112	ebi-a-GCST90002395	rs17853159	A	G	0.080966	Mean platelet volume || id:ebi-a-GCST90002395	TRUE	reported	igd	0.000285478112653293	116.539742100559
1	90354229	0.0171932	0.00291208	3.50002e-09	408112	ebi-a-GCST90002395	rs72716340	C	G	0.142231	Mean platelet volume || id:ebi-a-GCST90002395	TRUE	reported	igd	7.21286885871875e-05	29.4385624642215
1	113200671	0.0243814	0.00203085	3.29989e-33	408112	ebi-a-GCST90002395	rs3013439	G	T	0.525633	Mean platelet volume || id:ebi-a-GCST90002395	TRUE	reported	igd	0.000296445161912506	121.018110261404
1	118154831	-0.0426213	0.00243817	1.99986e-68	408112	ebi-a-GCST90002395	rs3767809	C	T	0.223518	Mean platelet volume || id:ebi-a-GCST90002395	TRUE	reported	igd	0.000630561245285551	257.500719788018
1	156871995	0.0709469	0.00668331	2.49977e-26	408112	ebi-a-GCST90002395	rs75699653	T	C	0.023788	Mean platelet volume || id:ebi-a-GCST90002395	TRUE	reported	igd	0.000233775457236121	95.4284106729717
1	161156033	-0.0256512	0.00240702	1.59993e-26	408112	ebi-a-GCST90002395	rs11585858	A	C	0.232517	Mean platelet volume || id:ebi-a-GCST90002395	TRUE	reported	igd	0.000234838255076931	95.8623524270178
1	172343456	0.0351998	0.00620865	1.40001e-08	408112	ebi-a-GCST90002395	rs74914371	C	T	0.028241	Mean platelet volume || id:ebi-a-GCST90002395	TRUE	reported	igd	6.80062816577139e-05	27.7559311850035
1	224360700	-0.0166663	0.00205708	5.40008e-16	408112	ebi-a-GCST90002395	rs2051105	A	G	0.55733	Mean platelet volume || id:ebi-a-GCST90002395	TRUE	reported	igd	0.000137056897686378	55.941957745967
1	2996602	0.0295173	0.00242173	3.59998e-34	408112	ebi-a-GCST90002395	rs1569419	C	T	0.766092	Mean platelet volume || id:ebi-a-GCST90002395	TRUE	reported	igd	0.00031225489626902	127.47415014388
1	63034222	-0.0186862	0.00213724	2.29985e-18	408112	ebi-a-GCST90002395	rs10789114	C	T	0.351053	Mean platelet volume || id:ebi-a-GCST90002395	TRUE	reported	igd	0.0001590940358932	64.9381982684201
1	90229395	0.0203568	0.00205664	4.19952e-23	408112	ebi-a-GCST90002395	rs496954	A	T	0.4287	Mean platelet volume || id:ebi-a-GCST90002395	TRUE	reported	igd	0.000202986297901722	82.8575569854172
1	114412667	0.0132612	0.00229312	7.29995e-09	408112	ebi-a-GCST90002395	rs1217414	A	G	0.271963	Mean platelet volume || id:ebi-a-GCST90002395	TRUE	reported	igd	6.96400252938989e-05	28.4227700851207
1	171810155	0.0903942	0.00508909	1.39991e-70	408112	ebi-a-GCST90002395	rs76452111	T	A	0.043063	Mean platelet volume || id:ebi-a-GCST90002395	TRUE	reported	igd	0.000673439762929614	275.022712879767
1	198607328	0.0523321	0.00599332	2.49977e-18	408112	ebi-a-GCST90002395	rs3754094	C	T	0.029862	Mean platelet volume || id:ebi-a-GCST90002395	TRUE	reported	igd	0.000158678734455971	64.7686557271494
1	202845388	-0.0135973	0.00213052	1.7e-10	408112	ebi-a-GCST90002395	rs6684602	C	T	0.645325	Mean platelet volume || id:ebi-a-GCST90002395	TRUE	reported	igd	8.4633913315234e-05	34.5428698613336
1	230309619	0.0129033	0.00207402	4.90004e-10	408112	ebi-a-GCST90002395	rs590820	G	A	0.417179	Mean platelet volume || id:ebi-a-GCST90002395	TRUE	reported	igd	8.09634890605224e-05	33.0446849334769
1	236205704	-0.0157959	0.00206053	1.80011e-14	408112	ebi-a-GCST90002395	rs12033187	T	C	0.426528	Mean platelet volume || id:ebi-a-GCST90002395	TRUE	reported	igd	0.000122061446253244	49.8205780022157
1	243483326	0.0162334	0.00285972	1.40001e-08	408112	ebi-a-GCST90002395	rs2802727	T	C	0.851732	Mean platelet volume || id:ebi-a-GCST90002395	TRUE	reported	igd	6.65578629823289e-05	27.164737488594
1	247712303	-0.0579007	0.00205084	2.30144e-175	408112	ebi-a-GCST90002395	rs41315846	C	T	0.476496	Mean platelet volume || id:ebi-a-GCST90002395	TRUE	reported	igd	0.00167254144322477	683.724445865918
1	25895406	-0.0343361	0.00203514	7.29962e-64	408112	ebi-a-GCST90002395	rs3924236	T	C	0.461612	Mean platelet volume || id:ebi-a-GCST90002395	TRUE	reported	igd	0.000586009136929001	239.296418759922
1	52372782	-0.0148337	0.00221803	2.29985e-11	408112	ebi-a-GCST90002395	rs4639700	T	C	0.700135	Mean platelet volume || id:ebi-a-GCST90002395	TRUE	reported	igd	9.23924631945765e-05	37.7097722530836
1	79468171	-0.0135097	0.00222596	1.29999e-09	408112	ebi-a-GCST90002395	rs1332835	T	G	0.294565	Mean platelet volume || id:ebi-a-GCST90002395	TRUE	reported	igd	7.58506928417794e-05	30.9577744242975
1	110230073	-0.0156849	0.00242815	1e-10	408112	ebi-a-GCST90002395	rs3815026	G	C	0.628488	Mean platelet volume || id:ebi-a-GCST90002395	TRUE	reported	igd	0.000114885003062892	46.8911056848171
1	150584103	0.0157088	0.00244924	1.40001e-10	408112	ebi-a-GCST90002395	rs4970966	T	G	0.223222	Mean platelet volume || id:ebi-a-GCST90002395	TRUE	reported	igd	8.55755951897589e-05	34.9272450726779
1	156869714	-0.080527	0.00363359	7.99834e-109	408112	ebi-a-GCST90002395	rs12041331	A	G	0.086085	Mean platelet volume || id:ebi-a-GCST90002395	TRUE	reported	igd	0.00102034331805453	416.837629020719
1	171939290	0.12873	0.00256308	1e-200	408112	ebi-a-GCST90002395	rs2038479	A	C	0.802609	Mean platelet volume || id:ebi-a-GCST90002395	TRUE	reported	igd	0.00525074474922146	2154.19255485096
1	247846785	0.0451493	0.00670148	1.59993e-11	408112	ebi-a-GCST90002395	rs115486862	C	T	0.023431	Mean platelet volume || id:ebi-a-GCST90002395	TRUE	reported	igd	9.3288003021345e-05	38.0753188835041
1	7794289	-0.0305698	0.00213375	1.50003e-46	408112	ebi-a-GCST90002395	rs11121012	G	A	0.645522	Mean platelet volume || id:ebi-a-GCST90002395	TRUE	reported	igd	0.000427676635824629	174.613790084702
1	11858036	0.0206821	0.0027511	5.60015e-14	408112	ebi-a-GCST90002395	rs17037388	G	A	0.163065	Mean platelet volume || id:ebi-a-GCST90002395	TRUE	reported	igd	0.000116753994469709	47.6540364821449
1	25184269	-0.0136341	0.00237676	9.69996e-09	408112	ebi-a-GCST90002395	rs4500251	T	C	0.250876	Mean platelet volume || id:ebi-a-GCST90002395	TRUE	reported	igd	6.98708092468638e-05	28.5169684654015
1	29201897	0.0694647	0.00404353	3.80014e-66	408112	ebi-a-GCST90002395	rs79847479	A	C	0.067601	Mean platelet volume || id:ebi-a-GCST90002395	TRUE	reported	igd	0.000608293595551764	248.401800505001
1	40403370	-0.0208335	0.00230831	1.80011e-19	408112	ebi-a-GCST90002395	rs7529794	T	G	0.26452	Mean platelet volume || id:ebi-a-GCST90002395	TRUE	reported	igd	0.000168882189582608	68.9341521411089
1	111733884	0.0548406	0.00425986	6.29941e-38	408112	ebi-a-GCST90002395	rs72691294	A	G	0.061999	Mean platelet volume || id:ebi-a-GCST90002395	TRUE	reported	igd	0.000349802071558206	142.807677845164
1	154355251	-0.0112962	0.00204603	3.40001e-08	408112	ebi-a-GCST90002395	rs12121085	T	G	0.436473	Mean platelet volume || id:ebi-a-GCST90002395	TRUE	reported	igd	6.27721283826078e-05	25.6195415073747
1	172561031	-0.0535511	0.00778185	5.90065e-12	408112	ebi-a-GCST90002395	rs139435626	C	A	0.018522	Mean platelet volume || id:ebi-a-GCST90002395	TRUE	reported	igd	0.00010426420523082	42.5557018331797
1	204972288	-0.0343321	0.00215683	4.79954e-57	408112	ebi-a-GCST90002395	rs2802839	T	G	0.630899	Mean platelet volume || id:ebi-a-GCST90002395	TRUE	reported	igd	0.000548953798061368	224.156586136145
1	205104588	-0.0314519	0.00226121	5.60015e-44	408112	ebi-a-GCST90002395	rs61634798	G	C	0.59746	Mean platelet volume || id:ebi-a-GCST90002395	TRUE	reported	igd	0.000475818851969142	194.278873227547
1	221001142	-0.0294039	0.00344904	1.50003e-17	408112	ebi-a-GCST90002395	rs61830291	C	A	0.096572	Mean platelet volume || id:ebi-a-GCST90002395	TRUE	reported	igd	0.000150863660855315	61.5782585531771
1	234740975	-0.0155649	0.00260188	2.19999e-09	408112	ebi-a-GCST90002395	rs72749964	A	G	0.189269	Mean platelet volume || id:ebi-a-GCST90002395	TRUE	reported	igd	7.43496506669839e-05	30.3450920806985
1	247821898	-0.0472211	0.00739189	1.7e-10	408112	ebi-a-GCST90002395	rs72775765	C	T	0.020113	Mean platelet volume || id:ebi-a-GCST90002395	TRUE	reported	igd	8.78931530473743e-05	35.8732277012566
1	248025390	0.0609583	0.00629856	3.69999e-22	408112	ebi-a-GCST90002395	rs142518196	G	A	0.028034	Mean platelet volume || id:ebi-a-GCST90002395	TRUE	reported	igd	0.000202503172676509	82.6603087757914
1	248038325	-0.073086	0.0021919	1e-200	408112	ebi-a-GCST90002395	rs4925750	C	T	0.31239	Mean platelet volume || id:ebi-a-GCST90002395	TRUE	reported	igd	0.00229476221347275	938.669430079451
2	27741237	0.015924	0.00209697	3.10027e-14	408112	ebi-a-GCST90002395	rs780094	C	T	0.616257	Mean platelet volume || id:ebi-a-GCST90002395	TRUE	reported	igd	0.000119932438878059	48.9514985031268
2	31477838	-0.0840412	0.00227506	1e-200	408112	ebi-a-GCST90002395	rs655029	A	G	0.710977	Mean platelet volume || id:ebi-a-GCST90002395	TRUE	reported	igd	0.00290270193046382	1188.07029879142
2	44070639	-0.0117098	0.00204189	9.80009e-09	408112	ebi-a-GCST90002395	rs6735229	C	T	0.507276	Mean platelet volume || id:ebi-a-GCST90002395	TRUE	reported	igd	6.85451897679636e-05	27.975895009236
2	70165966	0.0377897	0.00266279	1e-45	408112	ebi-a-GCST90002395	rs7349311	A	G	0.184838	Mean platelet volume || id:ebi-a-GCST90002395	TRUE	reported	igd	0.000430340352183058	175.701812709388
2	106447173	0.0213996	0.00224162	1.29987e-21	408112	ebi-a-GCST90002395	rs62152230	G	T	0.33307	Mean platelet volume || id:ebi-a-GCST90002395	TRUE	reported	igd	0.000203449711031672	83.0467574079323
2	143886819	0.0379232	0.00309792	1.9002e-34	408112	ebi-a-GCST90002395	rs79716587	A	G	0.125756	Mean platelet volume || id:ebi-a-GCST90002395	TRUE	reported	igd	0.000316228730066577	129.096931186075
2	160677674	-0.018255	0.00205843	7.39946e-19	408112	ebi-a-GCST90002395	rs62175230	T	C	0.563791	Mean platelet volume || id:ebi-a-GCST90002395	TRUE	reported	igd	0.000163910370084066	66.904427464474
2	173229238	0.01526	0.00209994	3.69999e-13	408112	ebi-a-GCST90002395	rs35786616	C	G	0.607347	Mean platelet volume || id:ebi-a-GCST90002395	TRUE	reported	igd	0.000111066957052009	45.3325707931886
2	192696255	-0.0376628	0.00213296	8.9002e-70	408112	ebi-a-GCST90002395	rs7585866	G	A	0.35268	Mean platelet volume || id:ebi-a-GCST90002395	TRUE	reported	igd	0.000647671909270444	264.492687376182
2	219349378	0.0135699	0.00225916	1.89998e-09	408112	ebi-a-GCST90002395	rs34819411	CA	C	0.438904	Mean platelet volume || id:ebi-a-GCST90002395	TRUE	reported	igd	9.06963901160397e-05	37.0174611203518
2	241263446	-0.0805738	0.00939673	9.8992e-18	408112	ebi-a-GCST90002395	rs184885436	T	C	0.012604	Mean platelet volume || id:ebi-a-GCST90002395	TRUE	reported	igd	0.000161591103267153	65.9576033162464
2	241510903	-0.177057	0.00298035	1e-200	408112	ebi-a-GCST90002395	rs78909033	A	G	0.135614	Mean platelet volume || id:ebi-a-GCST90002395	TRUE	reported	igd	0.00734968030371094	3021.68645819324
2	16620803	-0.0353748	0.00219886	3.10027e-58	408112	ebi-a-GCST90002395	rs6759839	G	A	0.678794	Mean platelet volume || id:ebi-a-GCST90002395	TRUE	reported	igd	0.000545681997064225	222.819868612771
2	24035507	0.0189144	0.00223239	2.39994e-17	408112	ebi-a-GCST90002395	rs7605327	T	C	0.703409	Mean platelet volume || id:ebi-a-GCST90002395	TRUE	reported	igd	0.000149272918212401	60.9288656812465
2	65277190	0.0204906	0.00309135	3.40017e-11	408112	ebi-a-GCST90002395	rs75532148	C	A	0.124489	Mean platelet volume || id:ebi-a-GCST90002395	TRUE	reported	igd	9.15233550241475e-05	37.3550152752298
2	68874107	-0.0560978	0.00687379	3.29989e-16	408112	ebi-a-GCST90002395	rs113919063	A	G	0.02289	Mean platelet volume || id:ebi-a-GCST90002395	TRUE	reported	igd	0.000140770257768694	57.4578382526834
2	100757440	0.0226399	0.00216741	1.50003e-25	408112	ebi-a-GCST90002395	rs70940197	GTGATGA	G	0.343815	Mean platelet volume || id:ebi-a-GCST90002395	TRUE	reported	igd	0.000231275763223137	94.4077859617471
2	177508622	-0.013019	0.00215524	1.5e-09	408112	ebi-a-GCST90002395	rs2594950	C	G	0.343595	Mean platelet volume || id:ebi-a-GCST90002395	TRUE	reported	igd	7.64546607438709e-05	31.2042973101458
2	219093934	-0.0372065	0.0024342	9.60064e-53	408112	ebi-a-GCST90002395	rs17572109	A	G	0.233592	Mean platelet volume || id:ebi-a-GCST90002395	TRUE	reported	igd	0.000495662001477832	202.384933944546
2	241252201	0.02277	0.0039601	8.9e-09	408112	ebi-a-GCST90002395	rs12989123	C	T	0.927859	Mean platelet volume || id:ebi-a-GCST90002395	TRUE	reported	igd	6.94097051675574e-05	28.3287610668852
2	241638636	0.0157365	0.00261271	1.7e-09	408112	ebi-a-GCST90002395	rs142380286	A	G	0.279633	Mean platelet volume || id:ebi-a-GCST90002395	TRUE	reported	igd	9.97673689900043e-05	40.720123498097
2	8710495	-0.0244948	0.00442042	2.99999e-08	408112	ebi-a-GCST90002395	rs3811604	T	A	0.057034	Mean platelet volume || id:ebi-a-GCST90002395	TRUE	reported	igd	6.45368340225038e-05	26.3398272219816
2	37075013	-0.0344427	0.00206575	2.09991e-62	408112	ebi-a-GCST90002395	rs1861435	A	T	0.425884	Mean platelet volume || id:ebi-a-GCST90002395	TRUE	reported	igd	0.000580116673900622	236.888838950919
2	54791687	0.0210245	0.00260496	7.00003e-16	408112	ebi-a-GCST90002395	rs34978408	A	C	0.188722	Mean platelet volume || id:ebi-a-GCST90002395	TRUE	reported	igd	0.000135354773889095	55.247114732601
2	55180264	0.0211427	0.00206873	1.59993e-24	408112	ebi-a-GCST90002395	rs3796008	A	G	0.431788	Mean platelet volume || id:ebi-a-GCST90002395	TRUE	reported	igd	0.000219347081579275	89.5373772257044
2	171892379	0.0168935	0.00238428	1.39991e-12	408112	ebi-a-GCST90002395	rs2723242	G	A	0.241954	Mean platelet volume || id:ebi-a-GCST90002395	TRUE	reported	igd	0.000104688176383843	42.7287648604824
2	203688035	-0.0178939	0.00209373	1.29987e-17	408112	ebi-a-GCST90002395	rs62194667	G	C	0.608337	Mean platelet volume || id:ebi-a-GCST90002395	TRUE	reported	igd	0.000152579710115689	62.2788079777815
2	85655402	0.0201887	0.00206395	1.39991e-22	408112	ebi-a-GCST90002395	rs6547617	A	T	0.564598	Mean platelet volume || id:ebi-a-GCST90002395	TRUE	reported	igd	0.000200390191264413	81.7976324001211
2	121006137	0.040875	0.00221319	3.69999e-76	408112	ebi-a-GCST90002395	rs11281145	AGCCCTCT	A	0.688668	Mean platelet volume || id:ebi-a-GCST90002395	TRUE	reported	igd	0.00071643895520756	292.595528844741
2	175455304	0.0381207	0.00507879	6.09958e-14	408112	ebi-a-GCST90002395	rs4972699	C	G	0.957611	Mean platelet volume || id:ebi-a-GCST90002395	TRUE	reported	igd	0.000117976097667114	48.15290611088
2	191712570	-0.0253716	0.00234626	2.99985e-27	408112	ebi-a-GCST90002395	rs11898764	T	C	0.254955	Mean platelet volume || id:ebi-a-GCST90002395	TRUE	reported	igd	0.000244552296413796	99.8286510152882
2	38046787	0.0208519	0.00218805	1.59993e-21	408112	ebi-a-GCST90002395	rs10865130	G	C	0.321602	Mean platelet volume || id:ebi-a-GCST90002395	TRUE	reported	igd	0.00018972500042487	77.4433628654464
2	43154227	-0.0111631	0.00203946	4.39997e-08	408112	ebi-a-GCST90002395	rs12712869	C	A	0.469335	Mean platelet volume || id:ebi-a-GCST90002395	TRUE	reported	igd	6.20730396853722e-05	25.3342007968487
2	66676367	-0.0264076	0.00216434	3.10027e-34	408112	ebi-a-GCST90002395	rs11126079	C	G	0.662754	Mean platelet volume || id:ebi-a-GCST90002395	TRUE	reported	igd	0.000311736048890758	127.262271150388
2	86113514	-0.0192211	0.00206546	1.29987e-20	408112	ebi-a-GCST90002395	rs1518991	T	C	0.422794	Mean platelet volume || id:ebi-a-GCST90002395	TRUE	reported	igd	0.000180320924116686	73.6040446906181
2	100452674	0.02437	0.00320946	3.10027e-14	408112	ebi-a-GCST90002395	rs1429271	C	T	0.885426	Mean platelet volume || id:ebi-a-GCST90002395	TRUE	reported	igd	0.000120497878316656	49.1823154844772
2	109128319	0.0195994	0.00208027	4.40048e-21	408112	ebi-a-GCST90002395	rs112503499	A	G	0.593204	Mean platelet volume || id:ebi-a-GCST90002395	TRUE	reported	igd	0.000185394264021064	75.6752828530054
2	207076724	0.0217611	0.00389397	2.30001e-08	408112	ebi-a-GCST90002395	rs77585733	G	A	0.075133	Mean platelet volume || id:ebi-a-GCST90002395	TRUE	reported	igd	6.58114862862885e-05	26.8600933709637
2	211540507	0.0302265	0.00219385	3.50026e-43	408112	ebi-a-GCST90002395	rs1047891	A	C	0.314646	Mean platelet volume || id:ebi-a-GCST90002395	TRUE	reported	igd	0.000394042337522703	160.87601032555
2	223979702	0.0454817	0.00402842	1.50003e-29	408112	ebi-a-GCST90002395	rs10172138	G	A	0.922576	Mean platelet volume || id:ebi-a-GCST90002395	TRUE	reported	igd	0.000295516089718158	120.638722058289
2	224880498	-0.0300779	0.00243553	4.90004e-35	408112	ebi-a-GCST90002395	rs68066031	C	T	0.231249	Mean platelet volume || id:ebi-a-GCST90002395	TRUE	reported	igd	0.000321655198665079	131.312940617207
2	225825614	0.016133	0.00221511	3.29989e-13	408112	ebi-a-GCST90002395	rs57581963	A	G	0.321449	Mean platelet volume || id:ebi-a-GCST90002395	TRUE	reported	igd	0.000113541554845265	46.3427057707699
2	242634122	0.0183552	0.00207553	9.30037e-19	408112	ebi-a-GCST90002395	rs34426467	A	T	0.586014	Mean platelet volume || id:ebi-a-GCST90002395	TRUE	reported	igd	0.000163471438287899	66.7252363500305
3	15259865	0.0179446	0.00315894	1.29999e-08	408112	ebi-a-GCST90002395	rs826426	A	G	0.881874	Mean platelet volume || id:ebi-a-GCST90002395	TRUE	reported	igd	6.70887339636291e-05	27.3814202027122
3	16080462	-0.0187282	0.00323022	6.69993e-09	408112	ebi-a-GCST90002395	rs2730347	T	A	0.111319	Mean platelet volume || id:ebi-a-GCST90002395	TRUE	reported	igd	6.93964515450674e-05	28.3233513801391
3	18250509	0.0335657	0.00250331	5.40008e-41	408112	ebi-a-GCST90002395	rs7618405	A	C	0.209326	Mean platelet volume || id:ebi-a-GCST90002395	TRUE	reported	igd	0.000372942644109323	152.258406140029
3	37996477	0.0157276	0.00272011	7.39997e-09	408112	ebi-a-GCST90002395	rs9311171	G	T	0.167257	Mean platelet volume || id:ebi-a-GCST90002395	TRUE	reported	igd	6.89049147322528e-05	28.1227225451787
3	124327019	-0.0736069	0.00464913	1.9002e-56	408112	ebi-a-GCST90002395	rs13063419	A	G	0.05663	Mean platelet volume || id:ebi-a-GCST90002395	TRUE	reported	igd	0.000578889501621726	236.387436712271
3	128323424	-0.0143653	0.00229811	4.09996e-10	408112	ebi-a-GCST90002395	rs6782228	C	G	0.267894	Mean platelet volume || id:ebi-a-GCST90002395	TRUE	reported	igd	8.09461782131569e-05	33.0376190595716
3	167385266	-0.0394123	0.00231782	7.70016e-65	408112	ebi-a-GCST90002395	rs7638633	C	T	0.259839	Mean platelet volume || id:ebi-a-GCST90002395	TRUE	reported	igd	0.000597480986649972	243.983741108084
3	168860665	0.0380382	0.00390677	2.09991e-22	408112	ebi-a-GCST90002395	rs16853239	C	T	0.07339	Mean platelet volume || id:ebi-a-GCST90002395	TRUE	reported	igd	0.000196790342374076	80.3279143840578
3	57414263	-0.0423448	0.00337494	4.10015e-36	408112	ebi-a-GCST90002395	rs17793086	G	T	0.100466	Mean platelet volume || id:ebi-a-GCST90002395	TRUE	reported	igd	0.00032409091891423	132.307624617728
3	58252494	0.0394225	0.00539004	2.60016e-13	408112	ebi-a-GCST90002395	rs74929952	G	T	0.036979	Mean platelet volume || id:ebi-a-GCST90002395	TRUE	reported	igd	0.000110690217191317	45.1787853875152
3	107169235	0.0164087	0.00241887	1.20005e-11	408112	ebi-a-GCST90002395	rs9874738	T	G	0.229823	Mean platelet volume || id:ebi-a-GCST90002395	TRUE	reported	igd	9.5315247493531e-05	38.9028136858996
3	113309149	0.022017	0.002084	4.30031e-26	408112	ebi-a-GCST90002395	rs6808932	C	A	0.38677	Mean platelet volume || id:ebi-a-GCST90002395	TRUE	reported	igd	0.000229944196977025	93.8641097356316
3	124074789	0.0447515	0.00797762	2e-08	408112	ebi-a-GCST90002395	rs35308612	C	T	0.017124	Mean platelet volume || id:ebi-a-GCST90002395	TRUE	reported	igd	6.7413851322312e-05	27.514121696058
3	178721373	0.0196789	0.00237591	1.20005e-16	408112	ebi-a-GCST90002395	rs11711320	T	C	0.758524	Mean platelet volume || id:ebi-a-GCST90002395	TRUE	reported	igd	0.000141864892450685	57.9046959015054
3	196005444	0.017209	0.00203506	2.80027e-17	408112	ebi-a-GCST90002395	rs12637288	A	G	0.478547	Mean platelet volume || id:ebi-a-GCST90002395	TRUE	reported	igd	0.000147802245848537	60.3284912397402
3	36962588	-0.0141534	0.00207119	8.30042e-12	408112	ebi-a-GCST90002395	rs11714248	A	G	0.418472	Mean platelet volume || id:ebi-a-GCST90002395	TRUE	reported	igd	9.74964027671097e-05	39.7931366209605
3	124181454	-0.0370837	0.00447273	1.10002e-16	408112	ebi-a-GCST90002395	rs2289839	T	C	0.054722	Mean platelet volume || id:ebi-a-GCST90002395	TRUE	reported	igd	0.00014227140682275	58.0706456308814
3	124377326	-0.240307	0.00810628	3.99945e-193	408112	ebi-a-GCST90002395	rs56106611	G	T	0.015906	Mean platelet volume || id:ebi-a-GCST90002395	TRUE	reported	igd	0.00180784170616545	739.134516909317
3	136632122	-0.0495569	0.00794697	4.49997e-10	408112	ebi-a-GCST90002395	rs9833022	T	C	0.016646	Mean platelet volume || id:ebi-a-GCST90002395	TRUE	reported	igd	8.04003682207879e-05	32.8148325992099
3	141140366	-0.0160158	0.00205107	5.79963e-15	408112	ebi-a-GCST90002395	rs6763927	T	A	0.442596	Mean platelet volume || id:ebi-a-GCST90002395	TRUE	reported	igd	0.0001265624388105	51.6579348571725
3	183746044	-0.0212398	0.00203096	1.29987e-25	408112	ebi-a-GCST90002395	rs7639048	G	A	0.490921	Mean platelet volume || id:ebi-a-GCST90002395	TRUE	reported	igd	0.00022549018046298	92.0455529170849
3	194111353	0.0185573	0.00271442	8.10028e-12	408112	ebi-a-GCST90002395	rs34669231	TAA	T	0.173906	Mean platelet volume || id:ebi-a-GCST90002395	TRUE	reported	igd	9.89472222823473e-05	40.3853469035458
3	55902009	0.0219229	0.00341999	1.5e-10	408112	ebi-a-GCST90002395	rs67824942	T	C	0.097421	Mean platelet volume || id:ebi-a-GCST90002395	TRUE	reported	igd	8.45208409111231e-05	34.4967160756898
3	56820931	0.0426461	0.00224834	3.10027e-80	408112	ebi-a-GCST90002395	rs35623334	TA	T	0.375762	Mean platelet volume || id:ebi-a-GCST90002395	TRUE	reported	igd	0.00085320167375052	348.497473702185
3	142766724	-0.0210312	0.002094	9.79941e-24	408112	ebi-a-GCST90002395	rs139906758	AC	A	0.619154	Mean platelet volume || id:ebi-a-GCST90002395	TRUE	reported	igd	0.000208596099828801	85.1479158242813
3	15877165	-0.025925	0.00241844	8.19974e-27	408112	ebi-a-GCST90002395	rs2121736	G	A	0.772465	Mean platelet volume || id:ebi-a-GCST90002395	TRUE	reported	igd	0.000236262365050122	96.4438198455767
3	56862390	-0.145058	0.00220549	1e-200	408112	ebi-a-GCST90002395	rs13061631	C	T	0.69391	Mean platelet volume || id:ebi-a-GCST90002395	TRUE	reported	igd	0.00893852077381119	3680.80062585858
3	56942411	0.1046	0.00289309	1e-200	408112	ebi-a-GCST90002395	rs11915545	G	A	0.143471	Mean platelet volume || id:ebi-a-GCST90002395	TRUE	reported	igd	0.00268905423684633	1100.38893011406
3	72392310	-0.0126248	0.00202855	4.90004e-10	408112	ebi-a-GCST90002395	rs11128264	T	C	0.494285	Mean platelet volume || id:ebi-a-GCST90002395	TRUE	reported	igd	7.96823760637437e-05	32.5217659069557
3	98490449	-0.0224239	0.00371508	1.6e-09	408112	ebi-a-GCST90002395	rs56094988	C	G	0.082085	Mean platelet volume || id:ebi-a-GCST90002395	TRUE	reported	igd	7.57737116714425e-05	30.9263528747782
3	122842611	0.0440061	0.00206276	5.49541e-101	408112	ebi-a-GCST90002395	rs9823527	A	G	0.590636	Mean platelet volume || id:ebi-a-GCST90002395	TRUE	reported	igd	0.000936451565725141	382.533472557406
3	124341777	-0.0665665	0.00273489	7.39605e-131	408112	ebi-a-GCST90002395	rs5852414	ATT	A	0.166764	Mean platelet volume || id:ebi-a-GCST90002395	TRUE	reported	igd	0.00123143578594886	503.180893562729
3	150155120	-0.0165954	0.0022829	3.59998e-13	408112	ebi-a-GCST90002395	rs16862648	C	T	0.270348	Mean platelet volume || id:ebi-a-GCST90002395	TRUE	reported	igd	0.00010865366581296	44.347466069685
4	77922503	-0.0116684	0.00213443	4.60002e-08	408112	ebi-a-GCST90002395	rs375014366	CT	C	0.395584	Mean platelet volume || id:ebi-a-GCST90002395	TRUE	reported	igd	6.51069397974237e-05	26.5725232563985
4	95415446	0.0222915	0.00256835	4.00037e-18	408112	ebi-a-GCST90002395	rs2555216	T	G	0.797067	Mean platelet volume || id:ebi-a-GCST90002395	TRUE	reported	igd	0.000160751889635586	65.6150014146447
4	112841697	-0.0129244	0.00234723	3.69999e-08	408112	ebi-a-GCST90002395	rs3913814	T	A	0.260535	Mean platelet volume || id:ebi-a-GCST90002395	TRUE	reported	igd	6.43627325716629e-05	26.2687655193514
4	123055360	-0.0917623	0.00820858	5.19996e-29	408112	ebi-a-GCST90002395	rs72687006	C	T	0.016942	Mean platelet volume || id:ebi-a-GCST90002395	TRUE	reported	igd	0.000280480321060156	114.498938526899
4	48073073	-0.0202077	0.00231286	2.39994e-18	408112	ebi-a-GCST90002395	rs62301688	T	C	0.274105	Mean platelet volume || id:ebi-a-GCST90002395	TRUE	reported	igd	0.000162500435750247	66.3288312980219
4	48471388	-0.0144247	0.00234575	7.79992e-10	408112	ebi-a-GCST90002395	rs36193851	GT	G	0.263067	Mean platelet volume || id:ebi-a-GCST90002395	TRUE	reported	igd	8.06748101002117e-05	32.9268531176198
4	90031848	-0.0235491	0.00267128	1.20005e-18	408112	ebi-a-GCST90002395	rs72668171	A	G	0.179579	Mean platelet volume || id:ebi-a-GCST90002395	TRUE	reported	igd	0.000163407106777022	66.6989734330439
4	102917419	-0.0215331	0.00207346	2.90001e-25	408112	ebi-a-GCST90002395	rs2850379	A	C	0.434027	Mean platelet volume || id:ebi-a-GCST90002395	TRUE	reported	igd	0.0002278009708655	92.9890372128763
4	123339212	0.0435323	0.00468372	1.50003e-20	408112	ebi-a-GCST90002395	rs76876388	T	TAAAGA	0.052792	Mean platelet volume || id:ebi-a-GCST90002395	TRUE	reported	igd	0.000189525082890452	77.3617435692849
4	123547541	-0.0390126	0.00444567	1.69981e-18	408112	ebi-a-GCST90002395	rs4295278	T	C	0.942968	Mean platelet volume || id:ebi-a-GCST90002395	TRUE	reported	igd	0.00016370251143729	66.8195704741721
4	138387333	-0.0142878	0.00256582	2.59998e-08	408112	ebi-a-GCST90002395	rs62332261	T	C	0.200719	Mean platelet volume || id:ebi-a-GCST90002395	TRUE	reported	igd	6.55011152149356e-05	26.7334111986144
4	185736643	-0.0203438	0.00322964	2.99999e-10	408112	ebi-a-GCST90002395	rs11430387	TG	T	0.118268	Mean platelet volume || id:ebi-a-GCST90002395	TRUE	reported	igd	8.63173315957986e-05	35.2300071577713
4	2769594	-0.0118551	0.00206634	9.59997e-09	408112	ebi-a-GCST90002395	rs231179	A	G	0.454597	Mean platelet volume || id:ebi-a-GCST90002395	TRUE	reported	igd	6.96922565821881e-05	28.4440891665172
4	6891435	-0.104149	0.00269111	1e-200	408112	ebi-a-GCST90002395	rs11734099	A	G	0.176787	Mean platelet volume || id:ebi-a-GCST90002395	TRUE	reported	igd	0.00315720477219131	1292.56774061806
4	7084176	0.0351681	0.0031417	4.40048e-29	408112	ebi-a-GCST90002395	rs3893211	G	C	0.132589	Mean platelet volume || id:ebi-a-GCST90002395	TRUE	reported	igd	0.000284485560114062	116.134440509507
4	14914978	0.0135007	0.00205666	5.19996e-11	408112	ebi-a-GCST90002395	rs10021661	G	A	0.507517	Mean platelet volume || id:ebi-a-GCST90002395	TRUE	reported	igd	9.11138519312042e-05	37.1878624410358
4	79572289	0.0208055	0.00236066	1.20005e-18	408112	ebi-a-GCST90002395	rs11736602	T	C	0.747181	Mean platelet volume || id:ebi-a-GCST90002395	TRUE	reported	igd	0.000163539188765948	66.752895041574
4	57740533	0.0297176	0.00293847	4.79954e-24	408112	ebi-a-GCST90002395	rs73165962	A	G	0.145481	Mean platelet volume || id:ebi-a-GCST90002395	TRUE	reported	igd	0.000219576299886453	89.6309645822184
4	102819025	0.0320969	0.00209285	4.40048e-53	408112	ebi-a-GCST90002395	rs28396651	G	A	0.600202	Mean platelet volume || id:ebi-a-GCST90002395	TRUE	reported	igd	0.000494417949891381	201.876721004701
4	106018208	-0.0243873	0.002216	3.59998e-28	408112	ebi-a-GCST90002395	rs11736838	C	G	0.686602	Mean platelet volume || id:ebi-a-GCST90002395	TRUE	reported	igd	0.000255952114637489	104.483360241704
4	3141410	0.0267711	0.00224177	7.19946e-33	408112	ebi-a-GCST90002395	rs363064	T	C	0.30087	Mean platelet volume || id:ebi-a-GCST90002395	TRUE	reported	igd	0.000301508286549627	123.085658169662
4	38687928	0.0220534	0.00251685	1.9002e-18	408112	ebi-a-GCST90002395	rs28681431	A	G	0.213156	Mean platelet volume || id:ebi-a-GCST90002395	TRUE	reported	igd	0.000163142571831007	66.5909788134967
4	79638158	0.0147813	0.0021281	3.80014e-12	408112	ebi-a-GCST90002395	rs11098323	A	G	0.622485	Mean platelet volume || id:ebi-a-GCST90002395	TRUE	reported	igd	0.000102687684648808	41.9121748462186
4	88022709	-0.0201969	0.00209452	5.30029e-22	408112	ebi-a-GCST90002395	rs60695258	T	C	0.399164	Mean platelet volume || id:ebi-a-GCST90002395	TRUE	reported	igd	0.000195662112533841	79.8672917492118
4	154418561	-0.0150877	0.00206165	2.49977e-13	408112	ebi-a-GCST90002395	rs3816086	C	T	0.45307	Mean platelet volume || id:ebi-a-GCST90002395	TRUE	reported	igd	0.000112816631401199	46.0467902849101
4	154457519	-0.0724215	0.00579037	6.79986e-36	408112	ebi-a-GCST90002395	rs2014511	A	G	0.032785	Mean platelet volume || id:ebi-a-GCST90002395	TRUE	reported	igd	0.000332631395823317	135.795368752508
4	185788899	-0.0220799	0.00255875	6.20012e-18	408112	ebi-a-GCST90002395	rs62340877	A	G	0.200458	Mean platelet volume || id:ebi-a-GCST90002395	TRUE	reported	igd	0.000156274772436489	63.7872657194902
5	1289880	-0.016422	0.002186	5.79963e-14	408112	ebi-a-GCST90002395	rs62332588	C	T	0.601915	Mean platelet volume || id:ebi-a-GCST90002395	TRUE	reported	igd	0.000129238845873895	52.7504828011118
5	52347369	-0.0120267	0.00208316	7.79992e-09	408112	ebi-a-GCST90002395	rs1126643	T	C	0.40074	Mean platelet volume || id:ebi-a-GCST90002395	TRUE	reported	igd	6.94705816636305e-05	28.3536088244416
5	61482481	-0.0241646	0.00208458	4.49987e-31	408112	ebi-a-GCST90002395	rs34647820	CA	C	0.420382	Mean platelet volume || id:ebi-a-GCST90002395	TRUE	reported	igd	0.000284560878475024	116.165196184717
5	96123264	0.0142135	0.00216177	4.90004e-11	408112	ebi-a-GCST90002395	rs246454	A	C	0.663036	Mean platelet volume || id:ebi-a-GCST90002395	TRUE	reported	igd	9.02719195902318e-05	36.8441991005481
5	133426817	0.0363407	0.00546464	2.90001e-11	408112	ebi-a-GCST90002395	rs6899047	C	G	0.036533	Mean platelet volume || id:ebi-a-GCST90002395	TRUE	reported	igd	9.2969127163519e-05	37.9451582149431
5	133837021	-0.0274507	0.00208744	1.69981e-39	408112	ebi-a-GCST90002395	rs1476096	C	A	0.581889	Mean platelet volume || id:ebi-a-GCST90002395	TRUE	reported	igd	0.000366664263161212	149.694239966919
5	72221573	-0.0324456	0.00292576	1.39991e-28	408112	ebi-a-GCST90002395	rs198215	A	C	0.142998	Mean platelet volume || id:ebi-a-GCST90002395	TRUE	reported	igd	0.000258020025604997	105.32772931307
5	75974555	0.0974326	0.00861958	1.29987e-29	408112	ebi-a-GCST90002395	rs75144132	A	C	0.01524	Mean platelet volume || id:ebi-a-GCST90002395	TRUE	reported	igd	0.000284940345216417	116.320148589567
5	75996909	0.272807	0.00499909	1e-200	408112	ebi-a-GCST90002395	rs34592828	A	G	0.043702	Mean platelet volume || id:ebi-a-GCST90002395	TRUE	reported	igd	0.00622064725823049	2554.59961565142
5	158227691	0.0303629	0.00368348	1.69981e-16	408112	ebi-a-GCST90002395	rs7726369	C	G	0.08385	Mean platelet volume || id:ebi-a-GCST90002395	TRUE	reported	igd	0.000141640074661562	57.8129194963639
5	65923428	0.0184261	0.00209439	1.39991e-18	408112	ebi-a-GCST90002395	rs4700140	G	A	0.58349	Mean platelet volume || id:ebi-a-GCST90002395	TRUE	reported	igd	0.000165027261705281	67.360392075594
5	88488037	-0.0192803	0.00352822	4.60002e-08	408112	ebi-a-GCST90002395	rs115060008	C	A	0.095244	Mean platelet volume || id:ebi-a-GCST90002395	TRUE	reported	igd	6.40658611722313e-05	26.1475937711119
5	122374459	0.0228596	0.00205286	8.4004e-29	408112	ebi-a-GCST90002395	rs7712401	T	C	0.537932	Mean platelet volume || id:ebi-a-GCST90002395	TRUE	reported	igd	0.000259776895371557	106.045096836112
5	131461341	-0.0164082	0.00269321	1.09999e-09	408112	ebi-a-GCST90002395	rs152197	T	C	0.175579	Mean platelet volume || id:ebi-a-GCST90002395	TRUE	reported	igd	7.79423497911369e-05	31.8115318388029
5	131710399	-0.0420952	0.00204974	1e-93	408112	ebi-a-GCST90002395	rs200838	C	A	0.520799	Mean platelet volume || id:ebi-a-GCST90002395	TRUE	reported	igd	0.000884469797714173	361.280510845477
5	159427141	0.0195057	0.0029435	3.40017e-11	408112	ebi-a-GCST90002395	rs4921105	G	A	0.141668	Mean platelet volume || id:ebi-a-GCST90002395	TRUE	reported	igd	9.25294846499368e-05	37.7657024214682
5	173269500	-0.0120614	0.0020934	8.30004e-09	408112	ebi-a-GCST90002395	rs62376897	G	C	0.423262	Mean platelet volume || id:ebi-a-GCST90002395	TRUE	reported	igd	7.10253337965634e-05	28.9882078728558
5	1104938	-0.0370229	0.00207165	1.99986e-71	408112	ebi-a-GCST90002395	rs35188965	T	C	0.581553	Mean platelet volume || id:ebi-a-GCST90002395	TRUE	reported	igd	0.00066711487225385	272.437997955722
5	43824677	0.0235611	0.00319421	1.59993e-13	408112	ebi-a-GCST90002395	rs7710854	G	A	0.116227	Mean platelet volume || id:ebi-a-GCST90002395	TRUE	reported	igd	0.000114043064331104	46.5474233949674
5	76056131	0.128623	0.00700887	3.19963e-75	408112	ebi-a-GCST90002395	rs72761071	G	C	0.021742	Mean platelet volume || id:ebi-a-GCST90002395	TRUE	reported	igd	0.000703752847211055	287.410840672747
5	88180196	-0.139521	0.00437074	1e-200	408112	ebi-a-GCST90002395	rs114694170	C	T	0.059378	Mean platelet volume || id:ebi-a-GCST90002395	TRUE	reported	igd	0.00217445214336498	889.349512181645
5	111061847	-0.0319129	0.00388213	1.99986e-16	408112	ebi-a-GCST90002395	rs56116444	G	T	0.075265	Mean platelet volume || id:ebi-a-GCST90002395	TRUE	reported	igd	0.000141766265725924	57.8644339301235
5	158635102	0.0667578	0.00236395	1.90108e-175	408112	ebi-a-GCST90002395	rs6556405	C	T	0.249783	Mean platelet volume || id:ebi-a-GCST90002395	TRUE	reported	igd	0.00167025894506316	682.78981386393
5	177608542	-0.0348161	0.00326318	1.39991e-26	408112	ebi-a-GCST90002395	rs72648830	T	C	0.111985	Mean platelet volume || id:ebi-a-GCST90002395	TRUE	reported	igd	0.000241085113221356	98.4129714591343
5	60129361	-0.047726	0.00264582	9.79941e-73	408112	ebi-a-GCST90002395	rs6869332	G	A	0.816391	Mean platelet volume || id:ebi-a-GCST90002395	TRUE	reported	igd	0.000682860895281783	278.872791297384
5	74745228	-0.0145391	0.00251384	7.29995e-09	408112	ebi-a-GCST90002395	rs10070207	T	G	0.209217	Mean platelet volume || id:ebi-a-GCST90002395	TRUE	reported	igd	6.99454289257161e-05	28.5474257608136
5	75906851	-0.0671142	0.00416222	1.69981e-58	408112	ebi-a-GCST90002395	rs7722711	C	T	0.0643	Mean platelet volume || id:ebi-a-GCST90002395	TRUE	reported	igd	0.0005420089196267	221.319217178648
5	88636854	0.0471603	0.00659177	8.4004e-13	408112	ebi-a-GCST90002395	rs6452819	A	G	0.024731	Mean platelet volume || id:ebi-a-GCST90002395	TRUE	reported	igd	0.000107287521168779	43.7898083641823
5	140990088	-0.0207781	0.0024056	5.79963e-18	408112	ebi-a-GCST90002395	rs62380762	C	G	0.236419	Mean platelet volume || id:ebi-a-GCST90002395	TRUE	reported	igd	0.000155875962903946	63.6244567441887
5	159595894	0.0462835	0.00223594	3.50026e-95	408112	ebi-a-GCST90002395	rs4538653	C	G	0.699659	Mean platelet volume || id:ebi-a-GCST90002395	TRUE	reported	igd	0.000900292080054584	367.749282557609
6	26176517	-0.0198311	0.00294253	1.59993e-11	408112	ebi-a-GCST90002395	rs72834698	A	G	0.142546	Mean platelet volume || id:ebi-a-GCST90002395	TRUE	reported	igd	9.61367575460444e-05	39.2381443500861
6	28835011	-0.0448258	0.00446546	1e-23	408112	ebi-a-GCST90002395	rs113398097	TAC	T	0.056148	Mean platelet volume || id:ebi-a-GCST90002395	TRUE	reported	igd	0.000212972871019465	86.9348731612828
6	31075601	0.0440152	0.00206722	1.29987e-100	408112	ebi-a-GCST90002395	rs141232332	G	GTTT	0.451057	Mean platelet volume || id:ebi-a-GCST90002395	TRUE	reported	igd	0.000959387450604773	391.911607544338
6	36495100	-0.0262338	0.00369748	1.29987e-12	408112	ebi-a-GCST90002395	rs199673959	C	T	0.101597	Mean platelet volume || id:ebi-a-GCST90002395	TRUE	reported	igd	0.000125633216766691	51.2786143919315
6	71326034	0.0201727	0.0021579	8.9002e-21	408112	ebi-a-GCST90002395	rs2691475	A	G	0.365629	Mean platelet volume || id:ebi-a-GCST90002395	TRUE	reported	igd	0.000188773927412341	77.0550735051032
6	110657936	0.0131446	0.00216675	1.29999e-09	408112	ebi-a-GCST90002395	rs9386889	T	C	0.645547	Mean platelet volume || id:ebi-a-GCST90002395	TRUE	reported	igd	7.90699144305192e-05	32.2717745046878
6	139854920	-0.0276964	0.00260088	1.80011e-26	408112	ebi-a-GCST90002395	rs17068850	G	A	0.194113	Mean platelet volume || id:ebi-a-GCST90002395	TRUE	reported	igd	0.000239996778942003	97.9685976018828
6	32182759	0.0519282	0.00303919	1.9002e-65	408112	ebi-a-GCST90002395	rs206015	A	G	0.131509	Mean platelet volume || id:ebi-a-GCST90002395	TRUE	reported	igd	0.000615966837150797	251.537164461231
6	35362848	0.0289159	0.00415446	3.40017e-12	408112	ebi-a-GCST90002395	rs6457816	C	T	0.06516	Mean platelet volume || id:ebi-a-GCST90002395	TRUE	reported	igd	0.000101864248689787	41.5760536462572
6	79617522	-0.0239356	0.0033278	6.4003e-13	408112	ebi-a-GCST90002395	rs6915030	C	T	0.892843	Mean platelet volume || id:ebi-a-GCST90002395	TRUE	reported	igd	0.000109626179029988	44.7444450864762
6	146009137	-0.0516633	0.00575384	2.70023e-19	408112	ebi-a-GCST90002395	rs117128711	T	C	0.033502	Mean platelet volume || id:ebi-a-GCST90002395	TRUE	reported	igd	0.00017284864378428	70.5534550838282
6	157801040	-0.0241503	0.00276865	2.70023e-18	408112	ebi-a-GCST90002395	rs2800446	A	T	0.835443	Mean platelet volume || id:ebi-a-GCST90002395	TRUE	reported	igd	0.00016036450255789	65.4568540947464
6	3277298	-0.0183542	0.00297325	6.69993e-10	408112	ebi-a-GCST90002395	rs7775219	T	C	0.861846	Mean platelet volume || id:ebi-a-GCST90002395	TRUE	reported	igd	8.02221041933545e-05	32.7420695800673
6	3442886	0.030861	0.00264823	2.19989e-31	408112	ebi-a-GCST90002395	rs34350312	A	T	0.187668	Mean platelet volume || id:ebi-a-GCST90002395	TRUE	reported	igd	0.000290384728008448	118.54333452148
6	22454221	0.0203024	0.00273445	1.10002e-13	408112	ebi-a-GCST90002395	rs9466363	G	A	0.169572	Mean platelet volume || id:ebi-a-GCST90002395	TRUE	reported	igd	0.000116086276761825	47.3814707477951
6	52283138	-0.0383703	0.00407302	4.49987e-21	408112	ebi-a-GCST90002395	rs146818600	T	C	0.069346	Mean platelet volume || id:ebi-a-GCST90002395	TRUE	reported	igd	0.000190033448181999	77.5692912974539
6	109562589	-0.0147295	0.00207984	1.39991e-12	408112	ebi-a-GCST90002395	rs9320278	C	T	0.425095	Mean platelet volume || id:ebi-a-GCST90002395	TRUE	reported	igd	0.000106044485101445	43.2824046750683
6	110717493	-0.0347214	0.00215915	3.50026e-58	408112	ebi-a-GCST90002395	rs2057149	T	C	0.649422	Mean platelet volume || id:ebi-a-GCST90002395	TRUE	reported	igd	0.000548954194269059	224.15674801014
6	119215902	0.0260308	0.00277786	7.19946e-21	408112	ebi-a-GCST90002395	rs147886588	G	C	0.165461	Mean platelet volume || id:ebi-a-GCST90002395	TRUE	reported	igd	0.000187131676466606	76.3846024615016
6	157166442	-0.0133559	0.0023269	9.49992e-09	408112	ebi-a-GCST90002395	rs287899	T	C	0.264418	Mean platelet volume || id:ebi-a-GCST90002395	TRUE	reported	igd	6.93902452376611e-05	28.3208181724602
6	11500818	-0.0170597	0.00211647	7.59976e-16	408112	ebi-a-GCST90002395	rs594164	C	A	0.383607	Mean platelet volume || id:ebi-a-GCST90002395	TRUE	reported	igd	0.000137631231734977	56.1764136123615
6	25650159	0.0383382	0.00211907	3.69999e-73	408112	ebi-a-GCST90002395	rs1883258	T	G	0.380877	Mean platelet volume || id:ebi-a-GCST90002395	TRUE	reported	igd	0.000693194516787395	283.095854740335
6	31400292	-0.124706	0.00428021	1.30017e-186	408112	ebi-a-GCST90002395	rs2516471	A	G	0.062429	Mean platelet volume || id:ebi-a-GCST90002395	TRUE	reported	igd	0.00182051909406298	744.327109192558
6	47328417	0.0414568	0.00336566	7.29962e-35	408112	ebi-a-GCST90002395	rs11756806	T	C	0.10433	Mean platelet volume || id:ebi-a-GCST90002395	TRUE	reported	igd	0.000321202401611793	131.128030760187
6	47606712	-0.0389937	0.00232349	3.29989e-63	408112	ebi-a-GCST90002395	rs4711890	G	C	0.267882	Mean platelet volume || id:ebi-a-GCST90002395	TRUE	reported	igd	0.000596408061678446	243.545346459603
6	53149110	-0.0152072	0.00217589	2.80027e-12	408112	ebi-a-GCST90002395	rs115801078	A	T	0.392276	Mean platelet volume || id:ebi-a-GCST90002395	TRUE	reported	igd	0.000110262195790237	45.0040669711973
6	130009146	0.0342868	0.00564143	1.2e-09	408112	ebi-a-GCST90002395	rs17382437	G	C	0.034734	Mean platelet volume || id:ebi-a-GCST90002395	TRUE	reported	igd	7.88289447710446e-05	32.1734168470108
6	31292582	-0.0564757	0.00259535	5.49541e-105	408112	ebi-a-GCST90002395	rs9405064	C	A	0.357535	Mean platelet volume || id:ebi-a-GCST90002395	TRUE	reported	igd	0.00146528220880676	598.873841421283
6	36469821	-0.231464	0.0107402	5.19996e-103	408112	ebi-a-GCST90002395	rs4236051	T	C	0.009234	Mean platelet volume || id:ebi-a-GCST90002395	TRUE	reported	igd	0.000980297439933613	400.461759849278
6	135509659	-0.0137754	0.00221181	4.70002e-10	408112	ebi-a-GCST90002395	rs210795	T	G	0.368301	Mean platelet volume || id:ebi-a-GCST90002395	TRUE	reported	igd	8.82981328230167e-05	36.0385331215857
6	158092648	0.0183411	0.00227736	8.00018e-16	408112	ebi-a-GCST90002395	rs688167	G	C	0.715704	Mean platelet volume || id:ebi-a-GCST90002395	TRUE	reported	igd	0.000136894168090616	55.8755279733799
7	16693122	-0.0235232	0.00206015	3.40017e-30	408112	ebi-a-GCST90002395	rs818586	C	G	0.537095	Mean platelet volume || id:ebi-a-GCST90002395	TRUE	reported	igd	0.000275147631669703	112.321404929275
7	17978828	0.0171389	0.00205733	8.00018e-17	408112	ebi-a-GCST90002395	rs56287412	C	T	0.507487	Mean platelet volume || id:ebi-a-GCST90002395	TRUE	reported	igd	0.000146838015102067	59.9348630596318
7	73149302	-0.0233483	0.00214986	1.80011e-27	408112	ebi-a-GCST90002395	rs13233747	A	G	0.348239	Mean platelet volume || id:ebi-a-GCST90002395	TRUE	reported	igd	0.00024746073704236	101.0161989374
7	91551249	-0.0119573	0.00206064	6.49995e-09	408112	ebi-a-GCST90002395	rs34404183	C	T	0.507045	Mean platelet volume || id:ebi-a-GCST90002395	TRUE	reported	igd	7.14743191666113e-05	29.1714694060006
7	116515781	0.029046	0.00239462	7.39946e-34	408112	ebi-a-GCST90002395	rs13224082	T	A	0.241705	Mean platelet volume || id:ebi-a-GCST90002395	TRUE	reported	igd	0.000309261949026253	126.251938937808
7	129211489	-0.0321135	0.0036263	8.30042e-19	408112	ebi-a-GCST90002395	rs690686	T	C	0.087956	Mean platelet volume || id:ebi-a-GCST90002395	TRUE	reported	igd	0.000165457530981322	67.5360473164287
7	5540769	0.021101	0.00328006	1.29999e-10	408112	ebi-a-GCST90002395	rs6953642	C	A	0.891107	Mean platelet volume || id:ebi-a-GCST90002395	TRUE	reported	igd	8.64103747571202e-05	35.2679855619777
7	50344077	-0.0152069	0.00216813	2.29985e-12	408112	ebi-a-GCST90002395	rs11765436	A	T	0.333219	Mean platelet volume || id:ebi-a-GCST90002395	TRUE	reported	igd	0.00010276005985104	41.9417179592558
7	100350763	0.0237909	0.00238269	1.80011e-23	408112	ebi-a-GCST90002395	rs6942733	G	T	0.244696	Mean platelet volume || id:ebi-a-GCST90002395	TRUE	reported	igd	0.000209218649050743	85.4020905741148
7	135346262	-0.0217907	0.00204757	1.9002e-26	408112	ebi-a-GCST90002395	rs35150201	G	T	0.483861	Mean platelet volume || id:ebi-a-GCST90002395	TRUE	reported	igd	0.000237169945449259	96.8143879003941
7	1006573	-0.0130979	0.00227259	8.19993e-09	408112	ebi-a-GCST90002395	rs7792825	C	T	0.284141	Mean platelet volume || id:ebi-a-GCST90002395	TRUE	reported	igd	6.97902461927856e-05	28.4840852850623
7	37457359	0.03024	0.00228455	5.40008e-40	408112	ebi-a-GCST90002395	rs7808005	T	C	0.278408	Mean platelet volume || id:ebi-a-GCST90002395	TRUE	reported	igd	0.000367423550480971	150.004340314095
7	75661048	-0.0312492	0.00274134	4.19952e-30	408112	ebi-a-GCST90002395	rs60371757	A	T	0.166069	Mean platelet volume || id:ebi-a-GCST90002395	TRUE	reported	igd	0.000270474602807215	110.413254132709
7	106466767	-0.0339833	0.00601828	1.6e-08	408112	ebi-a-GCST90002395	rs34086966	A	G	0.029541	Mean platelet volume || id:ebi-a-GCST90002395	TRUE	reported	igd	6.62160818665994e-05	27.0252346757296
7	107271463	0.0390078	0.00609015	1.5e-10	408112	ebi-a-GCST90002395	rs61732193	T	C	0.028841	Mean platelet volume || id:ebi-a-GCST90002395	TRUE	reported	igd	8.52380614179247e-05	34.7894706323037
7	123405942	-0.0432248	0.00376913	1.9002e-30	408112	ebi-a-GCST90002395	rs12670684	G	A	0.079958	Mean platelet volume || id:ebi-a-GCST90002395	TRUE	reported	igd	0.000274894187198111	112.217914789896
7	150690176	0.0286486	0.00379958	4.70002e-14	408112	ebi-a-GCST90002395	rs3918226	T	C	0.080761	Mean platelet volume || id:ebi-a-GCST90002395	TRUE	reported	igd	0.00012186161587897	49.7390053319284
7	152380502	-0.0420113	0.0035043	4.10015e-33	408112	ebi-a-GCST90002395	rs57935882	C	G	0.095225	Mean platelet volume || id:ebi-a-GCST90002395	TRUE	reported	igd	0.000304126182225119	124.154694921265
7	158539572	0.0696685	0.00433021	2.99985e-58	408112	ebi-a-GCST90002395	rs2709865	C	T	0.940936	Mean platelet volume || id:ebi-a-GCST90002395	TRUE	reported	igd	0.000539493052177181	220.291355179604
7	158620650	-0.0214275	0.00383105	2.19999e-08	408112	ebi-a-GCST90002395	rs10237268	C	A	0.076691	Mean platelet volume || id:ebi-a-GCST90002395	TRUE	reported	igd	6.50226211961986e-05	26.5381075136927
7	158652921	0.0668634	0.00955479	2.60016e-12	408112	ebi-a-GCST90002395	rs118062113	A	T	0.011825	Mean platelet volume || id:ebi-a-GCST90002395	TRUE	reported	igd	0.000104482106700373	42.6446481681692
7	6502367	-0.0337203	0.00227771	1.39991e-49	408112	ebi-a-GCST90002395	rs6796	C	T	0.278742	Mean platelet volume || id:ebi-a-GCST90002395	TRUE	reported	igd	0.000457199672134505	186.673105077251
7	37404720	0.0118516	0.00205198	7.69999e-09	408112	ebi-a-GCST90002395	rs2700973	A	G	0.459323	Mean platelet volume || id:ebi-a-GCST90002395	TRUE	reported	igd	6.97653945006663e-05	28.4739416454388
7	44814172	-0.0182251	0.00208354	2.19989e-18	408112	ebi-a-GCST90002395	rs13231886	A	G	0.402144	Mean platelet volume || id:ebi-a-GCST90002395	TRUE	reported	igd	0.00015971585145578	65.1920483411271
7	73042614	0.0160306	0.00228503	2.29985e-12	408112	ebi-a-GCST90002395	rs7786376	G	A	0.277181	Mean platelet volume || id:ebi-a-GCST90002395	TRUE	reported	igd	0.00010297281089703	42.0285616543185
7	77324582	0.0113863	0.00204599	2.59998e-08	408112	ebi-a-GCST90002395	rs13243012	C	T	0.512402	Mean platelet volume || id:ebi-a-GCST90002395	TRUE	reported	igd	6.47840316829271e-05	26.4407241068276
7	80200343	-0.0144798	0.00218191	3.19963e-11	408112	ebi-a-GCST90002395	rs34736275	A	G	0.334511	Mean platelet volume || id:ebi-a-GCST90002395	TRUE	reported	igd	9.33482986862017e-05	38.0999307405405
7	106301618	-0.0714522	0.00491626	7.39946e-48	408112	ebi-a-GCST90002395	rs140643807	C	G	0.046107	Mean platelet volume || id:ebi-a-GCST90002395	TRUE	reported	igd	0.000449084156010528	183.358078117216
7	106337409	-0.140043	0.00206797	1e-200	408112	ebi-a-GCST90002395	rs371848983	AGTGT	A	0.516117	Mean platelet volume || id:ebi-a-GCST90002395	TRUE	reported	igd	0.00979583216716546	4037.32603397484
7	106435523	0.06918	0.00715708	4.19952e-22	408112	ebi-a-GCST90002395	rs142848478	A	G	0.023269	Mean platelet volume || id:ebi-a-GCST90002395	TRUE	reported	igd	0.000217542343360819	88.8005236229846
7	106458749	-0.0410355	0.00725596	1.6e-08	408112	ebi-a-GCST90002395	rs111599742	T	C	0.02337	Mean platelet volume || id:ebi-a-GCST90002395	TRUE	reported	igd	7.68666984442247e-05	31.3724798010169
7	133987374	-0.0286326	0.0020422	1.20005e-44	408112	ebi-a-GCST90002395	rs2244700	G	A	0.471191	Mean platelet volume || id:ebi-a-GCST90002395	TRUE	reported	igd	0.000408552048657312	166.80232400873
8	21769432	0.0620161	0.0050494	1.10002e-34	408112	ebi-a-GCST90002395	rs56094005	G	A	0.043383	Mean platelet volume || id:ebi-a-GCST90002395	TRUE	reported	igd	0.000319224763280526	130.320419647528
8	61660163	0.0168824	0.00263449	1.5e-10	408112	ebi-a-GCST90002395	rs11775560	G	A	0.187144	Mean platelet volume || id:ebi-a-GCST90002395	TRUE	reported	igd	8.67137346453258e-05	35.3918112022291
8	101469908	-0.023129	0.00301591	1.69981e-14	408112	ebi-a-GCST90002395	rs7830416	A	T	0.865249	Mean platelet volume || id:ebi-a-GCST90002395	TRUE	reported	igd	0.000124743179914571	50.9152904901778
8	131331012	-0.0407572	0.00205963	3.69999e-87	408112	ebi-a-GCST90002395	rs1158569	C	A	0.512083	Mean platelet volume || id:ebi-a-GCST90002395	TRUE	reported	igd	0.000830089624000337	339.049317771484
8	13222272	-0.0137516	0.00238717	8.40001e-09	408112	ebi-a-GCST90002395	rs67916705	G	A	0.246933	Mean platelet volume || id:ebi-a-GCST90002395	TRUE	reported	igd	7.03313911601762e-05	28.7049629063539
8	81418642	-0.0156126	0.00226666	5.70033e-12	408112	ebi-a-GCST90002395	rs182120	C	A	0.29014	Mean platelet volume || id:ebi-a-GCST90002395	TRUE	reported	igd	0.000100406256023822	40.9809118858128
8	103438696	-0.0115732	0.00208234	2.69998e-08	408112	ebi-a-GCST90002395	rs9642790	A	G	0.417318	Mean platelet volume || id:ebi-a-GCST90002395	TRUE	reported	igd	6.5138181803938e-05	26.5852750924874
8	106581528	0.045088	0.00227235	1.29987e-87	408112	ebi-a-GCST90002395	rs6993770	T	A	0.286336	Mean platelet volume || id:ebi-a-GCST90002395	TRUE	reported	igd	0.000830848197598749	339.359414079552
8	125554166	0.0119344	0.00208163	9.90011e-09	408112	ebi-a-GCST90002395	rs4871499	G	T	0.43444	Mean platelet volume || id:ebi-a-GCST90002395	TRUE	reported	igd	6.99905918706434e-05	28.5658597897623
8	56750016	0.0268047	0.00205647	7.8001e-39	408112	ebi-a-GCST90002395	rs6985353	A	G	0.506157	Mean platelet volume || id:ebi-a-GCST90002395	TRUE	reported	igd	0.000359191496927316	146.642314483459
8	82704598	-0.0133825	0.00210435	2e-10	408112	ebi-a-GCST90002395	rs6473306	C	T	0.599292	Mean platelet volume || id:ebi-a-GCST90002395	TRUE	reported	igd	8.60143661138809e-05	35.1063426045417
8	9031995	0.0206809	0.00255448	5.70033e-16	408112	ebi-a-GCST90002395	rs13257521	G	C	0.207439	Mean platelet volume || id:ebi-a-GCST90002395	TRUE	reported	igd	0.000140634532249536	57.402431720493
8	25227226	0.016252	0.00211248	1.39991e-14	408112	ebi-a-GCST90002395	rs2048084	T	G	0.405252	Mean platelet volume || id:ebi-a-GCST90002395	TRUE	reported	igd	0.000127321509856277	51.9677980059512
8	19024816	-0.0228467	0.00220881	4.49987e-25	408112	ebi-a-GCST90002395	rs13257813	A	G	0.683114	Mean platelet volume || id:ebi-a-GCST90002395	TRUE	reported	igd	0.000225981658801205	92.246220727338
8	25269993	0.0159458	0.00214095	9.49948e-14	408112	ebi-a-GCST90002395	rs2659582	A	G	0.638076	Mean platelet volume || id:ebi-a-GCST90002395	TRUE	reported	igd	0.000117439018747366	47.9336672238315
8	38714130	-0.0188587	0.00331007	1.2e-08	408112	ebi-a-GCST90002395	rs62506682	A	C	0.109146	Mean platelet volume || id:ebi-a-GCST90002395	TRUE	reported	igd	6.91620500891712e-05	28.2276765458708
8	103901908	-0.0176665	0.00230364	1.69981e-14	408112	ebi-a-GCST90002395	rs28594922	G	A	0.274152	Mean platelet volume || id:ebi-a-GCST90002395	TRUE	reported	igd	0.000124213309794339	50.6989913496864
8	142229582	-0.0183474	0.00265284	4.60045e-12	408112	ebi-a-GCST90002395	rs2304281	A	G	0.184788	Mean platelet volume || id:ebi-a-GCST90002395	TRUE	reported	igd	0.000101419947926327	41.3946931958417
8	142419683	0.0153865	0.00246283	4.20001e-10	408112	ebi-a-GCST90002395	rs4961376	T	G	0.227415	Mean platelet volume || id:ebi-a-GCST90002395	TRUE	reported	igd	8.31907532681251e-05	33.953802958699
8	145002283	-0.0306275	0.00207727	3.40017e-49	408112	ebi-a-GCST90002395	rs11993233	G	A	0.430269	Mean platelet volume || id:ebi-a-GCST90002395	TRUE	reported	igd	0.000459899567013902	187.775970381518
9	91408132	-0.032838	0.00423072	8.4004e-15	408112	ebi-a-GCST90002395	rs62550975	G	A	0.063007	Mean platelet volume || id:ebi-a-GCST90002395	TRUE	reported	igd	0.000127323491907261	51.9686071067986
9	137113061	-0.014927	0.00221458	1.59993e-11	408112	ebi-a-GCST90002395	rs12684581	G	T	0.317318	Mean platelet volume || id:ebi-a-GCST90002395	TRUE	reported	igd	9.65357603913066e-05	39.4010127800251
9	19067833	-0.0191036	0.00209916	8.99912e-20	408112	ebi-a-GCST90002395	rs7022807	G	A	0.397874	Mean platelet volume || id:ebi-a-GCST90002395	TRUE	reported	igd	0.00017486116540358	71.3750709409404
9	334337	0.045438	0.00225726	4.10015e-90	408112	ebi-a-GCST90002395	rs10970979	G	A	0.304931	Mean platelet volume || id:ebi-a-GCST90002395	TRUE	reported	igd	0.000875181054195122	357.48300237845
9	15265418	-0.0160227	0.00282186	1.40001e-08	408112	ebi-a-GCST90002395	rs10961948	C	T	0.157879	Mean platelet volume || id:ebi-a-GCST90002395	TRUE	reported	igd	6.82653407947292e-05	27.8616702181495
9	35079361	-0.0137386	0.00227476	1.5e-09	408112	ebi-a-GCST90002395	rs504082	T	G	0.71557	Mean platelet volume || id:ebi-a-GCST90002395	TRUE	reported	igd	7.6832060442507e-05	31.358341513182
9	35615896	0.0145576	0.00249788	5.60003e-09	408112	ebi-a-GCST90002395	rs869487	G	C	0.218252	Mean platelet volume || id:ebi-a-GCST90002395	TRUE	reported	igd	7.23160290900156e-05	29.515029041625
9	136918139	-0.042869	0.00231497	1.50003e-76	408112	ebi-a-GCST90002395	rs2520099	C	T	0.271294	Mean platelet volume || id:ebi-a-GCST90002395	TRUE	reported	igd	0.000726623159274941	296.757808628141
9	119681	-0.0258173	0.00228217	1.10002e-29	408112	ebi-a-GCST90002395	rs12238665	T	C	0.44798	Mean platelet volume || id:ebi-a-GCST90002395	TRUE	reported	igd	0.000329659105982579	134.581543773953
9	4568716	-0.0126528	0.00207766	1.09999e-09	408112	ebi-a-GCST90002395	rs10113898	G	A	0.425045	Mean platelet volume || id:ebi-a-GCST90002395	TRUE	reported	igd	7.82477843686178e-05	31.9362022157411
9	4658449	-0.012131	0.00215386	1.79999e-08	408112	ebi-a-GCST90002395	rs1385452	T	G	0.378285	Mean platelet volume || id:ebi-a-GCST90002395	TRUE	reported	igd	6.92203303272933e-05	28.2514645855825
9	73057291	0.0282277	0.00207575	4.10015e-42	408112	ebi-a-GCST90002395	rs114665548	T	A	0.431881	Mean platelet volume || id:ebi-a-GCST90002395	TRUE	reported	igd	0.000391006875575572	159.636234856566
9	73136309	-0.0128827	0.0020768	5.49997e-10	408112	ebi-a-GCST90002395	rs10868849	G	C	0.49289	Mean platelet volume || id:ebi-a-GCST90002395	TRUE	reported	igd	8.29651999916672e-05	33.861737114391
9	136022954	0.0859693	0.00630685	2.60016e-42	408112	ebi-a-GCST90002395	rs114968084	A	G	0.029169	Mean platelet volume || id:ebi-a-GCST90002395	TRUE	reported	igd	0.00041858335319706	170.899587995855
9	331490	-0.0549144	0.00216736	1.1995e-141	408112	ebi-a-GCST90002395	rs10813766	G	T	0.661368	Mean platelet volume || id:ebi-a-GCST90002395	TRUE	reported	igd	0.00135074589030027	551.998515016053
9	95783091	0.0150904	0.00234072	1.09999e-10	408112	ebi-a-GCST90002395	rs55903042	A	G	0.262543	Mean platelet volume || id:ebi-a-GCST90002395	TRUE	reported	igd	8.81797056851236e-05	35.9901932918078
9	99192919	-0.0343031	0.00248112	1.80011e-43	408112	ebi-a-GCST90002395	rs10820606	C	A	0.228999	Mean platelet volume || id:ebi-a-GCST90002395	TRUE	reported	igd	0.000415513617739297	169.645752656005
9	113197263	-0.0143632	0.00217151	3.69999e-11	408112	ebi-a-GCST90002395	rs7042161	C	T	0.662858	Mean platelet volume || id:ebi-a-GCST90002395	TRUE	reported	igd	9.22073991559818e-05	37.6342318241835
9	113312231	0.0549815	0.00608992	1.69981e-19	408112	ebi-a-GCST90002395	rs61751937	C	G	0.029172	Mean platelet volume || id:ebi-a-GCST90002395	TRUE	reported	igd	0.000171226769155248	69.891324025553
9	124101563	-0.0129789	0.00231785	2.1e-08	408112	ebi-a-GCST90002395	rs442472	T	C	0.730451	Mean platelet volume || id:ebi-a-GCST90002395	TRUE	reported	igd	6.63337548156199e-05	27.0732645490953
9	135864436	0.113498	0.00437732	3.1989e-148	408112	ebi-a-GCST90002395	rs60757417	G	C	0.059731	Mean platelet volume || id:ebi-a-GCST90002395	TRUE	reported	igd	0.00144696596747179	591.376983353769
10	3140247	0.0162529	0.00207967	5.50047e-15	408112	ebi-a-GCST90002395	rs7914782	G	A	0.548141	Mean platelet volume || id:ebi-a-GCST90002395	TRUE	reported	igd	0.000130853983107082	53.4098079319361
10	97053775	0.0459479	0.00385862	1.10002e-32	408112	ebi-a-GCST90002395	rs1328599	T	G	0.922742	Mean platelet volume || id:ebi-a-GCST90002395	TRUE	reported	igd	0.000301012880692749	122.88335621256
10	30335520	-0.0112693	0.00206491	4.79999e-08	408112	ebi-a-GCST90002395	rs2505084	A	G	0.479415	Mean platelet volume || id:ebi-a-GCST90002395	TRUE	reported	igd	6.3390933158495e-05	25.8721137887492
10	69877550	0.0139664	0.00229095	1.09999e-09	408112	ebi-a-GCST90002395	rs3998873	T	A	0.278784	Mean platelet volume || id:ebi-a-GCST90002395	TRUE	reported	igd	7.84390176256069e-05	32.014258650185
10	81003146	0.0153533	0.00212104	4.49987e-13	408112	ebi-a-GCST90002395	rs76109311	G	A	0.616565	Mean platelet volume || id:ebi-a-GCST90002395	TRUE	reported	igd	0.00011145616312245	45.4914450338216
10	81107135	-0.0137202	0.00206467	2.99985e-11	408112	ebi-a-GCST90002395	rs2233713	C	A	0.441845	Mean platelet volume || id:ebi-a-GCST90002395	TRUE	reported	igd	9.28486608459341e-05	37.8959855693457
10	93977809	0.0128801	0.00221482	5.99998e-09	408112	ebi-a-GCST90002395	rs11186859	G	C	0.307238	Mean platelet volume || id:ebi-a-GCST90002395	TRUE	reported	igd	7.06199575388546e-05	28.8227463323041
10	102075479	-0.0597759	0.00271566	2.19786e-107	408112	ebi-a-GCST90002395	rs603424	A	G	0.172128	Mean platelet volume || id:ebi-a-GCST90002395	TRUE	reported	igd	0.00101834974716348	416.022371591811
10	114151126	-0.0446313	0.00252392	5.60015e-70	408112	ebi-a-GCST90002395	rs35383388	CA	C	0.759376	Mean platelet volume || id:ebi-a-GCST90002395	TRUE	reported	igd	0.000727955578941317	297.302374243704
10	17062148	-0.0120425	0.00220168	4.49997e-08	408112	ebi-a-GCST90002395	rs35013380	G	A	0.317064	Mean platelet volume || id:ebi-a-GCST90002395	TRUE	reported	igd	6.28044253795481e-05	25.6327238901422
10	64329990	0.0421499	0.00552866	2.49977e-14	408112	ebi-a-GCST90002395	rs11817128	G	A	0.035661	Mean platelet volume || id:ebi-a-GCST90002395	TRUE	reported	igd	0.000122193003883698	49.8742811032005
10	64790681	0.0339726	0.00332514	1.69981e-24	408112	ebi-a-GCST90002395	rs35095528	CT	C	0.851672	Mean platelet volume || id:ebi-a-GCST90002395	TRUE	reported	igd	0.00029159701728804	119.038369959045
10	65016174	-0.125194	0.00207655	1e-200	408112	ebi-a-GCST90002395	rs7088799	G	T	0.419053	Mean platelet volume || id:ebi-a-GCST90002395	TRUE	reported	igd	0.00763136971507476	3138.38849735199
10	11836092	0.0677103	0.00568427	1e-32	408112	ebi-a-GCST90002395	rs118033845	A	G	0.034636	Mean platelet volume || id:ebi-a-GCST90002395	TRUE	reported	igd	0.000306590223395653	125.160909181106
10	11904834	-0.0346568	0.00253	1e-42	408112	ebi-a-GCST90002395	rs34346558	C	A	0.206339	Mean platelet volume || id:ebi-a-GCST90002395	TRUE	reported	igd	0.000393389964896518	160.609560763389
10	32667807	-0.0190072	0.00320328	2.99999e-09	408112	ebi-a-GCST90002395	rs36083909	A	G	0.117511	Mean platelet volume || id:ebi-a-GCST90002395	TRUE	reported	igd	7.49297196191002e-05	30.5818593638986
10	89854115	-0.0268339	0.00321078	6.4003e-17	408112	ebi-a-GCST90002395	rs1981150	T	C	0.115507	Mean platelet volume || id:ebi-a-GCST90002395	TRUE	reported	igd	0.000147129681266192	60.053929937116
10	126425537	0.0220015	0.0027852	2.80027e-15	408112	ebi-a-GCST90002395	rs11245346	C	G	0.161856	Mean platelet volume || id:ebi-a-GCST90002395	TRUE	reported	igd	0.000131335466485871	53.6063576435364
11	72501220	-0.0385249	0.00316124	3.69999e-34	408112	ebi-a-GCST90002395	rs56133113	G	A	0.119033	Mean platelet volume || id:ebi-a-GCST90002395	TRUE	reported	igd	0.000311271999672372	127.072769981508
11	94829514	-0.0409725	0.00277005	1.69981e-49	408112	ebi-a-GCST90002395	rs2509814	T	G	0.836934	Mean platelet volume || id:ebi-a-GCST90002395	TRUE	reported	igd	0.000458215264569097	187.08795818155
11	190010	-0.057357	0.00289984	4.49987e-87	408112	ebi-a-GCST90002395	rs72479377	A	G	0.496806	Mean platelet volume || id:ebi-a-GCST90002395	TRUE	reported	igd	0.00164484560129653	672.383906055385
11	196944	-0.119542	0.00244205	1e-200	408112	ebi-a-GCST90002395	rs11604127	T	C	0.231965	Mean platelet volume || id:ebi-a-GCST90002395	TRUE	reported	igd	0.00509183713129777	2088.66479259973
11	4178374	-0.0149588	0.00255911	5.1e-09	408112	ebi-a-GCST90002395	rs11605726	G	C	0.201533	Mean platelet volume || id:ebi-a-GCST90002395	TRUE	reported	igd	7.20156108192024e-05	29.3924076436146
11	5691528	-0.0420963	0.00356973	4.30031e-32	408112	ebi-a-GCST90002395	rs71490145	T	C	0.096983	Mean platelet volume || id:ebi-a-GCST90002395	TRUE	reported	igd	0.000310391191207116	126.713079667275
11	17279528	-0.0268983	0.00415697	9.79941e-11	408112	ebi-a-GCST90002395	rs146512122	A	G	0.066122	Mean platelet volume || id:ebi-a-GCST90002395	TRUE	reported	igd	8.93543680173581e-05	36.4696698558658
11	85716032	-0.0122699	0.00211002	6.1e-09	408112	ebi-a-GCST90002395	rs680119	C	T	0.613027	Mean platelet volume || id:ebi-a-GCST90002395	TRUE	reported	igd	7.1428628177651e-05	29.1528197915064
11	95884017	-0.0128132	0.00215548	2.80001e-09	408112	ebi-a-GCST90002395	rs511141	A	G	0.345143	Mean platelet volume || id:ebi-a-GCST90002395	TRUE	reported	igd	7.42148390070476e-05	30.2900659195319
11	125587541	-0.0275996	0.00419854	4.90004e-11	408112	ebi-a-GCST90002395	rs112744251	T	C	0.063403	Mean platelet volume || id:ebi-a-GCST90002395	TRUE	reported	igd	9.04686566111713e-05	36.9245039598544
11	126285301	0.0364738	0.00207276	2.60016e-69	408112	ebi-a-GCST90002395	rs7949566	A	G	0.421471	Mean platelet volume || id:ebi-a-GCST90002395	TRUE	reported	igd	0.000648761175177426	264.937804563097
11	843461	-0.0183416	0.00211467	4.19952e-18	408112	ebi-a-GCST90002395	rs11246328	C	T	0.563019	Mean platelet volume || id:ebi-a-GCST90002395	TRUE	reported	igd	0.00016553507764702	67.5677053638793
11	10673739	-0.0309977	0.00221224	1.29987e-44	408112	ebi-a-GCST90002395	rs4909945	C	T	0.690781	Mean platelet volume || id:ebi-a-GCST90002395	TRUE	reported	igd	0.000410483299290491	167.591132634498
11	57391023	-0.0297534	0.00231101	6.29941e-38	408112	ebi-a-GCST90002395	rs11229075	C	A	0.270875	Mean platelet volume || id:ebi-a-GCST90002395	TRUE	reported	igd	0.000349682671328515	142.758915314744
11	65394322	-0.031273	0.00211866	2.60016e-49	408112	ebi-a-GCST90002395	rs10896024	G	A	0.460022	Mean platelet volume || id:ebi-a-GCST90002395	TRUE	reported	igd	0.000485874104422358	198.386471605029
11	108314362	0.0152647	0.00208587	2.49977e-13	408112	ebi-a-GCST90002395	rs4255510	C	A	0.408921	Mean platelet volume || id:ebi-a-GCST90002395	TRUE	reported	igd	0.000112639700393757	45.9745666891137
11	116624601	0.0283586	0.00489103	6.69993e-09	408112	ebi-a-GCST90002395	rs61905108	A	C	0.046196	Mean platelet volume || id:ebi-a-GCST90002395	TRUE	reported	igd	7.0870105874001e-05	28.9248488153365
11	117172820	0.0248295	0.00212442	1.50003e-31	408112	ebi-a-GCST90002395	rs680210	C	T	0.621209	Mean platelet volume || id:ebi-a-GCST90002395	TRUE	reported	igd	0.000290137145995181	118.442235144163
11	129160328	-0.0140647	0.00218478	1.2e-10	408112	ebi-a-GCST90002395	rs10894020	C	T	0.324855	Mean platelet volume || id:ebi-a-GCST90002395	TRUE	reported	igd	8.67715895265455e-05	35.4154264545257
11	48116535	0.031479	0.00486821	1e-10	408112	ebi-a-GCST90002395	rs55709369	A	G	0.046702	Mean platelet volume || id:ebi-a-GCST90002395	TRUE	reported	igd	8.82340089871396e-05	36.0123589225424
11	61567753	-0.0498856	0.0022142	2.09894e-112	408112	ebi-a-GCST90002395	rs174544	A	C	0.308792	Mean platelet volume || id:ebi-a-GCST90002395	TRUE	reported	igd	0.00106231959462233	434.004301034458
11	61690707	-0.0126533	0.00204779	6.4e-10	408112	ebi-a-GCST90002395	rs741887	A	G	0.494479	Mean platelet volume || id:ebi-a-GCST90002395	TRUE	reported	igd	8.00432399217602e-05	32.6690615820038
11	113953622	0.0949172	0.00544868	5.79963e-68	408112	ebi-a-GCST90002395	rs73000929	A	G	0.036442	Mean platelet volume || id:ebi-a-GCST90002395	TRUE	reported	igd	0.000632703005664735	258.375898849628
11	10804319	-0.0220288	0.00350318	3.2e-10	408112	ebi-a-GCST90002395	rs118101132	T	C	0.100442	Mean platelet volume || id:ebi-a-GCST90002395	TRUE	reported	igd	8.76912372418134e-05	35.7908093711121
11	47365199	0.0191741	0.00225389	1.80011e-17	408112	ebi-a-GCST90002395	rs2856650	A	G	0.297194	Mean platelet volume || id:ebi-a-GCST90002395	TRUE	reported	igd	0.000153580285127347	62.6872776933036
11	72952400	0.0134451	0.00226043	2.69998e-09	408112	ebi-a-GCST90002395	rs4382936	C	A	0.348608	Mean platelet volume || id:ebi-a-GCST90002395	TRUE	reported	igd	8.20989946283993e-05	33.5081716850032
11	77360968	-0.0161003	0.0021559	8.10028e-14	408112	ebi-a-GCST90002395	rs12418931	A	C	0.346886	Mean platelet volume || id:ebi-a-GCST90002395	TRUE	reported	igd	0.000117455592024024	47.9404325328094
12	27158488	0.0228267	0.00323075	1.59993e-12	408112	ebi-a-GCST90002395	rs12815671	T	C	0.110287	Mean platelet volume || id:ebi-a-GCST90002395	TRUE	reported	igd	0.0001022564043538	41.7361289673093
12	57021006	-0.0792668	0.00208603	1e-200	408112	ebi-a-GCST90002395	rs2950387	C	T	0.368367	Mean platelet volume || id:ebi-a-GCST90002395	TRUE	reported	igd	0.00292387079178778	1196.76008068119
12	65035222	-0.0782428	0.00332572	2.19786e-122	408112	ebi-a-GCST90002395	rs11175492	G	A	0.101433	Mean platelet volume || id:ebi-a-GCST90002395	TRUE	reported	igd	0.00111595966696757	455.94311381158
12	109128662	-0.0236891	0.00200992	4.60045e-32	408112	ebi-a-GCST90002395	rs7975687	C	T	0.50562	Mean platelet volume || id:ebi-a-GCST90002395	TRUE	reported	igd	0.000280551280751015	114.527914140291
12	110004040	0.0143998	0.00228827	3.09999e-10	408112	ebi-a-GCST90002395	rs754179	T	C	0.261026	Mean platelet volume || id:ebi-a-GCST90002395	TRUE	reported	igd	7.99937106459978e-05	32.6488449539943
12	122030712	0.279439	0.00463724	1e-200	408112	ebi-a-GCST90002395	rs146337807	T	C	0.051993	Mean platelet volume || id:ebi-a-GCST90002395	TRUE	reported	igd	0.00769769064587557	3165.87445164069
12	122212018	-0.0644588	0.00513236	3.50026e-36	408112	ebi-a-GCST90002395	rs55796201	T	C	0.040368	Mean platelet volume || id:ebi-a-GCST90002395	TRUE	reported	igd	0.000321911419239038	131.417574123443
12	122216230	-0.0712831	0.00770615	2.19989e-20	408112	ebi-a-GCST90002395	rs113401351	C	G	0.018412	Mean platelet volume || id:ebi-a-GCST90002395	TRUE	reported	igd	0.000183667941648913	74.9704933425346
12	122235951	0.341981	0.00716986	1e-200	408112	ebi-a-GCST90002395	rs73229934	T	C	0.023397	Mean platelet volume || id:ebi-a-GCST90002395	TRUE	reported	igd	0.00534456275190972	2192.88954043876
12	133051210	0.0202887	0.00223948	1.29987e-19	408112	ebi-a-GCST90002395	rs112683685	C	T	0.281026	Mean platelet volume || id:ebi-a-GCST90002395	TRUE	reported	igd	0.000166340546470929	67.896534366881
12	8189679	0.0284262	0.00205915	2.39994e-43	408112	ebi-a-GCST90002395	rs61922167	G	C	0.394721	Mean platelet volume || id:ebi-a-GCST90002395	TRUE	reported	igd	0.000386112133193512	157.637088270026
12	32829754	-0.0475783	0.00281632	5.00035e-64	408112	ebi-a-GCST90002395	rs9971708	T	A	0.150207	Mean platelet volume || id:ebi-a-GCST90002395	TRUE	reported	igd	0.000577897955586879	235.98230834811
12	65234994	0.034463	0.0044845	1.50003e-14	408112	ebi-a-GCST90002395	rs118001372	T	C	0.053216	Mean platelet volume || id:ebi-a-GCST90002395	TRUE	reported	igd	0.000119682125462143	48.8493186126339
12	122369485	-0.0899637	0.00726942	3.50026e-35	408112	ebi-a-GCST90002395	rs11615745	T	C	0.020201	Mean platelet volume || id:ebi-a-GCST90002395	TRUE	reported	igd	0.000320386695792345	130.794919371858
12	122386765	0.050872	0.00488437	2.09991e-25	408112	ebi-a-GCST90002395	rs1630694	C	G	0.953425	Mean platelet volume || id:ebi-a-GCST90002395	TRUE	reported	igd	0.000229840743927081	93.8218700924997
12	1828149	0.012634	0.00213867	3.50002e-09	408112	ebi-a-GCST90002395	rs10773982	A	G	0.663624	Mean platelet volume || id:ebi-a-GCST90002395	TRUE	reported	igd	7.12621345051068e-05	29.0848623622529
12	29287662	0.036708	0.00210983	8.49963e-68	408112	ebi-a-GCST90002395	rs59425973	T	TG	0.349829	Mean platelet volume || id:ebi-a-GCST90002395	TRUE	reported	igd	0.000612963825149548	250.310097716752
12	29437217	0.0731521	0.00201779	1e-200	408112	ebi-a-GCST90002395	rs10771511	C	T	0.457944	Mean platelet volume || id:ebi-a-GCST90002395	TRUE	reported	igd	0.00265668535076975	1087.10796230079
12	64461875	0.0138993	0.00214938	1e-10	408112	ebi-a-GCST90002395	rs2647908	A	G	0.664717	Mean platelet volume || id:ebi-a-GCST90002395	TRUE	reported	igd	8.61120984995978e-05	35.1462350347241
12	96274005	-0.0131782	0.0024063	4.30002e-08	408112	ebi-a-GCST90002395	rs10777748	G	T	0.774695	Mean platelet volume || id:ebi-a-GCST90002395	TRUE	reported	igd	6.06238854220681e-05	24.7427138790514
12	111946435	-0.0189478	0.00246228	1.39991e-14	408112	ebi-a-GCST90002395	rs614591	G	A	0.211472	Mean platelet volume || id:ebi-a-GCST90002395	TRUE	reported	igd	0.000119734022124168	48.8705032310093
12	122148996	0.0381922	0.00208596	7.00003e-75	408112	ebi-a-GCST90002395	rs112151097	CTCTT	C	0.398818	Mean platelet volume || id:ebi-a-GCST90002395	TRUE	reported	igd	0.000699455464839938	285.654572407554
12	122175958	-0.0524194	0.00728415	6.20012e-13	408112	ebi-a-GCST90002395	rs138980528	C	A	0.023064	Mean platelet volume || id:ebi-a-GCST90002395	TRUE	reported	igd	0.000123826851362914	50.5412346716723
12	122740423	0.22998	0.00900431	6.9024e-144	408112	ebi-a-GCST90002395	rs138062434	A	G	0.014658	Mean platelet volume || id:ebi-a-GCST90002395	TRUE	reported	igd	0.00152781879093145	624.472207139517
12	713153	0.0153038	0.00266578	9.40005e-09	408112	ebi-a-GCST90002395	rs4980840	A	G	0.173247	Mean platelet volume || id:ebi-a-GCST90002395	TRUE	reported	igd	6.70918953590493e-05	27.382710572934
12	6097828	0.0159881	0.00202242	2.70023e-15	408112	ebi-a-GCST90002395	rs216884	A	T	0.453237	Mean platelet volume || id:ebi-a-GCST90002395	TRUE	reported	igd	0.000126691705213386	51.7107031317926
12	6291892	0.0969757	0.00201147	1e-200	408112	ebi-a-GCST90002395	rs998908	G	A	0.489264	Mean platelet volume || id:ebi-a-GCST90002395	TRUE	reported	igd	0.00469997528724693	1927.1645401917
12	40601808	0.016641	0.00213201	5.90065e-15	408112	ebi-a-GCST90002395	rs2723261	T	C	0.658001	Mean platelet volume || id:ebi-a-GCST90002395	TRUE	reported	igd	0.000124635059881617	50.8711546176889
12	48217013	-0.0176738	0.00222032	1.69981e-15	408112	ebi-a-GCST90002395	rs11168256	G	A	0.289721	Mean platelet volume || id:ebi-a-GCST90002395	TRUE	reported	igd	0.000128557914341602	52.4725161791915
12	122046749	0.280151	0.0114784	1.39959e-131	408112	ebi-a-GCST90002395	rs185465848	G	A	0.01092	Mean platelet volume || id:ebi-a-GCST90002395	TRUE	reported	igd	0.0016953852804648	693.078722274436
12	122208307	-0.0427562	0.00700024	1e-09	408112	ebi-a-GCST90002395	rs117082311	A	G	0.023774	Mean platelet volume || id:ebi-a-GCST90002395	TRUE	reported	igd	8.48556616076266e-05	34.633382897308
12	6314243	-0.0207214	0.0020369	2.60016e-24	408112	ebi-a-GCST90002395	rs758730	C	T	0.535846	Mean platelet volume || id:ebi-a-GCST90002395	TRUE	reported	igd	0.00021358476678991	87.1847004985538
12	49631531	0.0873192	0.00382122	1.39959e-115	408112	ebi-a-GCST90002395	rs7974597	G	A	0.0753	Mean platelet volume || id:ebi-a-GCST90002395	TRUE	reported	igd	0.00106180636838432	433.79440266064
12	51694595	-0.0623413	0.00327275	6.70039e-81	408112	ebi-a-GCST90002395	rs3858637	G	T	0.105373	Mean platelet volume || id:ebi-a-GCST90002395	TRUE	reported	igd	0.000732745314778743	299.259971756558
12	54497116	0.0287035	0.00383587	7.29962e-14	408112	ebi-a-GCST90002395	rs143858253	C	T	0.077664	Mean platelet volume || id:ebi-a-GCST90002395	TRUE	reported	igd	0.000118034407101846	48.1767083915455
12	54712308	-0.0925628	0.00202509	1e-200	408112	ebi-a-GCST90002395	rs10876550	A	G	0.561089	Mean platelet volume || id:ebi-a-GCST90002395	TRUE	reported	igd	0.00421998767327458	1729.51771276868
12	122082095	-0.0449071	0.00569475	3.10027e-15	408112	ebi-a-GCST90002395	rs117265604	G	C	0.041528	Mean platelet volume || id:ebi-a-GCST90002395	TRUE	reported	igd	0.000160538966288096	65.5280773416342
12	122397370	-0.0625615	0.00750769	7.89951e-17	408112	ebi-a-GCST90002395	rs55672401	T	C	0.019064	Mean platelet volume || id:ebi-a-GCST90002395	TRUE	reported	igd	0.00014638581813044	59.7502628283214
13	32751731	0.0162521	0.00209248	8.00018e-15	408112	ebi-a-GCST90002395	rs71194512	GATAAATAA	G	0.424649	Mean platelet volume || id:ebi-a-GCST90002395	TRUE	reported	igd	0.000129066028167102	52.6799359453725
13	46514756	0.0123272	0.00223869	3.69999e-08	408112	ebi-a-GCST90002395	rs9595404	T	C	0.308066	Mean platelet volume || id:ebi-a-GCST90002395	TRUE	reported	igd	6.47839345912177e-05	26.4406844775956
13	110878344	-0.0128722	0.00211992	1.29999e-09	408112	ebi-a-GCST90002395	rs616008	T	C	0.608169	Mean platelet volume || id:ebi-a-GCST90002395	TRUE	reported	igd	7.89693612677169e-05	32.2307312672293
13	113860900	0.02513	0.00271455	2.09991e-20	408112	ebi-a-GCST90002395	rs9577481	A	G	0.175127	Mean platelet volume || id:ebi-a-GCST90002395	TRUE	reported	igd	0.000182454747943718	74.4751955363403
13	33180044	-0.0309975	0.00214575	2.70023e-47	408112	ebi-a-GCST90002395	rs371157021	TC	T	0.365033	Mean platelet volume || id:ebi-a-GCST90002395	TRUE	reported	igd	0.000445416822812478	181.860063089498
13	74708696	0.0194401	0.00234124	1e-16	408112	ebi-a-GCST90002395	rs9543534	T	C	0.730891	Mean platelet volume || id:ebi-a-GCST90002395	TRUE	reported	igd	0.000148664687207244	60.6805665535945
13	76055397	0.0185968	0.00234565	2.19989e-15	408112	ebi-a-GCST90002395	rs9573565	T	C	0.26582	Mean platelet volume || id:ebi-a-GCST90002395	TRUE	reported	igd	0.000134988459089916	55.0975775762823
13	47242912	-0.0301759	0.0021639	3.40017e-44	408112	ebi-a-GCST90002395	rs4941565	G	T	0.65355	Mean platelet volume || id:ebi-a-GCST90002395	TRUE	reported	igd	0.000412353650851192	168.355070276748
13	107666257	0.0148597	0.00206751	6.59933e-13	408112	ebi-a-GCST90002395	rs9583151	C	T	0.495023	Mean platelet volume || id:ebi-a-GCST90002395	TRUE	reported	igd	0.000110394402850092	45.0580339018974
13	114018038	0.046267	0.0020675	6.39735e-111	408112	ebi-a-GCST90002395	rs9549753	A	C	0.531955	Mean platelet volume || id:ebi-a-GCST90002395	TRUE	reported	igd	0.00106594594481782	435.487405573591
13	28158035	-0.0512331	0.00478584	9.60064e-27	408112	ebi-a-GCST90002395	rs76900683	C	G	0.048484	Mean platelet volume || id:ebi-a-GCST90002395	TRUE	reported	igd	0.000242184198252323	98.8617358990019
13	32505201	-0.0257273	0.0042239	1.09999e-09	408112	ebi-a-GCST90002395	rs384	G	A	0.063461	Mean platelet volume || id:ebi-a-GCST90002395	TRUE	reported	igd	7.86776166875949e-05	32.1116486143552
14	23754580	0.0163113	0.00216145	4.49987e-14	408112	ebi-a-GCST90002395	rs17256211	G	A	0.648534	Mean platelet volume || id:ebi-a-GCST90002395	TRUE	reported	igd	0.000121289502459838	49.5054633419022
14	51143649	-0.0342711	0.00288268	1.39991e-32	408112	ebi-a-GCST90002395	rs61607560	T	C	0.149011	Mean platelet volume || id:ebi-a-GCST90002395	TRUE	reported	igd	0.000297871093470546	121.600393198353
14	93112102	-0.0170854	0.00224511	2.70023e-14	408112	ebi-a-GCST90002395	rs11160085	C	T	0.304288	Mean platelet volume || id:ebi-a-GCST90002395	TRUE	reported	igd	0.000123593211556605	50.4458603342545
14	69435176	0.0909878	0.0117563	1e-14	408112	ebi-a-GCST90002395	rs149511257	A	G	0.0078	Mean platelet volume || id:ebi-a-GCST90002395	TRUE	reported	igd	0.000128141602162065	52.302571393656
14	92241352	-0.0399887	0.00272457	8.99912e-49	408112	ebi-a-GCST90002395	rs61269268	C	A	0.173861	Mean platelet volume || id:ebi-a-GCST90002395	TRUE	reported	igd	0.000459367076152242	187.558455627861
14	103568981	-0.0767816	0.0023814	1e-200	408112	ebi-a-GCST90002395	rs77071436	C	A	0.246596	Mean platelet volume || id:ebi-a-GCST90002395	TRUE	reported	igd	0.00219057567449536	895.958503421254
14	55708806	-0.0827036	0.00368961	2.79898e-111	408112	ebi-a-GCST90002395	rs75068943	G	A	0.084615	Mean platelet volume || id:ebi-a-GCST90002395	TRUE	reported	igd	0.0010595707837309	432.88009965487
14	103058769	-0.0311972	0.0026633	1.10002e-31	408112	ebi-a-GCST90002395	rs35258120	A	G	0.818503	Mean platelet volume || id:ebi-a-GCST90002395	TRUE	reported	igd	0.000289168482791777	118.046684892921
14	55664096	-0.0825078	0.00370078	4.19759e-110	408112	ebi-a-GCST90002395	rs141229230	CTTTTGTTTTG	C	0.084136	Mean platelet volume || id:ebi-a-GCST90002395	TRUE	reported	igd	0.00104913858426115	428.613622712146
14	69554235	-0.135816	0.00573319	4.60257e-124	408112	ebi-a-GCST90002395	rs116735454	C	T	0.033443	Mean platelet volume || id:ebi-a-GCST90002395	TRUE	reported	igd	0.00119251696528858	487.259163522914
14	69675073	-0.0263789	0.00388838	1.20005e-11	408112	ebi-a-GCST90002395	rs58761612	A	G	0.07594	Mean platelet volume || id:ebi-a-GCST90002395	TRUE	reported	igd	9.76594159647965e-05	39.8596769221619
14	105732762	-0.0435175	0.00229252	2.39994e-80	408112	ebi-a-GCST90002395	rs2816621	T	A	0.279722	Mean platelet volume || id:ebi-a-GCST90002395	TRUE	reported	igd	0.000763105610184004	311.668866832994
14	31386916	0.0295066	0.00234595	2.80027e-36	408112	ebi-a-GCST90002395	rs11396931	AT	A	0.262321	Mean platelet volume || id:ebi-a-GCST90002395	TRUE	reported	igd	0.000336952601523693	137.560077433792
14	53677333	-0.023977	0.00270957	8.80035e-19	408112	ebi-a-GCST90002395	rs1255263	C	G	0.8247	Mean platelet volume || id:ebi-a-GCST90002395	TRUE	reported	igd	0.000166225478913685	67.8495585248238
14	65527122	-0.0207673	0.00222001	8.4004e-21	408112	ebi-a-GCST90002395	rs12893404	T	C	0.312322	Mean platelet volume || id:ebi-a-GCST90002395	TRUE	reported	igd	0.000185258343651118	75.6197918248385
14	68413076	0.0297005	0.00295565	9.30037e-24	408112	ebi-a-GCST90002395	rs7150606	T	G	0.141171	Mean platelet volume || id:ebi-a-GCST90002395	TRUE	reported	igd	0.00021389947014615	87.3131890062104
14	69203017	-0.0313871	0.0022632	9.79941e-44	408112	ebi-a-GCST90002395	rs28485304	G	C	0.351705	Mean platelet volume || id:ebi-a-GCST90002395	TRUE	reported	igd	0.0004492453519024	183.423922909683
14	101172227	-0.016868	0.00262294	1.29999e-10	408112	ebi-a-GCST90002395	rs7141110	C	G	0.215414	Mean platelet volume || id:ebi-a-GCST90002395	TRUE	reported	igd	9.61770960437407e-05	39.254610060813
15	52752853	-0.0158188	0.00286912	3.50002e-08	408112	ebi-a-GCST90002395	rs150007594	TGCGAGG	T	0.158583	Mean platelet volume || id:ebi-a-GCST90002395	TRUE	reported	igd	6.67797790413685e-05	27.2553157285349
15	89614008	0.0229452	0.00208569	3.80014e-28	408112	ebi-a-GCST90002395	rs293365	A	T	0.583888	Mean platelet volume || id:ebi-a-GCST90002395	TRUE	reported	igd	0.000255831184040579	104.433981988067
15	90578542	0.129821	0.00860288	1.9002e-51	408112	ebi-a-GCST90002395	rs149039920	A	G	0.019205	Mean platelet volume || id:ebi-a-GCST90002395	TRUE	reported	igd	0.000634910414099203	259.277907341543
15	90508116	0.0512879	0.00832185	7.10003e-10	408112	ebi-a-GCST90002395	rs80142854	T	C	0.015974	Mean platelet volume || id:ebi-a-GCST90002395	TRUE	reported	igd	8.26951584162323e-05	33.7515121878957
15	50387933	0.0156389	0.00215466	3.90032e-13	408112	ebi-a-GCST90002395	rs12442280	G	C	0.642629	Mean platelet volume || id:ebi-a-GCST90002395	TRUE	reported	igd	0.000112336794816851	45.8509200781059
15	63341996	-0.0584734	0.00225263	1.49968e-148	408112	ebi-a-GCST90002395	rs11071720	C	T	0.701397	Mean platelet volume || id:ebi-a-GCST90002395	TRUE	reported	igd	0.00143220359833618	585.334929308968
15	41576241	0.0127807	0.00223179	1e-08	408112	ebi-a-GCST90002395	rs11267024	T	C	0.312852	Mean platelet volume || id:ebi-a-GCST90002395	TRUE	reported	igd	7.02309429969962e-05	28.6639632436728
15	42223803	0.0207389	0.00316087	5.30029e-11	408112	ebi-a-GCST90002395	rs8034944	A	G	0.877683	Mean platelet volume || id:ebi-a-GCST90002395	TRUE	reported	igd	9.23476690798578e-05	37.691487949237
15	57083831	0.0335449	0.00278179	1.69981e-33	408112	ebi-a-GCST90002395	rs9919955	C	G	0.16509	Mean platelet volume || id:ebi-a-GCST90002395	TRUE	reported	igd	0.000310201168241449	126.635481245241
15	75628841	-0.0236429	0.00239814	6.29941e-23	408112	ebi-a-GCST90002395	rs3809547	G	C	0.754191	Mean platelet volume || id:ebi-a-GCST90002395	TRUE	reported	igd	0.000207257670185252	84.6014620812284
15	91461154	0.0436178	0.00736098	3.09999e-09	408112	ebi-a-GCST90002395	rs17593311	C	G	0.021813	Mean platelet volume || id:ebi-a-GCST90002395	TRUE	reported	igd	8.1188551924442e-05	33.1365502344133
15	34625169	-0.0171875	0.00276379	5e-10	408112	ebi-a-GCST90002395	rs75851139	A	T	0.166417	Mean platelet volume || id:ebi-a-GCST90002395	TRUE	reported	igd	8.19600011495654e-05	33.4514377490255
15	49609562	-0.0184444	0.00228468	6.89922e-16	408112	ebi-a-GCST90002395	rs4775808	C	T	0.292004	Mean platelet volume || id:ebi-a-GCST90002395	TRUE	reported	igd	0.000140662607753442	57.4138928381451
15	65181280	-0.0515512	0.00297646	3.29989e-67	408112	ebi-a-GCST90002395	rs61009920	A	C	0.138937	Mean platelet volume || id:ebi-a-GCST90002395	TRUE	reported	igd	0.000635858379740576	259.665273696134
15	66628874	0.0156471	0.0024162	9.3994e-11	408112	ebi-a-GCST90002395	rs11637949	G	A	0.237989	Mean platelet volume || id:ebi-a-GCST90002395	TRUE	reported	igd	8.88005870226383e-05	36.2436260250757
15	74920532	0.0262856	0.00288336	7.8001e-20	408112	ebi-a-GCST90002395	rs11072496	T	C	0.14954	Mean platelet volume || id:ebi-a-GCST90002395	TRUE	reported	igd	0.000175742602571873	71.7349204172165
15	91553382	-0.0215438	0.00307603	2.49977e-12	408112	ebi-a-GCST90002395	rs12148524	C	G	0.131077	Mean platelet volume || id:ebi-a-GCST90002395	TRUE	reported	igd	0.000105726145435277	43.1524595568059
16	5020514	0.0328435	0.00209652	2.60016e-55	408112	ebi-a-GCST90002395	rs9937661	C	T	0.463193	Mean platelet volume || id:ebi-a-GCST90002395	TRUE	reported	igd	0.000536425009364603	219.03790798363
16	15818141	-0.0114889	0.00205987	2.39999e-08	408112	ebi-a-GCST90002395	rs2075511	C	A	0.508415	Mean platelet volume || id:ebi-a-GCST90002395	TRUE	reported	igd	6.597871791076e-05	26.9283512646522
16	24676401	0.0788522	0.0107805	2.60016e-13	408112	ebi-a-GCST90002395	rs80016599	T	G	0.009462	Mean platelet volume || id:ebi-a-GCST90002395	TRUE	reported	igd	0.000116549847597408	47.5707026611232
16	30380486	0.0172875	0.00217992	2.19989e-15	408112	ebi-a-GCST90002395	rs4238961	C	T	0.33398	Mean platelet volume || id:ebi-a-GCST90002395	TRUE	reported	igd	0.000132954215904989	54.2671601007056
16	85443989	0.0138538	0.00224958	7.29995e-10	408112	ebi-a-GCST90002395	rs146442523	G	T	0.669404	Mean platelet volume || id:ebi-a-GCST90002395	TRUE	reported	igd	8.49481099941604e-05	34.6711184156976
16	89512749	0.0366412	0.00517297	1.39991e-12	408112	ebi-a-GCST90002395	rs72803369	G	C	0.041606	Mean platelet volume || id:ebi-a-GCST90002395	TRUE	reported	igd	0.000107070399552994	43.7011798643614
16	28505660	-0.0634106	0.00305592	1.20005e-95	408112	ebi-a-GCST90002395	rs151234	C	G	0.1308	Mean platelet volume || id:ebi-a-GCST90002395	TRUE	reported	igd	0.00091428413211822	373.469954812275
16	67458251	0.0336428	0.00345074	1.9002e-22	408112	ebi-a-GCST90002395	rs6499129	C	A	0.098581	Mean platelet volume || id:ebi-a-GCST90002395	TRUE	reported	igd	0.000201156555504849	82.1105189362439
16	81870969	0.0548438	0.00299994	1.20005e-74	408112	ebi-a-GCST90002395	rs12445050	T	C	0.137099	Mean platelet volume || id:ebi-a-GCST90002395	TRUE	reported	igd	0.000711672741589283	290.647608550416
16	89014871	-0.0199953	0.00213314	7.00003e-21	408112	ebi-a-GCST90002395	rs12935775	A	G	0.372319	Mean platelet volume || id:ebi-a-GCST90002395	TRUE	reported	igd	0.000186870189832556	76.2778472283562
16	4279045	0.0124104	0.00217843	1.2e-08	408112	ebi-a-GCST90002395	rs4786476	A	G	0.360158	Mean platelet volume || id:ebi-a-GCST90002395	TRUE	reported	igd	7.09851272014475e-05	28.9717968288659
16	4915699	0.0182541	0.00206869	1.10002e-18	408112	ebi-a-GCST90002395	rs35715610	AC	A	0.47875	Mean platelet volume || id:ebi-a-GCST90002395	TRUE	reported	igd	0.00016630515116685	67.8820843830079
16	9045462	0.0256348	0.00262609	1.59993e-22	408112	ebi-a-GCST90002395	rs9926137	C	G	0.189236	Mean platelet volume || id:ebi-a-GCST90002395	TRUE	reported	igd	0.00020164528837762	82.3100560747842
16	53154361	-0.0195352	0.00212551	3.90032e-20	408112	ebi-a-GCST90002395	rs11075750	G	A	0.398351	Mean platelet volume || id:ebi-a-GCST90002395	TRUE	reported	igd	0.000182925744098112	74.6674840289564
16	69742387	0.0216793	0.00286559	3.90032e-14	408112	ebi-a-GCST90002395	rs56125990	G	A	0.152971	Mean platelet volume || id:ebi-a-GCST90002395	TRUE	reported	igd	0.000121794560201273	49.7116325701672
17	2478056	-0.0132741	0.00238317	2.5e-08	408112	ebi-a-GCST90002395	rs10438711	T	A	0.246142	Mean platelet volume || id:ebi-a-GCST90002395	TRUE	reported	igd	6.53906175453681e-05	26.6883100915183
17	19806223	-0.0326098	0.00232786	1.39991e-44	408112	ebi-a-GCST90002395	rs34384260	CT	C	0.263215	Mean platelet volume || id:ebi-a-GCST90002395	TRUE	reported	igd	0.000412456048546938	168.396894290097
17	29016360	-0.0463489	0.0037195	1.20005e-35	408112	ebi-a-GCST90002395	rs8081187	A	G	0.082782	Mean platelet volume || id:ebi-a-GCST90002395	TRUE	reported	igd	0.000326225076975343	133.179162546961
17	33938501	-0.0608528	0.00612914	3.10027e-23	408112	ebi-a-GCST90002395	rs182105302	T	C	0.037718	Mean platelet volume || id:ebi-a-GCST90002395	TRUE	reported	igd	0.000268807973094362	109.732718929298
17	42446420	0.050172	0.00211513	2.19786e-124	408112	ebi-a-GCST90002395	rs850736	C	G	0.373389	Mean platelet volume || id:ebi-a-GCST90002395	TRUE	reported	igd	0.00117791067303249	481.284034372135
17	62118878	0.0245037	0.00377082	8.10028e-11	408112	ebi-a-GCST90002395	rs9894399	C	A	0.080064	Mean platelet volume || id:ebi-a-GCST90002395	TRUE	reported	igd	8.84480428312826e-05	36.0997237097836
17	62400086	-0.0271537	0.00205053	5.00035e-40	408112	ebi-a-GCST90002395	rs35975413	TC	T	0.53716	Mean platelet volume || id:ebi-a-GCST90002395	TRUE	reported	igd	0.000366625422741305	149.67837717326
17	73830996	0.0198268	0.00241084	1.99986e-16	408112	ebi-a-GCST90002395	rs17581728	T	C	0.233794	Mean platelet volume || id:ebi-a-GCST90002395	TRUE	reported	igd	0.000140836154113326	57.4847387847201
17	80804734	-0.0114966	0.00208405	3.50002e-08	408112	ebi-a-GCST90002395	rs7226304	A	G	0.414443	Mean platelet volume || id:ebi-a-GCST90002395	TRUE	reported	igd	6.415091039294e-05	26.1823076593353
17	27794988	0.136768	0.00204517	1e-200	408112	ebi-a-GCST90002395	rs517967	G	T	0.514029	Mean platelet volume || id:ebi-a-GCST90002395	TRUE	reported	igd	0.00934537995238539	3849.92199620963
17	28568301	0.0530763	0.0075083	1.59993e-12	408112	ebi-a-GCST90002395	rs28437451	A	G	0.020761	Mean platelet volume || id:ebi-a-GCST90002395	TRUE	reported	igd	0.000114542918926621	46.7514656924879
17	33880305	-0.0978079	0.00530096	5.10035e-76	408112	ebi-a-GCST90002395	rs79007502	C	T	0.038626	Mean platelet volume || id:ebi-a-GCST90002395	TRUE	reported	igd	0.000710476918260509	290.158886302642
17	74420211	0.0149052	0.00266966	2.39999e-08	408112	ebi-a-GCST90002395	rs112100699	T	C	0.179165	Mean platelet volume || id:ebi-a-GCST90002395	TRUE	reported	igd	6.53453444380935e-05	26.6698312679406
17	1393787	-0.0240878	0.00208796	8.60003e-31	408112	ebi-a-GCST90002395	rs6502738	G	A	0.576262	Mean platelet volume || id:ebi-a-GCST90002395	TRUE	reported	igd	0.000283362035430623	115.675658369597
17	2503544	0.0551733	0.0088767	5.1e-10	408112	ebi-a-GCST90002395	rs114132417	A	C	0.013536	Mean platelet volume || id:ebi-a-GCST90002395	TRUE	reported	igd	8.12941890687646e-05	33.1796688151234
17	4942516	0.0387625	0.00697053	2.69998e-08	408112	ebi-a-GCST90002395	rs183583130	T	G	0.023465	Mean platelet volume || id:ebi-a-GCST90002395	TRUE	reported	igd	6.8859192604234e-05	28.1040603166162
17	45657582	-0.0325352	0.00251467	2.70023e-38	408112	ebi-a-GCST90002395	rs62073988	T	C	0.211638	Mean platelet volume || id:ebi-a-GCST90002395	TRUE	reported	igd	0.000353228948536079	144.207204346222
17	55466295	-0.0562091	0.00499502	2.19989e-29	408112	ebi-a-GCST90002395	rs116853700	A	G	0.0443	Mean platelet volume || id:ebi-a-GCST90002395	TRUE	reported	igd	0.000267527586178195	109.209899856078
17	80479630	0.0156523	0.00205752	2.80027e-14	408112	ebi-a-GCST90002395	rs372314521	AC	A	0.455607	Mean platelet volume || id:ebi-a-GCST90002395	TRUE	reported	igd	0.000121531607501677	49.6042928269558
17	1554636	0.0590036	0.0078782	6.89922e-14	408112	ebi-a-GCST90002395	rs73289314	T	C	0.017216	Mean platelet volume || id:ebi-a-GCST90002395	TRUE	reported	igd	0.000117808695591583	48.084571538532
17	4836381	-0.0500205	0.00389956	1.20005e-37	408112	ebi-a-GCST90002395	rs6065	T	C	0.074223	Mean platelet volume || id:ebi-a-GCST90002395	TRUE	reported	igd	0.000343851516288783	140.37751133274
17	16913281	0.0186793	0.00207543	2.29985e-19	408112	ebi-a-GCST90002395	rs4281782	A	T	0.467114	Mean platelet volume || id:ebi-a-GCST90002395	TRUE	reported	igd	0.000173703426078465	70.9024212103638
17	26956772	-0.160634	0.012928	1.9002e-35	408112	ebi-a-GCST90002395	rs141913613	T	C	0.00679	Mean platelet volume || id:ebi-a-GCST90002395	TRUE	reported	igd	0.000348029294779225	142.083684776962
17	44257783	-0.0301713	0.0024377	3.50026e-35	408112	ebi-a-GCST90002395	rs2532252	G	A	0.232318	Mean platelet volume || id:ebi-a-GCST90002395	TRUE	reported	igd	0.000324699978563014	132.556349295126
18	60920854	-0.0826744	0.00605746	2.09991e-42	408112	ebi-a-GCST90002395	rs17758695	T	C	0.029647	Mean platelet volume || id:ebi-a-GCST90002395	TRUE	reported	igd	0.000393262563115373	160.557525897177
18	77271669	-0.0440632	0.00368308	5.50047e-33	408112	ebi-a-GCST90002395	rs111304587	G	T	0.085112	Mean platelet volume || id:ebi-a-GCST90002395	TRUE	reported	igd	0.000302371455349315	123.438138812287
18	43816804	0.0243508	0.00214695	8.10028e-30	408112	ebi-a-GCST90002395	rs55874505	G	T	0.583788	Mean platelet volume || id:ebi-a-GCST90002395	TRUE	reported	igd	0.000288155042718093	117.632850982881
18	77287776	0.0431741	0.00436566	4.60045e-23	408112	ebi-a-GCST90002395	rs1052025	G	A	0.059731	Mean platelet volume || id:ebi-a-GCST90002395	TRUE	reported	igd	0.000209376765039045	85.4666463100077
18	20720973	0.0451141	0.00205355	5.70164e-107	408112	ebi-a-GCST90002395	rs11082304	T	G	0.512518	Mean platelet volume || id:ebi-a-GCST90002395	TRUE	reported	igd	0.00101700315070144	415.471691852407
18	57292531	-0.0122148	0.00206859	3.50002e-09	408112	ebi-a-GCST90002395	rs2005277	C	T	0.445472	Mean platelet volume || id:ebi-a-GCST90002395	TRUE	reported	igd	7.37134280065117e-05	30.0854048020584
18	9617742	-0.0472167	0.00234016	1.59993e-90	408112	ebi-a-GCST90002395	rs583306	T	C	0.73904	Mean platelet volume || id:ebi-a-GCST90002395	TRUE	reported	igd	0.000859930090044895	351.248117873853
18	42033254	0.0391448	0.0030839	6.4003e-37	408112	ebi-a-GCST90002395	rs12454829	A	C	0.127633	Mean platelet volume || id:ebi-a-GCST90002395	TRUE	reported	igd	0.000341224619950345	139.304713845975
18	52581360	0.0146903	0.0023758	6.29999e-10	408112	ebi-a-GCST90002395	rs11663341	A	T	0.255197	Mean platelet volume || id:ebi-a-GCST90002395	TRUE	reported	igd	8.20367236548639e-05	33.4827541062323
18	67539392	0.0861987	0.00205787	1e-200	408112	ebi-a-GCST90002395	rs1865761	C	T	0.520053	Mean platelet volume || id:ebi-a-GCST90002395	TRUE	reported	igd	0.00370913222228136	1519.36949358144
18	67711885	-0.0738659	0.00463948	4.49987e-57	408112	ebi-a-GCST90002395	rs930293	C	T	0.948044	Mean platelet volume || id:ebi-a-GCST90002395	TRUE	reported	igd	0.000537504599943887	219.478973240807
19	2003785	-0.0185783	0.00290777	1.7e-10	408112	ebi-a-GCST90002395	rs7252328	G	A	0.153491	Mean platelet volume || id:ebi-a-GCST90002395	TRUE	reported	igd	8.96925629568372e-05	36.6077153081248
19	16206012	0.255993	0.00779132	1e-200	408112	ebi-a-GCST90002395	rs57843631	T	C	0.019033	Mean platelet volume || id:ebi-a-GCST90002395	TRUE	reported	igd	0.0024470780469048	1001.12685727693
19	35665648	0.030069	0.00231408	1.29987e-38	408112	ebi-a-GCST90002395	rs7248710	A	C	0.715426	Mean platelet volume || id:ebi-a-GCST90002395	TRUE	reported	igd	0.000368152626709761	150.302102600393
19	45126457	0.0558862	0.0067084	8.00018e-17	408112	ebi-a-GCST90002395	rs74390626	T	C	0.023991	Mean platelet volume || id:ebi-a-GCST90002395	TRUE	reported	igd	0.000146265308018127	59.7010670502388
19	1082265	0.0235361	0.00206133	3.40017e-30	408112	ebi-a-GCST90002395	rs11879091	T	C	0.516886	Mean platelet volume || id:ebi-a-GCST90002395	TRUE	reported	igd	0.000276658099465849	112.938182235862
19	6802571	0.13607	0.00962048	1.99986e-45	408112	ebi-a-GCST90002395	rs8106212	T	C	0.011807	Mean platelet volume || id:ebi-a-GCST90002395	TRUE	reported	igd	0.000432052081379539	176.400989346408
19	16189882	-0.0577375	0.00536131	4.79954e-27	408112	ebi-a-GCST90002395	rs77808283	A	G	0.038034	Mean platelet volume || id:ebi-a-GCST90002395	TRUE	reported	igd	0.000243936995709541	99.5774179351922
19	45141491	-0.0351231	0.00518522	1.29987e-11	408112	ebi-a-GCST90002395	rs187595051	A	T	0.041574	Mean platelet volume || id:ebi-a-GCST90002395	TRUE	reported	igd	9.83096329071403e-05	40.1250889684999
19	55538980	0.0576558	0.00276262	1e-96	408112	ebi-a-GCST90002395	rs1654425	C	T	0.834164	Mean platelet volume || id:ebi-a-GCST90002395	TRUE	reported	igd	0.000919700150955916	375.684345555938
19	33099414	0.0239499	0.00224482	1.39991e-26	408112	ebi-a-GCST90002395	rs7258141	T	A	0.64742	Mean platelet volume || id:ebi-a-GCST90002395	TRUE	reported	igd	0.000261867251118052	106.898637106035
19	59023166	-0.0239264	0.00267672	3.90032e-19	408112	ebi-a-GCST90002395	rs34415062	A	G	0.179903	Mean platelet volume || id:ebi-a-GCST90002395	TRUE	reported	igd	0.000168922827553681	68.9507425073188
19	6100433	0.0199976	0.00212689	5.30029e-21	408112	ebi-a-GCST90002395	rs10418205	G	A	0.372701	Mean platelet volume || id:ebi-a-GCST90002395	TRUE	reported	igd	0.000186991085739315	76.3272045079142
19	17357063	0.0209682	0.00377041	2.69998e-08	408112	ebi-a-GCST90002395	rs79411242	T	C	0.081457	Mean platelet volume || id:ebi-a-GCST90002395	TRUE	reported	igd	6.57930772549876e-05	26.8525794723687
19	33069112	-0.0231766	0.00408684	1.40001e-08	408112	ebi-a-GCST90002395	rs6510264	G	T	0.931375	Mean platelet volume || id:ebi-a-GCST90002395	TRUE	reported	igd	6.86651511511922e-05	28.0248591675038
19	46211309	0.0203703	0.00324439	3.40001e-10	408112	ebi-a-GCST90002395	rs111592250	A	G	0.115348	Mean platelet volume || id:ebi-a-GCST90002395	TRUE	reported	igd	8.4685172830933e-05	34.5637929248096
19	3086486	-0.0154005	0.0024671	4.30002e-10	408112	ebi-a-GCST90002395	rs7252735	G	A	0.76526	Mean platelet volume || id:ebi-a-GCST90002395	TRUE	reported	igd	8.52110175534645e-05	34.7784318793137
19	17202746	0.0335064	0.00246491	4.40048e-42	408112	ebi-a-GCST90002395	rs7254827	T	A	0.223186	Mean platelet volume || id:ebi-a-GCST90002395	TRUE	reported	igd	0.000389286663860542	158.933651138953
19	38792348	-0.0339034	0.006164	3.79997e-08	408112	ebi-a-GCST90002395	rs138765721	A	G	0.028514	Mean platelet volume || id:ebi-a-GCST90002395	TRUE	reported	igd	6.36811935326154e-05	25.9905870041967
19	39250832	-0.018564	0.00238757	7.50067e-15	408112	ebi-a-GCST90002395	rs8182597	T	A	0.253062	Mean platelet volume || id:ebi-a-GCST90002395	TRUE	reported	igd	0.00013028205661193	53.1763380465785
19	45716192	0.0689812	0.00214484	1e-200	408112	ebi-a-GCST90002395	rs11667509	C	G	0.377438	Mean platelet volume || id:ebi-a-GCST90002395	TRUE	reported	igd	0.00223624672108689	914.680099716606
19	49237547	0.0216683	0.00208658	2.90001e-25	408112	ebi-a-GCST90002395	rs12979144	A	G	0.413953	Mean platelet volume || id:ebi-a-GCST90002395	TRUE	reported	igd	0.000227804950041953	92.9906618947087
20	57538175	-0.0210736	0.00263435	1.20005e-15	408112	ebi-a-GCST90002395	rs16982339	G	A	0.209394	Mean platelet volume || id:ebi-a-GCST90002395	TRUE	reported	igd	0.000147038749172939	60.016808721452
20	57589995	-0.0724568	0.00265716	1e-163	408112	ebi-a-GCST90002395	rs55905547	G	A	0.183829	Mean platelet volume || id:ebi-a-GCST90002395	TRUE	reported	igd	0.00157537329597033	643.940041764452
20	1818613	0.0597243	0.00211563	2.50035e-175	408112	ebi-a-GCST90002395	rs156355	C	T	0.462345	Mean platelet volume || id:ebi-a-GCST90002395	TRUE	reported	igd	0.00177338073625729	725.020149039667
20	16561360	-0.0232486	0.00302468	1.50003e-14	408112	ebi-a-GCST90002395	rs6514693	A	G	0.132363	Mean platelet volume || id:ebi-a-GCST90002395	TRUE	reported	igd	0.000124144725432107	50.6709944327885
20	19303786	0.0249408	0.00212744	9.70063e-32	408112	ebi-a-GCST90002395	rs6081569	C	G	0.369507	Mean platelet volume || id:ebi-a-GCST90002395	TRUE	reported	igd	0.000289836912416215	118.319635724078
20	58301006	0.0192479	0.00314673	9.49992e-10	408112	ebi-a-GCST90002395	rs6070930	T	C	0.1216	Mean platelet volume || id:ebi-a-GCST90002395	TRUE	reported	igd	7.91448399288465e-05	32.3023571882505
20	1477457	-0.0209413	0.00317072	4.00037e-11	408112	ebi-a-GCST90002395	rs67784641	C	A	0.125749	Mean platelet volume || id:ebi-a-GCST90002395	TRUE	reported	igd	9.64224029484559e-05	39.3547415460416
20	32930016	-0.0158271	0.00270453	4.90004e-09	408112	ebi-a-GCST90002395	rs8117173	A	C	0.183418	Mean platelet volume || id:ebi-a-GCST90002395	TRUE	reported	igd	7.50368241009259e-05	30.6255763298129
20	44456059	0.0222308	0.00206188	4.19952e-27	408112	ebi-a-GCST90002395	rs373018	C	T	0.547152	Mean platelet volume || id:ebi-a-GCST90002395	TRUE	reported	igd	0.000244906675967964	99.9733476695488
20	56019801	-0.0243288	0.00209186	2.90001e-31	408112	ebi-a-GCST90002395	rs8115191	T	C	0.42505	Mean platelet volume || id:ebi-a-GCST90002395	TRUE	reported	igd	0.000289295361886989	118.098495486689
20	1590770	0.0392011	0.0024673	7.59976e-57	408112	ebi-a-GCST90002395	rs118062269	G	A	0.777029	Mean platelet volume || id:ebi-a-GCST90002395	TRUE	reported	igd	0.00053249080440904	217.430601983527
20	34419083	-0.023238	0.00299608	8.80035e-15	408112	ebi-a-GCST90002395	rs2425157	C	T	0.143447	Mean platelet volume || id:ebi-a-GCST90002395	TRUE	reported	igd	0.000132700696062452	54.1636686265752
20	45944659	-0.087132	0.0054926	1.10002e-56	408112	ebi-a-GCST90002395	rs17726337	C	G	0.037387	Mean platelet volume || id:ebi-a-GCST90002395	TRUE	reported	igd	0.000546459149357989	223.137378906756
20	1921523	-0.0713871	0.00218804	1e-200	408112	ebi-a-GCST90002395	rs4814776	A	C	0.330883	Mean platelet volume || id:ebi-a-GCST90002395	TRUE	reported	igd	0.00225655536646792	923.005623903122
20	31107276	-0.0150637	0.00223112	1.50003e-11	408112	ebi-a-GCST90002395	rs11167171	CAAAACACCCA	C	0.310073	Mean platelet volume || id:ebi-a-GCST90002395	TRUE	reported	igd	9.70868485087219e-05	39.6259609045579
20	43514337	0.0294469	0.00231084	3.40017e-37	408112	ebi-a-GCST90002395	rs6031849	T	G	0.270517	Mean platelet volume || id:ebi-a-GCST90002395	TRUE	reported	igd	0.000342230645685593	139.715563758345
20	57779762	-0.0499409	0.00360644	1.29987e-43	408112	ebi-a-GCST90002395	rs1369236	G	A	0.088975	Mean platelet volume || id:ebi-a-GCST90002395	TRUE	reported	igd	0.000404334702246913	165.079782818821
20	60879829	0.0119791	0.00207673	8e-09	408112	ebi-a-GCST90002395	rs7264166	T	C	0.433693	Mean platelet volume || id:ebi-a-GCST90002395	TRUE	reported	igd	7.04875991957418e-05	28.7687219459161
21	16814877	-0.0188347	0.00208903	1.99986e-19	408112	ebi-a-GCST90002395	rs1736150	A	G	0.429835	Mean platelet volume || id:ebi-a-GCST90002395	TRUE	reported	igd	0.000173880043411309	70.9745255701768
21	46908355	-0.0142204	0.00225091	2.69998e-10	408112	ebi-a-GCST90002395	rs11702425	C	T	0.303307	Mean platelet volume || id:ebi-a-GCST90002395	TRUE	reported	igd	8.54628755753593e-05	34.8812352017238
21	36389938	-0.0135905	0.00212506	1.6e-10	408112	ebi-a-GCST90002395	rs2834735	C	T	0.384224	Mean platelet volume || id:ebi-a-GCST90002395	TRUE	reported	igd	8.73993318566858e-05	35.6716590031951
21	40741846	0.0172203	0.00222363	9.60064e-15	408112	ebi-a-GCST90002395	rs9974653	C	A	0.317342	Mean platelet volume || id:ebi-a-GCST90002395	TRUE	reported	igd	0.00012848196217071	52.4415113697684
22	43387645	0.059001	0.00206654	2.79898e-179	408112	ebi-a-GCST90002395	rs972577	T	C	0.549964	Mean platelet volume || id:ebi-a-GCST90002395	TRUE	reported	igd	0.00172317846552155	704.460274338555
22	19712094	0.0489719	0.00238689	1.50003e-93	408112	ebi-a-GCST90002395	rs1059196	T	C	0.339949	Mean platelet volume || id:ebi-a-GCST90002395	TRUE	reported	igd	0.00107625495767955	439.70364400537
22	40809034	0.0138686	0.00218588	2.19999e-10	408112	ebi-a-GCST90002395	rs5757946	G	A	0.349557	Mean platelet volume || id:ebi-a-GCST90002395	TRUE	reported	igd	8.74626210615616e-05	35.6974924776913
22	18895227	-0.0127138	0.00212806	2.30001e-09	408112	ebi-a-GCST90002395	rs418623	T	C	0.623999	Mean platelet volume || id:ebi-a-GCST90002395	TRUE	reported	igd	7.58496602660182e-05	30.9573529558691
22	50284345	-0.031235	0.00260188	3.40017e-33	408112	ebi-a-GCST90002395	rs4824112	G	A	0.194103	Mean platelet volume || id:ebi-a-GCST90002395	TRUE	reported	igd	0.00030522830368635	124.604755915716
22	19575447	0.0150457	0.00213041	1.59993e-12	408112	ebi-a-GCST90002395	rs60408013	C	T	0.373881	Mean platelet volume || id:ebi-a-GCST90002395	TRUE	reported	igd	0.000105985162575572	43.2581894249555
22	31215806	-0.0192959	0.00321906	2e-09	408112	ebi-a-GCST90002395	rs5749169	C	T	0.116042	Mean platelet volume || id:ebi-a-GCST90002395	TRUE	reported	igd	7.63847938933582e-05	31.175779591317
22	43145853	-0.0315787	0.00220626	1.80011e-46	408112	ebi-a-GCST90002395	rs5758910	C	G	0.676798	Mean platelet volume || id:ebi-a-GCST90002395	TRUE	reported	igd	0.000436266229849734	178.122319816894
22	51108860	-0.0286034	0.00207538	3.29989e-43	408112	ebi-a-GCST90002395	rs9616908	G	A	0.440607	Mean platelet volume || id:ebi-a-GCST90002395	TRUE	reported	igd	0.00040330511929069	164.659260156283
22	29720408	0.0310554	0.00249668	1.59993e-35	408112	ebi-a-GCST90002395	rs2857464	C	A	0.217264	Mean platelet volume || id:ebi-a-GCST90002395	TRUE	reported	igd	0.000328025291467089	133.914328987431
