# Supplementary material for: Platelet indices and the risk of pulmonary arterial hypertension: a two-sample and multivariable Mendelian randomization study
Source: Front Cardiovasc Med. 2024 Aug 8;11:1395245. doi: 10.3389/fcvm.2024.1395245 (PMC11338760; doi:10.3389/fcvm.2024.1395245)
Supplement: Supplementary file 5 [file Table5.csv]

chr.exposure	pos.exposure	beta.exposure	se.exposure	pval.exposure	samplesize.exposure	id.exposure	SNP	effect_allele.exposure	other_allele.exposure	eaf.exposure	exposure	mr_keep.exposure	pval_origin.exposure	data_source.exposure	R2	F
1	9937041	-0.0212654	0.00214492	3.59998e-23	408112	ebi-a-GCST90002401	rs12128766	T	C	0.482284	Platelet distribution width || id:ebi-a-GCST90002401	TRUE	reported	igd	0.000225824755800319	92.1821581030109
1	26469035	0.0159109	0.00281842	1.6e-08	408112	ebi-a-GCST90002401	rs61776622	G	A	0.174292	Platelet distribution width || id:ebi-a-GCST90002401	TRUE	reported	igd	7.28657490722677e-05	29.7394078381123
1	28206250	0.0679388	0.0102291	3.10027e-11	408112	ebi-a-GCST90002401	rs41284294	C	T	0.011005	Platelet distribution width || id:ebi-a-GCST90002401	TRUE	reported	igd	0.000100473118432634	41.0082045857383
1	35255962	0.0247995	0.00224189	1.9002e-28	408112	ebi-a-GCST90002401	rs28609328	A	G	0.348864	Platelet distribution width || id:ebi-a-GCST90002401	TRUE	reported	igd	0.000279411134403948	114.062348351741
1	62934002	-0.0493468	0.00225477	3.59749e-106	408112	ebi-a-GCST90002401	rs12124281	A	G	0.351797	Platelet distribution width || id:ebi-a-GCST90002401	TRUE	reported	igd	0.0011105833400343	453.744087525644
1	68154693	-0.0143692	0.002348	9.40005e-10	408112	ebi-a-GCST90002401	rs685724	C	T	0.703877	Platelet distribution width || id:ebi-a-GCST90002401	TRUE	reported	igd	8.60724350818504e-05	35.1300452097897
1	161188893	-0.0531279	0.00375996	2.49977e-45	408112	ebi-a-GCST90002401	rs3557	G	T	0.090579	Platelet distribution width || id:ebi-a-GCST90002401	TRUE	reported	igd	0.000465015892280695	189.865926471887
1	172364509	0.0881472	0.00635006	8.19974e-44	408112	ebi-a-GCST90002401	rs111949353	T	C	0.029824	Platelet distribution width || id:ebi-a-GCST90002401	TRUE	reported	igd	0.000449638464681864	183.584500474248
1	230297136	-0.0245046	0.00219728	7.00003e-29	408112	ebi-a-GCST90002401	rs2281721	T	C	0.613085	Platelet distribution width || id:ebi-a-GCST90002401	TRUE	reported	igd	0.000284879690331865	116.295380613354
1	248046552	0.0629733	0.00427929	5.10035e-49	408112	ebi-a-GCST90002401	rs11204539	C	G	0.068707	Platelet distribution width || id:ebi-a-GCST90002401	TRUE	reported	igd	0.000507493197108194	207.218210503973
1	115561248	-0.0291343	0.00410466	1.29987e-12	408112	ebi-a-GCST90002401	rs145883541	T	C	0.076551	Platelet distribution width || id:ebi-a-GCST90002401	TRUE	reported	igd	0.000120005998596745	48.9815261642776
1	154095016	0.026647	0.00214312	1.69981e-35	408112	ebi-a-GCST90002401	rs2500220	T	C	0.491115	Platelet distribution width || id:ebi-a-GCST90002401	TRUE	reported	igd	0.000354919195235387	144.897499671489
1	159892780	-0.0164104	0.00216624	3.59998e-14	408112	ebi-a-GCST90002401	rs7551141	A	G	0.446941	Platelet distribution width || id:ebi-a-GCST90002401	TRUE	reported	igd	0.00013313430948556	54.3406776527482
1	225964342	0.028476	0.00361296	3.19963e-15	408112	ebi-a-GCST90002401	rs3753650	A	C	0.103817	Platelet distribution width || id:ebi-a-GCST90002401	TRUE	reported	igd	0.000150887457458605	61.5879731161046
1	247302368	0.0453743	0.00763409	2.80001e-09	408112	ebi-a-GCST90002401	rs72770326	T	C	0.02065	Platelet distribution width || id:ebi-a-GCST90002401	TRUE	reported	igd	8.32736988517196e-05	33.9876595164985
1	247784904	-0.0417637	0.00620631	1.69981e-11	408112	ebi-a-GCST90002401	rs74728564	G	A	0.03109	Platelet distribution width || id:ebi-a-GCST90002401	TRUE	reported	igd	0.0001050829099717	42.8898933833555
1	248020556	-0.0530579	0.0025363	3.59998e-97	408112	ebi-a-GCST90002401	rs11204523	C	G	0.759352	Platelet distribution width || id:ebi-a-GCST90002401	TRUE	reported	igd	0.00102885816195731	420.319753885814
1	25561667	0.0237038	0.00217726	1.29987e-27	408112	ebi-a-GCST90002401	rs55794721	A	G	0.405471	Platelet distribution width || id:ebi-a-GCST90002401	TRUE	reported	igd	0.000270893625518355	110.584354106906
1	54841864	-0.0258698	0.00331856	6.4003e-15	408112	ebi-a-GCST90002401	rs145081564	GGT	G	0.118386	Platelet distribution width || id:ebi-a-GCST90002401	TRUE	reported	igd	0.000139699535840477	57.0207433432355
1	94874521	-0.0345722	0.00217882	1.10002e-56	408112	ebi-a-GCST90002401	rs6681849	T	G	0.421825	Platelet distribution width || id:ebi-a-GCST90002401	TRUE	reported	igd	0.000583009529298595	238.07081655675
1	115095171	-0.0414955	0.00732541	1.5e-08	408112	ebi-a-GCST90002401	rs75868777	C	A	0.021978	Platelet distribution width || id:ebi-a-GCST90002401	TRUE	reported	igd	7.40233597386737e-05	30.2119097300125
1	153584395	0.0182625	0.00326442	2.19999e-08	408112	ebi-a-GCST90002401	rs28715621	T	A	0.135649	Platelet distribution width || id:ebi-a-GCST90002401	TRUE	reported	igd	7.8209082102122e-05	31.9204049622694
1	156877110	-0.0388903	0.00616729	2.90001e-10	408112	ebi-a-GCST90002401	rs61813831	G	A	0.030983	Platelet distribution width || id:ebi-a-GCST90002401	TRUE	reported	igd	9.08170614663558e-05	37.0667172453729
1	171939290	0.163986	0.00269895	1e-200	408112	ebi-a-GCST90002401	rs2038479	A	C	0.80256	Platelet distribution width || id:ebi-a-GCST90002401	TRUE	reported	igd	0.00852228774567638	3507.92641014591
1	172017226	0.130291	0.00791881	7.89951e-61	408112	ebi-a-GCST90002401	rs116027976	G	A	0.019418	Platelet distribution width || id:ebi-a-GCST90002401	TRUE	reported	igd	0.000646468315174581	264.000852292084
1	172203379	0.0460974	0.00703661	5.70033e-11	408112	ebi-a-GCST90002401	rs182979644	T	C	0.027093	Platelet distribution width || id:ebi-a-GCST90002401	TRUE	reported	igd	0.000112024053320985	45.723258505576
1	172561031	-0.0783779	0.00819346	1.10002e-21	408112	ebi-a-GCST90002401	rs139435626	C	A	0.018528	Platelet distribution width || id:ebi-a-GCST90002401	TRUE	reported	igd	0.000223420849247039	91.2006589148758
1	198658539	0.038193	0.00655572	5.69994e-09	408112	ebi-a-GCST90002401	rs57680405	C	T	0.027411	Platelet distribution width || id:ebi-a-GCST90002401	TRUE	reported	igd	7.77771050871447e-05	31.7440833200189
1	211803761	0.0310108	0.0025552	6.79986e-34	408112	ebi-a-GCST90002401	rs61851769	T	C	0.235897	Platelet distribution width || id:ebi-a-GCST90002401	TRUE	reported	igd	0.00034668117388167	141.53312074129
1	236701359	0.0197468	0.00234063	3.29989e-17	408112	ebi-a-GCST90002401	rs2472122	G	C	0.695364	Platelet distribution width || id:ebi-a-GCST90002401	TRUE	reported	igd	0.000165202599945879	67.4319730011719
1	243834477	-0.0152934	0.00276195	3.09999e-08	408112	ebi-a-GCST90002401	rs6429430	G	T	0.183893	Platelet distribution width || id:ebi-a-GCST90002401	TRUE	reported	igd	7.02021465849706e-05	28.6522094894029
1	25032168	0.043764	0.00246758	2.19989e-70	408112	ebi-a-GCST90002401	rs66530629	A	G	0.250942	Platelet distribution width || id:ebi-a-GCST90002401	TRUE	reported	igd	0.00072003368789493	294.064684846309
1	29248487	0.0135835	0.00226908	2.1e-09	408112	ebi-a-GCST90002401	rs61105878	GT	G	0.585721	Platelet distribution width || id:ebi-a-GCST90002401	TRUE	reported	igd	8.95441223754236e-05	36.5471243628106
1	45927517	0.02654	0.00251987	6.09958e-26	408112	ebi-a-GCST90002401	rs12067642	T	G	0.236344	Platelet distribution width || id:ebi-a-GCST90002401	TRUE	reported	igd	0.000254257740072667	103.791516097378
1	78460935	0.0154485	0.00261777	3.59998e-09	408112	ebi-a-GCST90002401	rs7514180	A	G	0.212083	Platelet distribution width || id:ebi-a-GCST90002401	TRUE	reported	igd	7.97607003990011e-05	32.5537359486162
1	95739701	0.0359494	0.00397357	1.50003e-19	408112	ebi-a-GCST90002401	rs259334	T	C	0.920398	Platelet distribution width || id:ebi-a-GCST90002401	TRUE	reported	igd	0.000189370765252497	77.298741128957
1	112651086	-0.0209294	0.00247984	3.19963e-17	408112	ebi-a-GCST90002401	rs428372	G	A	0.754538	Platelet distribution width || id:ebi-a-GCST90002401	TRUE	reported	igd	0.000162259053098036	66.2302886237581
1	118155620	-0.0342621	0.00256843	1.39991e-40	408112	ebi-a-GCST90002401	rs3767812	A	G	0.223589	Platelet distribution width || id:ebi-a-GCST90002401	TRUE	reported	igd	0.000407567988130946	166.400391108749
1	172207685	0.046642	0.00775714	1.79999e-09	408112	ebi-a-GCST90002401	rs138528352	C	G	0.020061	Platelet distribution width || id:ebi-a-GCST90002401	TRUE	reported	igd	8.55334412072341e-05	34.9100386668241
1	207278451	0.0383185	0.00329538	2.99985e-31	408112	ebi-a-GCST90002401	rs11120218	A	G	0.120305	Platelet distribution width || id:ebi-a-GCST90002401	TRUE	reported	igd	0.000310786965954827	126.874699678794
1	2233961	-0.0315138	0.0027877	1.20005e-29	408112	ebi-a-GCST90002401	rs11576356	A	G	0.178662	Platelet distribution width || id:ebi-a-GCST90002401	TRUE	reported	igd	0.000291464490909741	118.984253069922
1	7800385	-0.0213299	0.00240608	7.59976e-19	408112	ebi-a-GCST90002401	rs4908690	G	T	0.729804	Platelet distribution width || id:ebi-a-GCST90002401	TRUE	reported	igd	0.000179429062993704	73.2399362714994
1	40398941	-0.0138665	0.00242172	1e-08	408112	ebi-a-GCST90002401	rs4068540	G	A	0.267246	Platelet distribution width || id:ebi-a-GCST90002401	TRUE	reported	igd	7.5306613692135e-05	30.7356967151363
1	45335848	-0.0128001	0.00219248	5.30005e-09	408112	ebi-a-GCST90002401	rs111370548	AAG	A	0.528987	Platelet distribution width || id:ebi-a-GCST90002401	TRUE	reported	igd	8.16459438382649e-05	33.3232468477749
1	113221658	0.0451662	0.00213932	6.09958e-99	408112	ebi-a-GCST90002401	rs2999155	A	G	0.525745	Platelet distribution width || id:ebi-a-GCST90002401	TRUE	reported	igd	0.00101728858577704	415.588418095577
1	171576210	0.046797	0.00712144	5.00035e-11	408112	ebi-a-GCST90002401	rs141628682	A	G	0.024644	Platelet distribution width || id:ebi-a-GCST90002401	TRUE	reported	igd	0.000105278667936442	42.9698009749494
1	171810155	0.132717	0.00535958	2.30144e-135	408112	ebi-a-GCST90002401	rs76452111	T	A	0.043057	Platelet distribution width || id:ebi-a-GCST90002401	TRUE	reported	igd	0.00145148631279686	593.227140189891
1	185341597	0.0130674	0.00226561	8e-09	408112	ebi-a-GCST90002401	rs4651254	C	T	0.662635	Platelet distribution width || id:ebi-a-GCST90002401	TRUE	reported	igd	7.63453801946697e-05	31.1596920097799
1	247719769	0.138083	0.00417368	1e-200	408112	ebi-a-GCST90002401	rs56043070	A	G	0.070537	Platelet distribution width || id:ebi-a-GCST90002401	TRUE	reported	igd	0.00250011228720152	1022.87813572525
2	169713084	-0.0126728	0.00216437	4.79999e-09	408112	ebi-a-GCST90002401	rs11408440	TA	T	0.508835	Platelet distribution width || id:ebi-a-GCST90002401	TRUE	reported	igd	8.0274857961211e-05	32.7636023760769
2	211543055	0.015323	0.00232658	4.49987e-11	408112	ebi-a-GCST90002401	rs715	C	T	0.310445	Platelet distribution width || id:ebi-a-GCST90002401	TRUE	reported	igd	0.000100524328397974	41.0291080860322
2	225052646	-0.0228271	0.00410458	2.69998e-08	408112	ebi-a-GCST90002401	rs72962490	T	C	0.074123	Platelet distribution width || id:ebi-a-GCST90002401	TRUE	reported	igd	7.15216891037855e-05	29.1908043157769
2	241510903	-0.0415414	0.00313481	4.40048e-40	408112	ebi-a-GCST90002401	rs78909033	A	G	0.135607	Platelet distribution width || id:ebi-a-GCST90002401	TRUE	reported	igd	0.000404562479792495	165.172816352293
2	242645466	0.038032	0.00215431	9.49948e-70	408112	ebi-a-GCST90002401	rs62191340	A	G	0.539601	Platelet distribution width || id:ebi-a-GCST90002401	TRUE	reported	igd	0.000718679806060285	293.511356335911
2	24126904	0.0134891	0.00221956	1.2e-09	408112	ebi-a-GCST90002401	rs6756419	G	A	0.626842	Platelet distribution width || id:ebi-a-GCST90002401	TRUE	reported	igd	8.51229740189779e-05	34.7424943113257
2	31425783	0.0178804	0.00216152	1.29987e-16	408112	ebi-a-GCST90002401	rs1373218	G	A	0.546871	Platelet distribution width || id:ebi-a-GCST90002401	TRUE	reported	igd	0.000158449621959969	64.6751229668674
2	31477838	-0.131017	0.00239305	1e-200	408112	ebi-a-GCST90002401	rs655029	A	G	0.711009	Platelet distribution width || id:ebi-a-GCST90002401	TRUE	reported	igd	0.00705415037212728	2899.32155862052
2	101692762	-0.0171526	0.00289578	3.2e-09	408112	ebi-a-GCST90002401	rs72821093	T	A	0.164885	Platelet distribution width || id:ebi-a-GCST90002401	TRUE	reported	igd	8.10246844838892e-05	33.0696634437665
2	111832215	-0.0189339	0.00309254	9.20005e-10	408112	ebi-a-GCST90002401	rs11123325	A	G	0.858833	Platelet distribution width || id:ebi-a-GCST90002401	TRUE	reported	igd	8.69264738043009e-05	35.4786472579747
2	135456759	0.0120835	0.00216275	2.30001e-08	408112	ebi-a-GCST90002401	rs10928513	T	C	0.491821	Platelet distribution width || id:ebi-a-GCST90002401	TRUE	reported	igd	7.29859510130278e-05	29.7884706077833
2	175472839	0.0191872	0.00300023	1.6e-10	408112	ebi-a-GCST90002401	rs13024657	T	C	0.152631	Platelet distribution width || id:ebi-a-GCST90002401	TRUE	reported	igd	9.52288461255511e-05	38.8675457038278
2	189863389	0.0137416	0.00249243	3.50002e-08	408112	ebi-a-GCST90002401	rs13306272	T	C	0.247229	Platelet distribution width || id:ebi-a-GCST90002401	TRUE	reported	igd	7.02856868138313e-05	28.6863078824444
2	207956108	-0.0152991	0.00232306	4.49987e-11	408112	ebi-a-GCST90002401	rs1263618	C	T	0.312546	Platelet distribution width || id:ebi-a-GCST90002401	TRUE	reported	igd	0.000100581787793642	41.0525625565989
2	11308640	-0.017702	0.00215876	2.39994e-16	408112	ebi-a-GCST90002401	rs35563401	T	C	0.502946	Platelet distribution width || id:ebi-a-GCST90002401	TRUE	reported	igd	0.000156674962735809	63.9506385060158
2	42739092	0.0147361	0.00263148	2.1e-08	408112	ebi-a-GCST90002401	rs34870936	A	G	0.212255	Platelet distribution width || id:ebi-a-GCST90002401	TRUE	reported	igd	7.26170664479476e-05	29.6379032056584
2	62726509	-0.0242749	0.00342969	1.50003e-12	408112	ebi-a-GCST90002401	rs13389363	G	A	0.109908	Platelet distribution width || id:ebi-a-GCST90002401	TRUE	reported	igd	0.000115294634651871	47.058318919462
2	65297686	-0.0179291	0.00226782	2.70023e-15	408112	ebi-a-GCST90002401	rs2723086	T	C	0.335692	Platelet distribution width || id:ebi-a-GCST90002401	TRUE	reported	igd	0.000143369723854731	58.5190078563508
2	66663276	0.0260568	0.00432317	1.7e-09	408112	ebi-a-GCST90002401	rs72819298	A	T	0.070673	Platelet distribution width || id:ebi-a-GCST90002401	TRUE	reported	igd	8.91854970017577e-05	36.4007395994397
2	120997869	0.0152906	0.00227442	1.80011e-11	408112	ebi-a-GCST90002401	rs6746072	T	A	0.633074	Platelet distribution width || id:ebi-a-GCST90002401	TRUE	reported	igd	0.000108620554266528	44.3339499799326
2	183978519	0.0303371	0.00287842	5.70033e-26	408112	ebi-a-GCST90002401	rs71427874	A	G	0.167517	Platelet distribution width || id:ebi-a-GCST90002401	TRUE	reported	igd	0.000256692028696517	104.785481429141
2	219201667	-0.0331049	0.00245536	1.99986e-41	408112	ebi-a-GCST90002401	rs7608356	T	C	0.261005	Platelet distribution width || id:ebi-a-GCST90002401	TRUE	reported	igd	0.000422770702333744	172.609925748963
2	225695637	0.0995045	0.00354621	3.09742e-173	408112	ebi-a-GCST90002401	rs373375672	TTTTATTTATTTATTTA	T	0.108988	Platelet distribution width || id:ebi-a-GCST90002401	TRUE	reported	igd	0.00192299287601167	786.304680928922
2	31546171	0.0392981	0.00668535	4.09996e-09	408112	ebi-a-GCST90002401	rs78768765	T	C	0.027345	Platelet distribution width || id:ebi-a-GCST90002401	TRUE	reported	igd	8.21504324418665e-05	33.529167419453
2	68578058	0.0257404	0.00229522	3.40017e-29	408112	ebi-a-GCST90002401	rs13033725	G	C	0.331324	Platelet distribution width || id:ebi-a-GCST90002401	TRUE	reported	igd	0.000293581855035639	119.848876314027
2	85660126	0.0135541	0.00224105	1.5e-09	408112	ebi-a-GCST90002401	rs10865478	G	A	0.615391	Platelet distribution width || id:ebi-a-GCST90002401	TRUE	reported	igd	8.69644890703115e-05	35.4941643663539
2	143886819	0.0399035	0.0032586	1.80011e-34	408112	ebi-a-GCST90002401	rs79716587	A	G	0.125743	Platelet distribution width || id:ebi-a-GCST90002401	TRUE	reported	igd	0.000350086135449745	142.923688340111
2	220116509	0.0759049	0.00361006	3.80014e-98	408112	ebi-a-GCST90002401	rs45488900	T	G	0.098076	Platelet distribution width || id:ebi-a-GCST90002401	TRUE	reported	igd	0.00101930066860491	416.411244123902
2	223980125	-0.0675391	0.0046398	5.30029e-48	408112	ebi-a-GCST90002401	rs1448319	G	A	0.943215	Platelet distribution width || id:ebi-a-GCST90002401	TRUE	reported	igd	0.000488635327733305	199.51445341157
2	225744496	0.135389	0.00397773	1e-200	408112	ebi-a-GCST90002401	rs13424581	C	A	0.07932	Platelet distribution width || id:ebi-a-GCST90002401	TRUE	reported	igd	0.0026772453395584	1095.54363461724
2	32749060	0.0120316	0.00216836	2.90001e-08	408112	ebi-a-GCST90002401	rs1135484	A	G	0.435307	Platelet distribution width || id:ebi-a-GCST90002401	TRUE	reported	igd	7.11680097705039e-05	29.0464436450255
2	85794297	-0.0186559	0.00217025	8.19974e-18	408112	ebi-a-GCST90002401	rs10187424	C	T	0.426719	Platelet distribution width || id:ebi-a-GCST90002401	TRUE	reported	igd	0.000170283251767541	69.5061336092999
2	106376569	0.0196128	0.00215738	9.79941e-20	408112	ebi-a-GCST90002401	rs1114882	G	A	0.537784	Platelet distribution width || id:ebi-a-GCST90002401	TRUE	reported	igd	0.00019123265161066	78.0588848563594
2	171901928	-0.0357358	0.00404879	1.10002e-18	408112	ebi-a-GCST90002401	rs6722196	T	C	0.076076	Platelet distribution width || id:ebi-a-GCST90002401	TRUE	reported	igd	0.000179523345014965	73.2784275224836
2	242628954	0.0161665	0.00294593	4.09996e-08	408112	ebi-a-GCST90002401	rs35445107	C	T	0.158449	Platelet distribution width || id:ebi-a-GCST90002401	TRUE	reported	igd	6.96998673993411e-05	28.4471956501098
3	56949101	0.0188968	0.00224884	4.40048e-17	408112	ebi-a-GCST90002401	rs1909834	C	A	0.36508	Platelet distribution width || id:ebi-a-GCST90002401	TRUE	reported	igd	0.000165544050914982	67.5713686570068
3	124377165	0.023409	0.00297651	3.69999e-15	408112	ebi-a-GCST90002401	rs2175740	A	G	0.156671	Platelet distribution width || id:ebi-a-GCST90002401	TRUE	reported	igd	0.00014480427024071	59.1046293306543
3	160073037	0.0191728	0.00341998	2.1e-08	408112	ebi-a-GCST90002401	rs143392426	GTTAT	G	0.119514	Platelet distribution width || id:ebi-a-GCST90002401	TRUE	reported	igd	7.73646057196066e-05	31.5757120827443
3	183740350	-0.0214599	0.002152	1.99986e-23	408112	ebi-a-GCST90002401	rs6798870	A	G	0.491041	Platelet distribution width || id:ebi-a-GCST90002401	TRUE	reported	igd	0.000230189726771116	93.9643590226899
3	15869857	-0.0225916	0.00230027	9.09913e-23	408112	ebi-a-GCST90002401	rs6807029	C	A	0.678463	Platelet distribution width || id:ebi-a-GCST90002401	TRUE	reported	igd	0.000222679941913496	90.8981522895886
3	168864550	0.0451246	0.00525032	8.4004e-18	408112	ebi-a-GCST90002401	rs1420476	A	T	0.956451	Platelet distribution width || id:ebi-a-GCST90002401	TRUE	reported	igd	0.000169628037873512	69.2386433517757
3	184088987	-0.0189943	0.00336048	1.6e-08	408112	ebi-a-GCST90002401	rs28550009	G	A	0.117057	Platelet distribution width || id:ebi-a-GCST90002401	TRUE	reported	igd	7.45772970960368e-05	30.4380107024307
3	185770754	0.021625	0.00309561	2.80027e-12	408112	ebi-a-GCST90002401	rs75608688	C	T	0.142416	Platelet distribution width || id:ebi-a-GCST90002401	TRUE	reported	igd	0.000114229343650968	46.6234632049972
3	196519878	0.0161572	0.00222729	4.00037e-13	408112	ebi-a-GCST90002401	rs7649045	C	T	0.59386	Platelet distribution width || id:ebi-a-GCST90002401	TRUE	reported	igd	0.00012592792169129	51.3989166801872
3	37181015	-0.0198447	0.00215816	3.69999e-20	408112	ebi-a-GCST90002401	rs4678938	C	G	0.467091	Platelet distribution width || id:ebi-a-GCST90002401	TRUE	reported	igd	0.000196053060200646	80.0269039178972
3	47185650	0.0468747	0.00283439	1.99986e-61	408112	ebi-a-GCST90002401	rs62246446	G	C	0.17418	Platelet distribution width || id:ebi-a-GCST90002401	TRUE	reported	igd	0.000632107118130901	258.132403309955
3	113309149	0.0126684	0.00220944	9.80009e-09	408112	ebi-a-GCST90002401	rs6808932	C	A	0.386773	Platelet distribution width || id:ebi-a-GCST90002401	TRUE	reported	igd	7.61291442919438e-05	31.0714305184025
3	157052607	-0.0161535	0.00252861	1.7e-10	408112	ebi-a-GCST90002401	rs1500922	C	G	0.23997	Platelet distribution width || id:ebi-a-GCST90002401	TRUE	reported	igd	9.51811514495738e-05	38.8480773228167
3	27423153	0.023788	0.00242748	1.10002e-22	408112	ebi-a-GCST90002401	rs34829163	TA	T	0.272066	Platelet distribution width || id:ebi-a-GCST90002401	TRUE	reported	igd	0.000224136265483835	91.4927581517388
3	52076573	-0.0227691	0.00410359	2.90001e-08	408112	ebi-a-GCST90002401	rs13096104	G	A	0.079546	Platelet distribution width || id:ebi-a-GCST90002401	TRUE	reported	igd	7.5917545755743e-05	30.9850619082315
3	58306070	0.0135129	0.00230293	4.39997e-09	408112	ebi-a-GCST90002401	rs12630913	A	G	0.322295	Platelet distribution width || id:ebi-a-GCST90002401	TRUE	reported	igd	7.97666547861528e-05	32.5561663812617
3	122833003	0.0411146	0.00220026	6.4003e-78	408112	ebi-a-GCST90002401	rs3804749	T	C	0.590565	Platelet distribution width || id:ebi-a-GCST90002401	TRUE	reported	igd	0.000817475610478566	333.892920711601
3	124441501	0.0689489	0.00250129	2.89734e-167	408112	ebi-a-GCST90002401	rs606552	G	A	0.248655	Platelet distribution width || id:ebi-a-GCST90002401	TRUE	reported	igd	0.00177632029033094	726.224080256046
3	124472592	-0.0319189	0.00318846	1.39991e-23	408112	ebi-a-GCST90002401	rs56210800	G	C	0.131046	Platelet distribution width || id:ebi-a-GCST90002401	TRUE	reported	igd	0.000232031198826356	94.7162296733436
3	128075398	0.0175939	0.00248668	1.50003e-12	408112	ebi-a-GCST90002401	rs1735546	G	T	0.250685	Platelet distribution width || id:ebi-a-GCST90002401	TRUE	reported	igd	0.000116291242003236	47.4651385538549
3	149061733	-0.0192628	0.00220763	2.60016e-18	408112	ebi-a-GCST90002401	rs73168819	A	G	0.406597	Platelet distribution width || id:ebi-a-GCST90002401	TRUE	reported	igd	0.000179053466830085	73.0865967565541
3	188133518	-0.0152574	0.00218553	2.90001e-12	408112	ebi-a-GCST90002401	rs13099273	T	A	0.506656	Platelet distribution width || id:ebi-a-GCST90002401	TRUE	reported	igd	0.000116373501253042	47.498717188403
3	12393125	-0.0256279	0.00330003	8.10028e-15	408112	ebi-a-GCST90002401	rs1801282	G	C	0.120224	Platelet distribution width || id:ebi-a-GCST90002401	TRUE	reported	igd	0.00013893744907278	56.7096414340108
3	39076188	-0.0209586	0.00233312	2.60016e-19	408112	ebi-a-GCST90002401	rs6796837	T	C	0.305419	Platelet distribution width || id:ebi-a-GCST90002401	TRUE	reported	igd	0.00018636891804401	76.0731968223246
3	50022044	0.0239725	0.00386003	5.30005e-10	408112	ebi-a-GCST90002401	rs141555794	G	A	0.134417	Platelet distribution width || id:ebi-a-GCST90002401	TRUE	reported	igd	0.000133727143200748	54.5826835980029
3	136317506	-0.041771	0.0074911	2.5e-08	408112	ebi-a-GCST90002401	rs9826420	C	G	0.021643	Platelet distribution width || id:ebi-a-GCST90002401	TRUE	reported	igd	7.38915125533273e-05	30.1580936152914
3	194120998	0.0265216	0.00254498	1.99986e-25	408112	ebi-a-GCST90002401	rs1466733	G	A	0.237902	Platelet distribution width || id:ebi-a-GCST90002401	TRUE	reported	igd	0.000255057648906238	104.118133221393
4	6891435	-0.0621256	0.00282677	4.69894e-107	408112	ebi-a-GCST90002401	rs11734099	A	G	0.176789	Platelet distribution width || id:ebi-a-GCST90002401	TRUE	reported	igd	0.00112340820660722	458.989756057176
4	103188709	-0.0498811	0.00410533	5.70033e-34	408112	ebi-a-GCST90002401	rs13107325	T	C	0.074663	Platelet distribution width || id:ebi-a-GCST90002401	TRUE	reported	igd	0.00034380121257214	140.356967758524
4	110891673	0.0212492	0.00218957	2.90001e-22	408112	ebi-a-GCST90002401	rs2298989	C	T	0.424838	Platelet distribution width || id:ebi-a-GCST90002401	TRUE	reported	igd	0.000220662586702841	90.0744843280041
4	138406525	0.0167043	0.00270651	6.69993e-10	408112	ebi-a-GCST90002401	rs55662460	A	G	0.202412	Platelet distribution width || id:ebi-a-GCST90002401	TRUE	reported	igd	9.00951525874932e-05	36.7720457055506
4	48112291	0.0232558	0.00235434	5.19996e-23	408112	ebi-a-GCST90002401	rs12640722	T	A	0.699326	Platelet distribution width || id:ebi-a-GCST90002401	TRUE	reported	igd	0.000227440663494971	92.8419252080021
4	143326714	-0.0387597	0.00221978	2.80027e-68	408112	ebi-a-GCST90002401	rs7696969	G	T	0.619048	Platelet distribution width || id:ebi-a-GCST90002401	TRUE	reported	igd	0.000708574293390885	289.381303028068
4	143358457	-0.0207773	0.00369854	1.89998e-08	408112	ebi-a-GCST90002401	rs1603584	G	A	0.098404	Platelet distribution width || id:ebi-a-GCST90002401	TRUE	reported	igd	7.66007365009959e-05	31.2639214128276
4	6910335	0.0165052	0.00287785	9.69996e-09	408112	ebi-a-GCST90002401	rs62291089	G	C	0.193445	Platelet distribution width || id:ebi-a-GCST90002401	TRUE	reported	igd	8.5008641295941e-05	34.6958260443171
4	77879214	0.017017	0.00221626	1.59993e-14	408112	ebi-a-GCST90002401	rs4859470	G	A	0.613324	Platelet distribution width || id:ebi-a-GCST90002401	TRUE	reported	igd	0.00013735142519671	56.0621903587746
4	79759796	0.0171572	0.00283659	1.5e-09	408112	ebi-a-GCST90002401	rs13122868	G	T	0.175051	Platelet distribution width || id:ebi-a-GCST90002401	TRUE	reported	igd	8.50187117111248e-05	34.6999365803317
4	143084950	0.0227088	0.00269234	3.29989e-17	408112	ebi-a-GCST90002401	rs1219275	C	T	0.79605	Platelet distribution width || id:ebi-a-GCST90002401	TRUE	reported	igd	0.000167448947778777	68.349035051998
4	39820977	0.0146655	0.00216444	1.20005e-11	408112	ebi-a-GCST90002401	rs167374	G	A	0.548964	Platelet distribution width || id:ebi-a-GCST90002401	TRUE	reported	igd	0.000106507162923078	43.4712682619885
4	154461313	-0.0424638	0.0060666	2.60016e-12	408112	ebi-a-GCST90002401	rs139596721	CT	C	0.033434	Platelet distribution width || id:ebi-a-GCST90002401	TRUE	reported	igd	0.000116543366615066	47.5680570907914
5	1280128	0.0138662	0.00221469	3.79997e-10	408112	ebi-a-GCST90002401	rs7734992	C	T	0.418674	Platelet distribution width || id:ebi-a-GCST90002401	TRUE	reported	igd	9.35924152121162e-05	38.1995757627725
5	52347369	-0.0145399	0.00219364	3.40017e-11	408112	ebi-a-GCST90002401	rs1126643	T	C	0.400731	Platelet distribution width || id:ebi-a-GCST90002401	TRUE	reported	igd	0.000101537762129224	41.4427841101124
5	148364701	0.012065	0.00218872	3.50002e-08	408112	ebi-a-GCST90002401	rs4560536	T	C	0.589494	Platelet distribution width || id:ebi-a-GCST90002401	TRUE	reported	igd	7.04504134948622e-05	28.753543950449
5	77799836	0.0363926	0.00237767	7.00003e-53	408112	ebi-a-GCST90002401	rs6453397	T	C	0.291293	Platelet distribution width || id:ebi-a-GCST90002401	TRUE	reported	igd	0.000546830757689309	223.289201924056
5	132142232	-0.0159217	0.00238616	2.49977e-11	408112	ebi-a-GCST90002401	rs2057826	C	T	0.298655	Platelet distribution width || id:ebi-a-GCST90002401	TRUE	reported	igd	0.000106196539224967	43.3444726560917
5	133838180	-0.0432833	0.00219629	1.9002e-86	408112	ebi-a-GCST90002401	rs1981627	G	A	0.581969	Platelet distribution width || id:ebi-a-GCST90002401	TRUE	reported	igd	0.000911546999319478	372.350861202496
5	158635102	0.0255114	0.00248925	1.20005e-24	408112	ebi-a-GCST90002401	rs6556405	C	T	0.249786	Platelet distribution width || id:ebi-a-GCST90002401	TRUE	reported	igd	0.000243922486176627	99.5714935598047
5	159611348	0.0322576	0.00228375	2.70023e-45	408112	ebi-a-GCST90002401	rs62379580	C	T	0.663853	Platelet distribution width || id:ebi-a-GCST90002401	TRUE	reported	igd	0.000464403262547501	189.615673615718
5	61540257	-0.0178217	0.00218866	3.90032e-16	408112	ebi-a-GCST90002401	rs4099245	A	G	0.415325	Platelet distribution width || id:ebi-a-GCST90002401	TRUE	reported	igd	0.000154252016866389	62.9615025420939
5	88180196	-0.117232	0.0046029	4.29536e-143	408112	ebi-a-GCST90002401	rs114694170	C	T	0.059367	Platelet distribution width || id:ebi-a-GCST90002401	TRUE	reported	igd	0.00153492676187613	627.381946128299
5	88692856	-0.0416924	0.00698218	2.39999e-09	408112	ebi-a-GCST90002401	rs77460011	T	C	0.024426	Platelet distribution width || id:ebi-a-GCST90002401	TRUE	reported	igd	8.28431029572997e-05	33.8118998306024
5	97836794	0.0199122	0.00349438	1.2e-08	408112	ebi-a-GCST90002401	rs10515276	C	T	0.106265	Platelet distribution width || id:ebi-a-GCST90002401	TRUE	reported	igd	7.53125754850452e-05	30.7381301489489
5	157279508	0.0346488	0.00448184	1.10002e-14	408112	ebi-a-GCST90002401	rs72814539	T	C	0.063086	Platelet distribution width || id:ebi-a-GCST90002401	TRUE	reported	igd	0.000141918532648831	57.9265932164252
5	180032500	-0.0208779	0.0034252	1.09999e-09	408112	ebi-a-GCST90002401	rs1565818	C	G	0.110953	Platelet distribution width || id:ebi-a-GCST90002401	TRUE	reported	igd	8.59938498058739e-05	35.0979682536857
5	1104938	-0.026614	0.00218149	3.10027e-34	408112	ebi-a-GCST90002401	rs35188965	T	C	0.581572	Platelet distribution width || id:ebi-a-GCST90002401	TRUE	reported	igd	0.000344726387602066	140.734801043853
5	39122983	-0.0198472	0.00259419	1.99986e-14	408112	ebi-a-GCST90002401	rs17463814	A	G	0.22142	Platelet distribution width || id:ebi-a-GCST90002401	TRUE	reported	igd	0.000135815262620609	55.4350957601859
5	55807370	0.0170626	0.0024676	4.70002e-12	408112	ebi-a-GCST90002401	rs464605	T	C	0.745808	Platelet distribution width || id:ebi-a-GCST90002401	TRUE	reported	igd	0.000110384814157955	45.0541197966437
5	77071703	0.031085	0.00234421	3.90032e-40	408112	ebi-a-GCST90002401	rs254415	T	G	0.302981	Platelet distribution width || id:ebi-a-GCST90002401	TRUE	reported	igd	0.000408123639049685	166.627342890113
5	156399950	0.0156064	0.00223542	2.90001e-12	408112	ebi-a-GCST90002401	rs11134475	G	A	0.636305	Platelet distribution width || id:ebi-a-GCST90002401	TRUE	reported	igd	0.00011272964253906	46.011281251904
5	75699599	-0.0200106	0.00310469	1.2e-10	408112	ebi-a-GCST90002401	rs62363210	C	T	0.139953	Platelet distribution width || id:ebi-a-GCST90002401	TRUE	reported	igd	9.63950237832898e-05	39.3435656801478
5	78554137	-0.0154939	0.00224308	4.90004e-12	408112	ebi-a-GCST90002401	rs1840806	T	G	0.387739	Platelet distribution width || id:ebi-a-GCST90002401	TRUE	reported	igd	0.000113979717260627	46.5215649260514
6	25531368	0.0368629	0.00217635	2.39994e-64	408112	ebi-a-GCST90002401	rs214058	A	G	0.424991	Platelet distribution width || id:ebi-a-GCST90002401	TRUE	reported	igd	0.000664145703317079	271.224635657139
6	32434716	-0.0336823	0.00334566	7.70016e-24	408112	ebi-a-GCST90002401	rs28377109	A	C	0.11698	Platelet distribution width || id:ebi-a-GCST90002401	TRUE	reported	igd	0.000234377346093156	95.674162570391
6	41783249	0.0277698	0.00255205	1.39991e-27	408112	ebi-a-GCST90002401	rs9471669	G	A	0.768303	Platelet distribution width || id:ebi-a-GCST90002401	TRUE	reported	igd	0.000274554419629209	112.079176028003
6	6926071	-0.0265881	0.00272223	1.59993e-22	408112	ebi-a-GCST90002401	rs2326842	T	C	0.194822	Platelet distribution width || id:ebi-a-GCST90002401	TRUE	reported	igd	0.000221786189915206	90.5332409888744
6	53508744	-0.0179904	0.00244666	1.9002e-13	408112	ebi-a-GCST90002401	rs13213536	T	A	0.263512	Platelet distribution width || id:ebi-a-GCST90002401	TRUE	reported	igd	0.00012562547217435	51.2754529520621
6	108988184	-0.0241774	0.0023686	1.80011e-24	408112	ebi-a-GCST90002401	rs2153960	A	G	0.711036	Platelet distribution width || id:ebi-a-GCST90002401	TRUE	reported	igd	0.000240206368340999	98.0541742207352
6	109549099	-0.0126996	0.00218849	6.49995e-09	408112	ebi-a-GCST90002401	rs351728	C	T	0.410035	Platelet distribution width || id:ebi-a-GCST90002401	TRUE	reported	igd	7.80292184002584e-05	31.8469893170143
6	110720209	-0.0587034	0.00217492	1.90108e-160	408112	ebi-a-GCST90002401	rs1980532	G	A	0.447786	Platelet distribution width || id:ebi-a-GCST90002401	TRUE	reported	igd	0.0017042544275848	696.710646645924
6	135419636	0.0181184	0.00246298	1.9002e-13	408112	ebi-a-GCST90002401	rs9376091	T	C	0.260001	Platelet distribution width || id:ebi-a-GCST90002401	TRUE	reported	igd	0.000126321081006593	51.5594094099335
6	2885930	0.0134094	0.00226094	2.99999e-09	408112	ebi-a-GCST90002401	rs9392441	C	T	0.347876	Platelet distribution width || id:ebi-a-GCST90002401	TRUE	reported	igd	8.1583688981188e-05	33.297835870398
6	31224667	-0.0142906	0.0022393	1.79999e-10	408112	ebi-a-GCST90002401	rs9264277	C	T	0.632791	Platelet distribution width || id:ebi-a-GCST90002401	TRUE	reported	igd	9.49083739665059e-05	38.7367329398068
6	31410524	-0.0458884	0.00249599	1.69981e-75	408112	ebi-a-GCST90002401	rs6928810	T	C	0.246387	Platelet distribution width || id:ebi-a-GCST90002401	TRUE	reported	igd	0.000781991437031023	319.388284270118
6	47606712	-0.043094	0.00243572	4.79954e-70	408112	ebi-a-GCST90002401	rs4711890	G	C	0.267894	Platelet distribution width || id:ebi-a-GCST90002401	TRUE	reported	igd	0.00072845136814959	297.505005784024
6	135666064	-0.013072	0.00219408	2.59998e-09	408112	ebi-a-GCST90002401	rs139186524	TCACA	T	0.539345	Platelet distribution width || id:ebi-a-GCST90002401	TRUE	reported	igd	8.49095463189155e-05	34.6553775205954
6	163795626	-0.0166448	0.0023051	5.19996e-13	408112	ebi-a-GCST90002401	rs2064228	G	T	0.678046	Platelet distribution width || id:ebi-a-GCST90002401	TRUE	reported	igd	0.000120959544136067	49.3707714233754
6	34177853	0.0298424	0.00527059	1.5e-08	408112	ebi-a-GCST90002401	rs185139895	A	G	0.043794	Platelet distribution width || id:ebi-a-GCST90002401	TRUE	reported	igd	7.45870737013396e-05	30.4420012280429
6	46882165	0.0317642	0.00312323	2.70023e-24	408112	ebi-a-GCST90002401	rs4714958	T	C	0.137384	Platelet distribution width || id:ebi-a-GCST90002401	TRUE	reported	igd	0.000239144009048382	97.6204068681984
6	71343877	0.023395	0.00235148	2.49977e-23	408112	ebi-a-GCST90002401	rs2842061	A	G	0.302586	Platelet distribution width || id:ebi-a-GCST90002401	TRUE	reported	igd	0.000231001918208779	94.2959753913797
6	135042141	-0.024013	0.00263977	9.30037e-20	408112	ebi-a-GCST90002401	rs2327528	A	G	0.210667	Platelet distribution width || id:ebi-a-GCST90002401	TRUE	reported	igd	0.000191769531858739	78.2780749966668
6	152995543	0.042133	0.00656126	1.29999e-10	408112	ebi-a-GCST90002401	rs7768878	A	G	0.027633	Platelet distribution width || id:ebi-a-GCST90002401	TRUE	reported	igd	9.53966251198506e-05	38.9360310436194
6	158272300	0.0419035	0.00458738	6.59933e-20	408112	ebi-a-GCST90002401	rs73573834	C	A	0.058442	Platelet distribution width || id:ebi-a-GCST90002401	TRUE	reported	igd	0.00019324254183437	78.8794566147196
6	7211751	0.0169878	0.00253506	2.09991e-11	408112	ebi-a-GCST90002401	rs1334577	A	G	0.236118	Platelet distribution width || id:ebi-a-GCST90002401	TRUE	reported	igd	0.000104102137481118	42.4895465800387
6	31231810	-0.0470053	0.00518096	1.20005e-19	408112	ebi-a-GCST90002401	rs142821158	A	G	0.045332	Platelet distribution width || id:ebi-a-GCST90002401	TRUE	reported	igd	0.000191240952834211	78.0622739648234
6	36517164	-0.0734694	0.0100755	3.10027e-13	408112	ebi-a-GCST90002401	rs183032639	T	C	0.012196	Platelet distribution width || id:ebi-a-GCST90002401	TRUE	reported	igd	0.00013005623517934	53.0841540642655
6	47745075	0.0438397	0.00499034	1.59993e-18	408112	ebi-a-GCST90002401	rs75497613	A	C	0.049737	Platelet distribution width || id:ebi-a-GCST90002401	TRUE	reported	igd	0.000181672230659309	74.1557260905458
6	122295244	0.0195875	0.0029415	2.80027e-11	408112	ebi-a-GCST90002401	rs12209838	T	G	0.159838	Platelet distribution width || id:ebi-a-GCST90002401	TRUE	reported	igd	0.000103045987653096	42.0584319737668
6	158092638	0.0364607	0.00239098	1.69981e-52	408112	ebi-a-GCST90002401	rs688181	C	T	0.718456	Platelet distribution width || id:ebi-a-GCST90002401	TRUE	reported	igd	0.000537807002718801	219.602519652454
6	158491475	-0.0190692	0.00304975	4e-10	408112	ebi-a-GCST90002401	rs755351	T	G	0.146591	Platelet distribution width || id:ebi-a-GCST90002401	TRUE	reported	igd	9.09828358251535e-05	37.1343837201409
7	2692200	0.0306672	0.00422127	3.69999e-13	408112	ebi-a-GCST90002401	rs12671118	A	G	0.074033	Platelet distribution width || id:ebi-a-GCST90002401	TRUE	reported	igd	0.000128943396116628	52.6298756640625
7	115568695	-0.0452186	0.00706182	1.5e-10	408112	ebi-a-GCST90002401	rs149922861	G	C	0.023741	Platelet distribution width || id:ebi-a-GCST90002401	TRUE	reported	igd	9.47825259820487e-05	38.6853633749931
7	134000812	0.0250585	0.00215555	3.10027e-31	408112	ebi-a-GCST90002401	rs12667905	C	A	0.465192	Platelet distribution width || id:ebi-a-GCST90002401	TRUE	reported	igd	0.000312442618910571	127.550809512561
7	18217017	0.0243016	0.00261873	1.69981e-20	408112	ebi-a-GCST90002401	rs17138723	G	C	0.216365	Platelet distribution width || id:ebi-a-GCST90002401	TRUE	reported	igd	0.000200262930026209	81.7456750013888
7	37486477	0.023771	0.00255042	1.20005e-20	408112	ebi-a-GCST90002401	rs6952260	A	T	0.248467	Platelet distribution width || id:ebi-a-GCST90002401	TRUE	reported	igd	0.000211028771834294	86.1411303302315
7	99953786	-0.0690812	0.00281745	9.28966e-133	408112	ebi-a-GCST90002401	rs369182876	CA	C	0.192835	Platelet distribution width || id:ebi-a-GCST90002401	TRUE	reported	igd	0.00148558643719936	607.18470624991
7	150690176	-0.0255484	0.00400329	1.7e-10	408112	ebi-a-GCST90002401	rs3918226	T	C	0.080762	Platelet distribution width || id:ebi-a-GCST90002401	TRUE	reported	igd	9.69153222938619e-05	39.5559457585798
7	2578455	-0.0254513	0.00262868	3.59998e-22	408112	ebi-a-GCST90002401	rs4721764	A	G	0.212407	Platelet distribution width || id:ebi-a-GCST90002401	TRUE	reported	igd	0.000216730787241707	88.4691755752822
7	50258313	0.0382406	0.00413013	2.09991e-20	408112	ebi-a-GCST90002401	rs1870028	T	C	0.074285	Platelet distribution width || id:ebi-a-GCST90002401	TRUE	reported	igd	0.000201121185326749	82.0960782042586
7	73025975	-0.0269075	0.00321304	5.50047e-17	408112	ebi-a-GCST90002401	rs13234131	G	A	0.12819	Platelet distribution width || id:ebi-a-GCST90002401	TRUE	reported	igd	0.000161827635027644	66.0541655205218
7	100408900	0.0199773	0.0024517	3.69999e-16	408112	ebi-a-GCST90002401	rs5886141	TA	T	0.33284	Platelet distribution width || id:ebi-a-GCST90002401	TRUE	reported	igd	0.000177242999885583	72.3474637648172
7	37457359	0.032158	0.00240688	1e-40	408112	ebi-a-GCST90002401	rs7808005	T	C	0.278405	Platelet distribution width || id:ebi-a-GCST90002401	TRUE	reported	igd	0.00041550724750155	169.643150736478
7	55159715	-0.0196969	0.00309393	1.89998e-10	408112	ebi-a-GCST90002401	rs11376505	TA	T	0.857745	Platelet distribution width || id:ebi-a-GCST90002401	TRUE	reported	igd	9.46785266156533e-05	38.6429121511009
7	73177698	-0.0306826	0.00216888	1.99986e-45	408112	ebi-a-GCST90002401	rs13221668	C	T	0.56143	Platelet distribution width || id:ebi-a-GCST90002401	TRUE	reported	igd	0.000463605787153911	189.289913694822
7	116515781	0.0382926	0.00252279	4.90004e-52	408112	ebi-a-GCST90002401	rs13224082	T	A	0.241717	Platelet distribution width || id:ebi-a-GCST90002401	TRUE	reported	igd	0.000537524447079901	219.487081770048
7	140232689	0.0194266	0.00218775	6.70039e-19	408112	ebi-a-GCST90002401	rs5887979	GGAGGCACAGT	G	0.419454	Platelet distribution width || id:ebi-a-GCST90002401	TRUE	reported	igd	0.000183799603017733	75.0242454140908
7	106372219	0.096535	0.00215837	1e-200	408112	ebi-a-GCST90002401	rs342293	G	C	0.454916	Platelet distribution width || id:ebi-a-GCST90002401	TRUE	reported	igd	0.00462162010240481	1894.88682704408
7	129250536	0.0312312	0.00378502	1.59993e-16	408112	ebi-a-GCST90002401	rs1562833	G	A	0.911453	Platelet distribution width || id:ebi-a-GCST90002401	TRUE	reported	igd	0.000157440140674523	64.2630133885478
8	9155582	0.0314843	0.00478252	4.60045e-11	408112	ebi-a-GCST90002401	rs76448484	C	T	0.055042	Platelet distribution width || id:ebi-a-GCST90002401	TRUE	reported	igd	0.000103115699363778	42.0868878862298
8	13215727	-0.0238966	0.00344924	4.30031e-12	408112	ebi-a-GCST90002401	rs73203990	A	G	0.11015	Platelet distribution width || id:ebi-a-GCST90002401	TRUE	reported	igd	0.000111944698263336	45.6908656584195
8	25215103	0.0255011	0.00223315	3.29989e-30	408112	ebi-a-GCST90002401	rs2321235	G	A	0.414656	Platelet distribution width || id:ebi-a-GCST90002401	TRUE	reported	igd	0.000315679913731672	128.872812151255
8	106581528	0.061151	0.00238085	1.69824e-145	408112	ebi-a-GCST90002401	rs6993770	T	A	0.286348	Platelet distribution width || id:ebi-a-GCST90002401	TRUE	reported	igd	0.00152833220229624	624.682377272512
8	126506694	-0.0214524	0.00223612	8.49963e-22	408112	ebi-a-GCST90002401	rs112875651	A	G	0.391412	Platelet distribution width || id:ebi-a-GCST90002401	TRUE	reported	igd	0.000219249841996603	89.4976753684173
8	145002283	-0.0479466	0.00217642	1.49968e-107	408112	ebi-a-GCST90002401	rs11993233	G	A	0.430307	Platelet distribution width || id:ebi-a-GCST90002401	TRUE	reported	igd	0.00112710641464087	460.502434126549
8	8881024	0.0509079	0.00508056	1.20005e-23	408112	ebi-a-GCST90002401	rs73197706	G	C	0.047442	Platelet distribution width || id:ebi-a-GCST90002401	TRUE	reported	igd	0.000234236612275827	95.6167007679525
8	9030160	0.0934026	0.00265228	1e-200	408112	ebi-a-GCST90002401	rs3748136	A	G	0.209036	Platelet distribution width || id:ebi-a-GCST90002401	TRUE	reported	igd	0.00288486656757668	1180.74919878198
8	19854637	-0.0368369	0.0024393	1.59993e-51	408112	ebi-a-GCST90002401	rs4320561	A	C	0.265175	Platelet distribution width || id:ebi-a-GCST90002401	TRUE	reported	igd	0.000528825814233212	215.933294146813
8	106497511	-0.0406182	0.00729867	2.59998e-08	408112	ebi-a-GCST90002401	rs62527185	T	C	0.022209	Platelet distribution width || id:ebi-a-GCST90002401	TRUE	reported	igd	7.16549805835702e-05	29.2452096908934
8	55246290	-0.0161362	0.00249246	9.49948e-11	408112	ebi-a-GCST90002401	rs10627982	ATT	A	0.257936	Platelet distribution width || id:ebi-a-GCST90002401	TRUE	reported	igd	9.96749107630221e-05	40.6823828443766
8	56768236	0.0151557	0.0021735	3.10027e-12	408112	ebi-a-GCST90002401	rs6999008	A	G	0.442775	Platelet distribution width || id:ebi-a-GCST90002401	TRUE	reported	igd	0.000113343254936717	46.2617592305938
8	81418642	-0.0144424	0.00237498	1.2e-09	408112	ebi-a-GCST90002401	rs182120	C	A	0.290139	Platelet distribution width || id:ebi-a-GCST90002401	TRUE	reported	igd	8.59187916149846e-05	35.0673309886951
8	19766233	0.0445257	0.00811827	4.09996e-08	408112	ebi-a-GCST90002401	rs139915535	G	A	0.01795	Platelet distribution width || id:ebi-a-GCST90002401	TRUE	reported	igd	6.98955554071614e-05	28.5270690325508
8	108421947	0.015698	0.00220415	1.10002e-12	408112	ebi-a-GCST90002401	rs5893860	CT	C	0.579202	Platelet distribution width || id:ebi-a-GCST90002401	TRUE	reported	igd	0.000120121947587955	49.0288574719679
8	9036193	0.0659294	0.00794549	1.10002e-16	408112	ebi-a-GCST90002401	rs140770261	A	G	0.028237	Platelet distribution width || id:ebi-a-GCST90002401	TRUE	reported	igd	0.000238543262950622	97.3751192214478
8	19750044	0.0310603	0.00527657	3.89996e-09	408112	ebi-a-GCST90002401	rs59347135	G	C	0.046047	Platelet distribution width || id:ebi-a-GCST90002401	TRUE	reported	igd	8.47558349942507e-05	34.592635747231
8	25249772	-0.0188872	0.00225579	5.60015e-17	408112	ebi-a-GCST90002401	rs6994859	A	G	0.363452	Platelet distribution width || id:ebi-a-GCST90002401	TRUE	reported	igd	0.000165060583097974	67.3739953590739
8	30362627	-0.0145907	0.00255871	1.2e-08	408112	ebi-a-GCST90002401	rs17552243	C	T	0.230952	Platelet distribution width || id:ebi-a-GCST90002401	TRUE	reported	igd	7.56236136667077e-05	30.865087102943
8	95955074	-0.0184426	0.00215697	1.20005e-17	408112	ebi-a-GCST90002401	rs4735333	A	G	0.494439	Platelet distribution width || id:ebi-a-GCST90002401	TRUE	reported	igd	0.000170043710560541	69.4083411687387
8	131235135	-0.0129531	0.00215457	1.79999e-09	408112	ebi-a-GCST90002401	rs7002892	T	A	0.50007	Platelet distribution width || id:ebi-a-GCST90002401	TRUE	reported	igd	8.38913981607286e-05	34.2397909273086
9	274641	0.057272	0.00224091	4.4978e-144	408112	ebi-a-GCST90002401	rs636918	C	T	0.624193	Platelet distribution width || id:ebi-a-GCST90002401	TRUE	reported	igd	0.00153885767078032	628.991131850257
9	34111261	0.0142414	0.00252865	1.79999e-08	408112	ebi-a-GCST90002401	rs12551419	C	T	0.762072	Platelet distribution width || id:ebi-a-GCST90002401	TRUE	reported	igd	7.35490257168528e-05	30.0183007020751
9	79282048	0.0157516	0.00221907	1.29987e-12	408112	ebi-a-GCST90002401	rs664414	G	T	0.609591	Platelet distribution width || id:ebi-a-GCST90002401	TRUE	reported	igd	0.000118096686426844	48.2021312096338
9	96126075	0.0151128	0.00216022	2.60016e-12	408112	ebi-a-GCST90002401	rs4744227	T	C	0.457497	Platelet distribution width || id:ebi-a-GCST90002401	TRUE	reported	igd	0.000113373162268688	46.273967479498
9	99192919	-0.0594546	0.00260258	1.69824e-115	408112	ebi-a-GCST90002401	rs10820606	C	A	0.229032	Platelet distribution width || id:ebi-a-GCST90002401	TRUE	reported	igd	0.00124834158164463	510.097458753445
9	22146604	0.0164513	0.00295686	2.59998e-08	408112	ebi-a-GCST90002401	rs10811665	C	T	0.15775	Platelet distribution width || id:ebi-a-GCST90002401	TRUE	reported	igd	7.19185342155247e-05	29.3527840078988
9	35711806	0.0237683	0.00231272	8.9002e-25	408112	ebi-a-GCST90002401	rs2249250	T	G	0.682165	Platelet distribution width || id:ebi-a-GCST90002401	TRUE	reported	igd	0.000244972531282618	100.000237052949
9	86474596	-0.0140433	0.00253658	3.09999e-08	408112	ebi-a-GCST90002401	rs28620099	G	A	0.259685	Platelet distribution width || id:ebi-a-GCST90002401	TRUE	reported	igd	7.58283762437724e-05	30.9486654158914
9	91417873	0.0390362	0.00429621	1e-19	408112	ebi-a-GCST90002401	rs62550976	T	C	0.068144	Platelet distribution width || id:ebi-a-GCST90002401	TRUE	reported	igd	0.000193526968252139	78.9955787882486
9	112790036	-0.0160405	0.00232994	5.79963e-12	408112	ebi-a-GCST90002401	rs7024673	T	C	0.313257	Platelet distribution width || id:ebi-a-GCST90002401	TRUE	reported	igd	0.000110703365641863	45.184152589866
9	136918139	-0.0210458	0.0024285	4.49987e-18	408112	ebi-a-GCST90002401	rs2520099	C	T	0.271282	Platelet distribution width || id:ebi-a-GCST90002401	TRUE	reported	igd	0.000175122258376484	71.4816628962658
9	434519	0.0941498	0.0111829	3.80014e-17	408112	ebi-a-GCST90002401	rs77632732	G	A	0.009681	Platelet distribution width || id:ebi-a-GCST90002401	TRUE	reported	igd	0.000169966812846778	69.3769477695962
9	93557698	0.0204072	0.00217008	5.30029e-21	408112	ebi-a-GCST90002401	rs10993693	G	A	0.43522	Platelet distribution width || id:ebi-a-GCST90002401	TRUE	reported	igd	0.00020473165205526	83.5701439739105
9	138815	0.0168711	0.00257853	6.00067e-11	408112	ebi-a-GCST90002401	rs9407526	T	G	0.27271	Platelet distribution width || id:ebi-a-GCST90002401	TRUE	reported	igd	0.000112908197561161	46.0841677870065
9	20569814	0.0193237	0.00232166	8.60003e-17	408112	ebi-a-GCST90002401	rs10964620	A	G	0.667288	Platelet distribution width || id:ebi-a-GCST90002401	TRUE	reported	igd	0.000165802986300672	67.6770778007708
9	73067691	0.0235152	0.00217703	3.40017e-27	408112	ebi-a-GCST90002401	rs113804660	GATTTT	G	0.435655	Platelet distribution width || id:ebi-a-GCST90002401	TRUE	reported	igd	0.000271903459793076	110.996701363279
9	100661712	-0.0291538	0.00269836	3.29989e-27	408112	ebi-a-GCST90002401	rs10984241	A	G	0.21797	Platelet distribution width || id:ebi-a-GCST90002401	TRUE	reported	igd	0.000289761361612725	118.288784807119
9	113312231	0.0771271	0.00638942	1.50003e-33	408112	ebi-a-GCST90002401	rs61751937	C	G	0.029162	Platelet distribution width || id:ebi-a-GCST90002401	TRUE	reported	igd	0.000336827911416416	137.509155849919
9	136022954	0.0473826	0.00661673	8.00018e-13	408112	ebi-a-GCST90002401	rs114968084	A	G	0.029165	Platelet distribution width || id:ebi-a-GCST90002401	TRUE	reported	igd	0.000127137941955124	51.8928630431153
9	100822723	-0.0151605	0.00235549	1.2e-10	408112	ebi-a-GCST90002401	rs7865671	G	T	0.690499	Platelet distribution width || id:ebi-a-GCST90002401	TRUE	reported	igd	9.82385979638745e-05	40.0960931990165
9	128003979	0.014182	0.00215875	5.00035e-11	408112	ebi-a-GCST90002401	rs17840761	A	G	0.528808	Platelet distribution width || id:ebi-a-GCST90002401	TRUE	reported	igd	0.000100230727532434	40.9092625784126
9	136149399	-0.0313413	0.00278251	1.99986e-29	408112	ebi-a-GCST90002401	rs507666	A	G	0.184409	Platelet distribution width || id:ebi-a-GCST90002401	TRUE	reported	igd	0.000295473506553744	120.621333167925
10	14589886	0.024774	0.00215703	1.59993e-30	408112	ebi-a-GCST90002401	rs9888005	T	A	0.508224	Platelet distribution width || id:ebi-a-GCST90002401	TRUE	reported	igd	0.000306792516903411	125.243517847517
10	30247165	-0.0165832	0.00217746	2.60016e-14	408112	ebi-a-GCST90002401	rs1246761	T	C	0.447514	Platelet distribution width || id:ebi-a-GCST90002401	TRUE	reported	igd	0.000135986118115766	55.5048425523007
10	64539964	-0.0132665	0.00216551	8.99995e-10	408112	ebi-a-GCST90002401	rs7083045	G	A	0.514267	Platelet distribution width || id:ebi-a-GCST90002401	TRUE	reported	igd	8.79283624702142e-05	35.8875995455801
10	65104500	-0.0246646	0.00220077	3.80014e-29	408112	ebi-a-GCST90002401	rs7896518	G	A	0.429436	Platelet distribution width || id:ebi-a-GCST90002401	TRUE	reported	igd	0.000298113033677885	121.699190289095
10	70845734	0.0141634	0.00249668	1.40001e-08	408112	ebi-a-GCST90002401	rs11448698	CA	C	0.252932	Platelet distribution width || id:ebi-a-GCST90002401	TRUE	reported	igd	7.58104281063015e-05	30.9413394906557
10	94787804	-0.0147542	0.00216163	8.80035e-12	408112	ebi-a-GCST90002401	rs1097215	A	G	0.477195	Platelet distribution width || id:ebi-a-GCST90002401	TRUE	reported	igd	0.000108616785329417	44.332411504812
10	97511471	-0.0164617	0.00231263	1.10002e-12	408112	ebi-a-GCST90002401	rs111736817	CA	C	0.405056	Platelet distribution width || id:ebi-a-GCST90002401	TRUE	reported	igd	0.000130608222778425	53.3094844551249
10	17230999	-0.0191802	0.00216346	7.59976e-19	408112	ebi-a-GCST90002401	rs3824632	A	G	0.532321	Platelet distribution width || id:ebi-a-GCST90002401	TRUE	reported	igd	0.000183171426362601	74.7677861348734
10	102901024	0.0163597	0.00219153	8.30042e-14	408112	ebi-a-GCST90002401	rs11190846	T	C	0.430971	Platelet distribution width || id:ebi-a-GCST90002401	TRUE	reported	igd	0.000131269283381893	53.5793405626241
10	16856685	0.0357151	0.00216451	3.59998e-61	408112	ebi-a-GCST90002401	rs802171	G	A	0.485663	Platelet distribution width || id:ebi-a-GCST90002401	TRUE	reported	igd	0.000637259798948451	260.23793572345
10	61412201	0.0167147	0.00223431	7.39946e-14	408112	ebi-a-GCST90002401	rs17776046	A	G	0.371926	Platelet distribution width || id:ebi-a-GCST90002401	TRUE	reported	igd	0.000130525246756983	53.2756122664293
10	80938499	-0.0739483	0.00771644	9.3994e-22	408112	ebi-a-GCST90002401	rs16937003	A	G	0.02034	Platelet distribution width || id:ebi-a-GCST90002401	TRUE	reported	igd	0.000217927837354903	88.9579161091825
10	23177471	-0.0233363	0.00240741	3.19963e-22	408112	ebi-a-GCST90002401	rs11013176	G	A	0.282094	Platelet distribution width || id:ebi-a-GCST90002401	TRUE	reported	igd	0.00022057456233245	90.0385448461186
10	32667121	-0.0243214	0.00279073	2.90001e-18	408112	ebi-a-GCST90002401	rs11598602	A	G	0.183931	Platelet distribution width || id:ebi-a-GCST90002401	TRUE	reported	igd	0.000177577913614949	72.4841939173227
10	50374930	0.0186675	0.00259786	6.70039e-13	408112	ebi-a-GCST90002401	rs45563932	T	C	0.220744	Platelet distribution width || id:ebi-a-GCST90002401	TRUE	reported	igd	0.000119886802828981	48.932869507814
10	115801253	-0.0171153	0.0021605	2.29985e-15	408112	ebi-a-GCST90002401	rs2429511	C	T	0.478834	Platelet distribution width || id:ebi-a-GCST90002401	TRUE	reported	igd	0.00014620427889442	59.6761531685431
10	121010256	0.0414055	0.00331068	6.89922e-36	408112	ebi-a-GCST90002401	rs10886430	G	A	0.126435	Platelet distribution width || id:ebi-a-GCST90002401	TRUE	reported	igd	0.000378711593846572	154.614542884692
11	175339	0.0363395	0.00265692	1.39991e-42	408112	ebi-a-GCST90002401	rs147891151	A	C	0.254536	Platelet distribution width || id:ebi-a-GCST90002401	TRUE	reported	igd	0.000501145437602913	204.625011431023
11	55755449	0.0270971	0.00394973	6.89922e-12	408112	ebi-a-GCST90002401	rs148387958	G	C	0.081368	Platelet distribution width || id:ebi-a-GCST90002401	TRUE	reported	igd	0.000109766757365587	44.8018290999739
11	72440074	-0.0199073	0.00352455	1.6e-08	408112	ebi-a-GCST90002401	rs66948758	G	A	0.10471	Platelet distribution width || id:ebi-a-GCST90002401	TRUE	reported	igd	7.43030449192502e-05	30.326068981261
11	85800279	-0.0137271	0.00226029	1.29999e-09	408112	ebi-a-GCST90002401	rs561655	A	G	0.652078	Platelet distribution width || id:ebi-a-GCST90002401	TRUE	reported	igd	8.5500573908601e-05	34.8966228991245
11	108301322	-0.0211157	0.00298517	1.50003e-12	408112	ebi-a-GCST90002401	rs11212628	A	G	0.153462	Platelet distribution width || id:ebi-a-GCST90002401	TRUE	reported	igd	0.000115847928809883	47.2841760004563
11	9784059	0.0224219	0.00251212	4.40048e-19	408112	ebi-a-GCST90002401	rs10770060	A	G	0.244438	Platelet distribution width || id:ebi-a-GCST90002401	TRUE	reported	igd	0.000185700745605324	75.800407481175
11	33057317	0.0179002	0.00227282	3.40017e-15	408112	ebi-a-GCST90002401	rs1467509	C	A	0.379811	Platelet distribution width || id:ebi-a-GCST90002401	TRUE	reported	igd	0.000150951474674846	61.6141070698745
11	61605215	0.019095	0.00327334	5.39995e-09	408112	ebi-a-GCST90002401	rs2072114	G	A	0.123609	Platelet distribution width || id:ebi-a-GCST90002401	TRUE	reported	igd	7.89982231342401e-05	32.2425119444677
11	61620734	0.014896	0.00249027	2.19999e-09	408112	ebi-a-GCST90002401	rs174596	C	T	0.263192	Platelet distribution width || id:ebi-a-GCST90002401	TRUE	reported	igd	8.6059008831391e-05	35.1245648794181
11	126285301	0.0200155	0.00218086	4.40048e-20	408112	ebi-a-GCST90002401	rs7949566	A	G	0.421428	Platelet distribution width || id:ebi-a-GCST90002401	TRUE	reported	igd	0.000195363614598017	79.7454241078979
11	128328913	0.0133797	0.00234402	1.09999e-08	408112	ebi-a-GCST90002401	rs8705	A	G	0.317509	Platelet distribution width || id:ebi-a-GCST90002401	TRUE	reported	igd	7.75846340677188e-05	31.6655217672956
11	11895009	0.0121702	0.00215545	1.6e-08	408112	ebi-a-GCST90002401	rs10831688	G	A	0.50958	Platelet distribution width || id:ebi-a-GCST90002401	TRUE	reported	igd	7.40296973231577e-05	30.2144965445879
11	77350337	-0.0187203	0.00223328	5.19996e-17	408112	ebi-a-GCST90002401	rs10466710	G	A	0.374588	Platelet distribution width || id:ebi-a-GCST90002401	TRUE	reported	igd	0.000164200953444532	67.0230563600051
11	116648917	-0.0817991	0.00317005	7.99834e-147	408112	ebi-a-GCST90002401	rs964184	C	G	0.867096	Platelet distribution width || id:ebi-a-GCST90002401	TRUE	reported	igd	0.00154217010903271	630.347145723787
11	2988239	0.0180193	0.00256282	1.99986e-12	408112	ebi-a-GCST90002401	rs7109587	G	A	0.771818	Platelet distribution width || id:ebi-a-GCST90002401	TRUE	reported	igd	0.00011436736429087	46.6798036868601
11	72150611	-0.0594297	0.00750966	2.49977e-15	408112	ebi-a-GCST90002401	rs55970551	T	C	0.02117	Platelet distribution width || id:ebi-a-GCST90002401	TRUE	reported	igd	0.000146374424676992	59.7456116844645
11	72949747	0.0377347	0.00218407	7.00003e-67	408112	ebi-a-GCST90002401	rs11235689	T	C	0.413943	Platelet distribution width || id:ebi-a-GCST90002401	TRUE	reported	igd	0.00069086342182868	282.143193494606
11	75474195	0.0247773	0.00370534	2.29985e-11	408112	ebi-a-GCST90002401	rs72997616	A	C	0.093895	Platelet distribution width || id:ebi-a-GCST90002401	TRUE	reported	igd	0.000104462146932949	42.6365006852053
11	30838904	-0.0120645	0.00218987	3.59998e-08	408112	ebi-a-GCST90002401	rs539352	A	C	0.580292	Platelet distribution width || id:ebi-a-GCST90002401	TRUE	reported	igd	7.08993872592275e-05	28.9368005357905
11	47406592	0.0185601	0.00216025	8.60003e-18	408112	ebi-a-GCST90002401	rs11039216	T	C	0.532909	Platelet distribution width || id:ebi-a-GCST90002401	TRUE	reported	igd	0.000171492516575681	69.9998153842012
11	57199645	-0.0297987	0.00261676	4.79954e-30	408112	ebi-a-GCST90002401	rs4529894	G	C	0.216925	Platelet distribution width || id:ebi-a-GCST90002401	TRUE	reported	igd	0.000301673802038069	123.153247458151
11	85921712	-0.0324596	0.00457982	1.39991e-12	408112	ebi-a-GCST90002401	rs145375841	G	T	0.060135	Platelet distribution width || id:ebi-a-GCST90002401	TRUE	reported	igd	0.000119099274353195	48.6113944380852
11	86082321	-0.0306068	0.00465028	4.70002e-11	408112	ebi-a-GCST90002401	rs11604281	C	A	0.059857	Platelet distribution width || id:ebi-a-GCST90002401	TRUE	reported	igd	0.000105432549916012	43.0326149845511
11	100463238	0.0345057	0.0036268	1.80011e-21	408112	ebi-a-GCST90002401	rs11224309	G	C	0.097936	Platelet distribution width || id:ebi-a-GCST90002401	TRUE	reported	igd	0.000210373674797189	85.8736659801612
12	49694858	-0.0376055	0.00568767	3.80014e-11	408112	ebi-a-GCST90002401	rs151154524	A	G	0.037667	Platelet distribution width || id:ebi-a-GCST90002401	TRUE	reported	igd	0.000102522488996961	41.8447430117547
12	62842892	-0.020896	0.00346723	1.7e-09	408112	ebi-a-GCST90002401	rs186317244	T	G	0.111182	Platelet distribution width || id:ebi-a-GCST90002401	TRUE	reported	igd	8.62985777057634e-05	35.2223521863962
12	122216910	0.11078	0.00336423	1e-200	408112	ebi-a-GCST90002401	rs11553699	G	A	0.129691	Platelet distribution width || id:ebi-a-GCST90002401	TRUE	reported	igd	0.00277035887020905	1133.75205859316
12	3239167	0.0402016	0.00221153	7.70016e-74	408112	ebi-a-GCST90002401	rs489296	G	T	0.393215	Platelet distribution width || id:ebi-a-GCST90002401	TRUE	reported	igd	0.000771225862126358	314.987913417473
12	29435675	0.029965	0.00215754	7.39946e-44	408112	ebi-a-GCST90002401	rs1006409	G	A	0.457931	Platelet distribution width || id:ebi-a-GCST90002401	TRUE	reported	igd	0.000445772399957384	182.005307089154
12	32828959	-0.0255232	0.00301265	2.39994e-17	408112	ebi-a-GCST90002401	rs7952928	A	G	0.15012	Platelet distribution width || id:ebi-a-GCST90002401	TRUE	reported	igd	0.000166225025357933	67.8493733626336
12	48186563	0.0159376	0.00248645	1.5e-10	408112	ebi-a-GCST90002401	rs2544026	A	T	0.254433	Platelet distribution width || id:ebi-a-GCST90002401	TRUE	reported	igd	9.63686903714202e-05	39.3328166795123
12	54729872	-0.0296425	0.00217234	2.09991e-42	408112	ebi-a-GCST90002401	rs4759076	C	T	0.459197	Platelet distribution width || id:ebi-a-GCST90002401	TRUE	reported	igd	0.000436413108461738	178.182314792191
12	58281495	-0.0191215	0.00240273	1.69981e-15	408112	ebi-a-GCST90002401	rs4760341	A	T	0.286216	Platelet distribution width || id:ebi-a-GCST90002401	TRUE	reported	igd	0.00014939450648948	60.978501896619
12	95628459	0.0164914	0.00287772	1e-08	408112	ebi-a-GCST90002401	rs12422591	T	A	0.16843	Platelet distribution width || id:ebi-a-GCST90002401	TRUE	reported	igd	7.61839188660199e-05	31.0937879750317
12	15210374	-0.0145072	0.0021837	3.10027e-11	408112	ebi-a-GCST90002401	rs11056314	C	G	0.411424	Platelet distribution width || id:ebi-a-GCST90002401	TRUE	reported	igd	0.000101927028619182	41.6016799854007
12	70482326	0.0210761	0.00302423	3.19963e-12	408112	ebi-a-GCST90002401	rs141089639	G	T	0.150306	Platelet distribution width || id:ebi-a-GCST90002401	TRUE	reported	igd	0.000113461720704989	46.3101172625037
12	101883238	0.0572926	0.00570231	9.3994e-24	408112	ebi-a-GCST90002401	rs114282886	T	C	0.036877	Platelet distribution width || id:ebi-a-GCST90002401	TRUE	reported	igd	0.000233165556374502	95.1793877669022
12	740009	0.034721	0.00217433	2.09991e-57	408112	ebi-a-GCST90002401	rs34038797	G	C	0.478795	Platelet distribution width || id:ebi-a-GCST90002401	TRUE	reported	igd	0.00060168976644412	245.703447833651
12	799147	-0.0287634	0.00322923	5.19996e-19	408112	ebi-a-GCST90002401	rs73037168	T	C	0.129353	Platelet distribution width || id:ebi-a-GCST90002401	TRUE	reported	igd	0.000186349851398823	76.0654126327142
12	57076487	0.060636	0.00226862	2.19786e-157	408112	ebi-a-GCST90002401	rs7297289	C	T	0.658303	Platelet distribution width || id:ebi-a-GCST90002401	TRUE	reported	igd	0.00165408599421683	676.167474248729
12	111844218	-0.0335837	0.00264502	6.09958e-37	408112	ebi-a-GCST90002401	rs3742003	A	G	0.211145	Platelet distribution width || id:ebi-a-GCST90002401	TRUE	reported	igd	0.000375720648557504	153.392986795286
12	123792848	-0.0315999	0.0046045	6.79986e-12	408112	ebi-a-GCST90002401	rs10846509	A	C	0.057829	Platelet distribution width || id:ebi-a-GCST90002401	TRUE	reported	igd	0.000108812008587666	44.4121013946709
12	6509822	0.0139675	0.00221417	2.80001e-10	408112	ebi-a-GCST90002401	rs7974988	G	A	0.434066	Platelet distribution width || id:ebi-a-GCST90002401	TRUE	reported	igd	9.58492924098808e-05	39.1208044268193
12	12890155	-0.0122105	0.00223034	4.39997e-08	408112	ebi-a-GCST90002401	rs11405631	AG	A	0.407249	Platelet distribution width || id:ebi-a-GCST90002401	TRUE	reported	igd	7.19828791550807e-05	29.3790476004131
12	49662391	0.155262	0.00415688	1e-200	408112	ebi-a-GCST90002401	rs7958679	T	C	0.073175	Platelet distribution width || id:ebi-a-GCST90002401	TRUE	reported	igd	0.00326979721082176	1338.81459192696
13	27202579	-0.0155762	0.00232719	2.19989e-11	408112	ebi-a-GCST90002401	rs36094398	C	G	0.311957	Platelet distribution width || id:ebi-a-GCST90002401	TRUE	reported	igd	0.000104150975387712	42.5094819694893
13	46546183	-0.0148565	0.00235156	2.69998e-10	408112	ebi-a-GCST90002401	rs12431359	C	T	0.302613	Platelet distribution width || id:ebi-a-GCST90002401	TRUE	reported	igd	9.31589186288822e-05	38.022628428581
13	51290025	-0.0177117	0.0029811	2.80001e-09	408112	ebi-a-GCST90002401	rs2796881	C	T	0.156824	Platelet distribution width || id:ebi-a-GCST90002401	TRUE	reported	igd	8.29623898459989e-05	33.8605900755249
13	33152482	-0.0194556	0.00222112	1.99986e-18	408112	ebi-a-GCST90002401	rs9591137	C	T	0.382808	Platelet distribution width || id:ebi-a-GCST90002401	TRUE	reported	igd	0.000178863014718867	73.0088435187697
13	37647838	-0.0340558	0.00353181	5.30029e-22	408112	ebi-a-GCST90002401	rs1212871	T	C	0.895896	Platelet distribution width || id:ebi-a-GCST90002401	TRUE	reported	igd	0.000216340178336527	88.3096951161101
13	79985006	0.0121436	0.00216043	1.89998e-08	408112	ebi-a-GCST90002401	rs7336979	G	A	0.495778	Platelet distribution width || id:ebi-a-GCST90002401	TRUE	reported	igd	7.37282531969415e-05	30.091456002691
13	99651568	0.0152332	0.00243766	4.09996e-10	408112	ebi-a-GCST90002401	rs61968895	T	A	0.339942	Platelet distribution width || id:ebi-a-GCST90002401	TRUE	reported	igd	0.000104135596277888	42.5032042934918
13	110918621	0.0238767	0.00272291	1.80011e-18	408112	ebi-a-GCST90002401	rs61963337	A	G	0.19714	Platelet distribution width || id:ebi-a-GCST90002401	TRUE	reported	igd	0.000180465078369664	73.6628967138719
13	113870096	-0.0248896	0.0026413	4.40048e-21	408112	ebi-a-GCST90002401	rs77244047	C	T	0.216179	Platelet distribution width || id:ebi-a-GCST90002401	TRUE	reported	igd	0.000209940500544745	85.6968089082731
13	114018038	0.0466477	0.00216529	6.09537e-103	408112	ebi-a-GCST90002401	rs9549753	A	C	0.531955	Platelet distribution width || id:ebi-a-GCST90002401	TRUE	reported	igd	0.00108356001842725	442.691361780472
13	47237952	0.067601	0.00226728	2.39883e-195	408112	ebi-a-GCST90002401	rs9534458	A	G	0.653868	Platelet distribution width || id:ebi-a-GCST90002401	TRUE	reported	igd	0.00206855975939304	845.949821164421
13	114544024	0.0177286	0.00236012	5.79963e-14	408112	ebi-a-GCST90002401	rs7140110	C	T	0.297391	Platelet distribution width || id:ebi-a-GCST90002401	TRUE	reported	igd	0.000131347075733436	53.6110967383561
14	65222190	-0.0199759	0.00286885	3.29989e-12	408112	ebi-a-GCST90002401	rs229576	T	A	0.176526	Platelet distribution width || id:ebi-a-GCST90002401	TRUE	reported	igd	0.000116011563024081	47.3509722460585
14	101176090	-0.0218339	0.00308917	1.59993e-12	408112	ebi-a-GCST90002401	rs137952017	CT	C	0.148086	Platelet distribution width || id:ebi-a-GCST90002401	TRUE	reported	igd	0.000120282483686801	49.0943896125381
14	24869746	0.0155924	0.00232389	1.99986e-11	408112	ebi-a-GCST90002401	rs11625026	T	C	0.330293	Platelet distribution width || id:ebi-a-GCST90002401	TRUE	reported	igd	0.000107557361147869	43.8999564215241
14	51137474	-0.0163665	0.00217467	5.19996e-14	408112	ebi-a-GCST90002401	rs3015483	G	C	0.560188	Platelet distribution width || id:ebi-a-GCST90002401	TRUE	reported	igd	0.000131990447522168	53.8737323563155
14	73801657	0.0143265	0.00244619	4.70002e-09	408112	ebi-a-GCST90002401	rs367817270	CA	C	0.290923	Platelet distribution width || id:ebi-a-GCST90002401	TRUE	reported	igd	8.46801580383735e-05	34.5617459911532
14	92241352	0.0335277	0.00286319	1.10002e-31	408112	ebi-a-GCST90002401	rs61269268	C	A	0.17387	Platelet distribution width || id:ebi-a-GCST90002401	TRUE	reported	igd	0.000322931616742132	131.834195538538
14	92931305	0.0293729	0.00358647	2.60016e-16	408112	ebi-a-GCST90002401	rs61977312	A	G	0.100702	Platelet distribution width || id:ebi-a-GCST90002401	TRUE	reported	igd	0.000156266315623645	63.7838133306715
14	69487707	-0.0278575	0.00347214	1e-15	408112	ebi-a-GCST90002401	rs10136273	T	G	0.109568	Platelet distribution width || id:ebi-a-GCST90002401	TRUE	reported	igd	0.00015142541322507	61.8075846303263
14	104001517	-0.0178139	0.00223126	1.39991e-15	408112	ebi-a-GCST90002401	rs2756119	A	G	0.384884	Platelet distribution width || id:ebi-a-GCST90002401	TRUE	reported	igd	0.000150257063439103	61.3306255198218
14	39795207	0.013204	0.00216593	1.09999e-09	408112	ebi-a-GCST90002401	rs7146146	G	T	0.465607	Platelet distribution width || id:ebi-a-GCST90002401	TRUE	reported	igd	8.6760348656312e-05	35.4108381467913
14	93118229	0.028327	0.00276374	1.20005e-24	408112	ebi-a-GCST90002401	rs117068593	T	C	0.189469	Platelet distribution width || id:ebi-a-GCST90002401	TRUE	reported	igd	0.000246455749124902	100.605850665656
14	103575521	-0.0346748	0.00267996	2.70023e-38	408112	ebi-a-GCST90002401	rs149136706	C	T	0.231576	Platelet distribution width || id:ebi-a-GCST90002401	TRUE	reported	igd	0.000427909958794397	174.709093044387
15	57547021	-0.0196469	0.00274059	7.59976e-13	408112	ebi-a-GCST90002401	rs55950903	ACTC	A	0.80184	Platelet distribution width || id:ebi-a-GCST90002401	TRUE	reported	igd	0.000122665314286819	50.0670829080542
15	64937848	-0.0285529	0.00480473	2.80001e-09	408112	ebi-a-GCST90002401	rs2899700	G	A	0.946756	Platelet distribution width || id:ebi-a-GCST90002401	TRUE	reported	igd	8.21938238228191e-05	33.5468787865755
15	101513443	-0.0122108	0.00220406	2.99999e-08	408112	ebi-a-GCST90002401	rs62021187	C	G	0.594033	Platelet distribution width || id:ebi-a-GCST90002401	TRUE	reported	igd	7.19150084506268e-05	29.3513449010019
15	40309704	-0.0219616	0.00217782	6.4998e-24	408112	ebi-a-GCST90002401	rs4924406	T	A	0.56054	Platelet distribution width || id:ebi-a-GCST90002401	TRUE	reported	igd	0.00023762050287994	96.9983522275671
15	65182223	-0.083885	0.00295136	1.09901e-177	408112	ebi-a-GCST90002401	rs1719285	A	T	0.159275	Platelet distribution width || id:ebi-a-GCST90002401	TRUE	reported	igd	0.0018845175620364	770.542563235388
15	75222225	-0.0219872	0.00224606	1.29987e-22	408112	ebi-a-GCST90002401	rs12148513	T	C	0.379788	Platelet distribution width || id:ebi-a-GCST90002401	TRUE	reported	igd	0.000227746259360786	92.9666987256102
15	91522092	0.0188872	0.00324551	5.89997e-09	408112	ebi-a-GCST90002401	rs113343095	A	G	0.127112	Platelet distribution width || id:ebi-a-GCST90002401	TRUE	reported	igd	7.91608099469982e-05	32.3088757442418
15	99248132	0.0294747	0.00307426	8.99912e-22	408112	ebi-a-GCST90002401	rs4966015	T	G	0.14347	Platelet distribution width || id:ebi-a-GCST90002401	TRUE	reported	igd	0.000213517000393752	87.1570325388451
15	63341238	0.0532411	0.00291055	9.49948e-75	408112	ebi-a-GCST90002401	rs66793829	C	G	0.167469	Platelet distribution width || id:ebi-a-GCST90002401	TRUE	reported	igd	0.000790421738679139	322.834190934847
15	40883919	0.0484281	0.00620293	5.79963e-15	408112	ebi-a-GCST90002401	rs117159862	A	C	0.032871	Platelet distribution width || id:ebi-a-GCST90002401	TRUE	reported	igd	0.0001491152905829	60.8645170699363
15	64161785	0.0192117	0.00275376	2.99985e-12	408112	ebi-a-GCST90002401	rs12324667	T	A	0.191203	Platelet distribution width || id:ebi-a-GCST90002401	TRUE	reported	igd	0.000114155232284653	46.593210706481
15	86207621	0.0182496	0.00254083	6.79986e-13	408112	ebi-a-GCST90002401	rs7163838	C	T	0.237562	Platelet distribution width || id:ebi-a-GCST90002401	TRUE	reported	igd	0.000120647465197028	49.2433781103059
16	85452695	0.0279586	0.0022531	2.29985e-35	408112	ebi-a-GCST90002401	rs1552272	T	C	0.647682	Platelet distribution width || id:ebi-a-GCST90002401	TRUE	reported	igd	0.000356744672842106	145.643025807185
16	88556880	-0.0197457	0.00241521	2.90001e-16	408112	ebi-a-GCST90002401	rs10852622	G	A	0.28639	Platelet distribution width || id:ebi-a-GCST90002401	TRUE	reported	igd	0.000159365328115763	65.0489506046807
16	5023061	0.0300055	0.00219742	1.9002e-42	408112	ebi-a-GCST90002401	rs9925477	G	T	0.466341	Platelet distribution width || id:ebi-a-GCST90002401	TRUE	reported	igd	0.000448124996417992	182.966284053533
16	9048035	-0.0242708	0.0026369	3.40017e-20	408112	ebi-a-GCST90002401	rs183725	C	T	0.772192	Platelet distribution width || id:ebi-a-GCST90002401	TRUE	reported	igd	0.000207249002024982	84.5979230515413
16	11463712	0.0149225	0.00235415	2.30001e-10	408112	ebi-a-GCST90002401	rs55838731	G	A	0.303894	Platelet distribution width || id:ebi-a-GCST90002401	TRUE	reported	igd	9.4212965366369e-05	38.4528760551489
16	30700858	0.0163802	0.00246271	2.90001e-11	408112	ebi-a-GCST90002401	rs13338946	C	T	0.259767	Platelet distribution width || id:ebi-a-GCST90002401	TRUE	reported	igd	0.000103186009418573	42.1155880432784
16	79354047	-0.0196746	0.00229208	9.20026e-18	408112	ebi-a-GCST90002401	rs12924211	C	T	0.664897	Platelet distribution width || id:ebi-a-GCST90002401	TRUE	reported	igd	0.000172494204490158	70.4087548966434
16	85415734	0.0627694	0.00326071	1.39991e-82	408112	ebi-a-GCST90002401	rs4783186	C	T	0.875588	Platelet distribution width || id:ebi-a-GCST90002401	TRUE	reported	igd	0.000858396667505356	350.621236076215
16	85690338	-0.0386198	0.00243383	1.10002e-56	408112	ebi-a-GCST90002401	rs4843185	A	G	0.271409	Platelet distribution width || id:ebi-a-GCST90002401	TRUE	reported	igd	0.000589872410143562	240.874914770208
16	15708256	-0.0140098	0.00245099	1.09999e-08	408112	ebi-a-GCST90002401	rs35388673	TA	T	0.264889	Platelet distribution width || id:ebi-a-GCST90002401	TRUE	reported	igd	7.64382458148691e-05	31.197597189109
16	30361995	0.0151967	0.00250243	1.29999e-09	408112	ebi-a-GCST90002401	rs56353063	C	G	0.250601	Platelet distribution width || id:ebi-a-GCST90002401	TRUE	reported	igd	8.67410120066803e-05	35.4029452973494
16	89734788	0.01452	0.00224016	9.09913e-11	408112	ebi-a-GCST90002401	rs16965913	T	C	0.363385	Platelet distribution width || id:ebi-a-GCST90002401	TRUE	reported	igd	9.75454669419199e-05	39.8131641073502
16	527485	-0.0438921	0.00402732	1.20005e-27	408112	ebi-a-GCST90002401	rs28678897	A	G	0.07797	Platelet distribution width || id:ebi-a-GCST90002401	TRUE	reported	igd	0.000276997150684342	113.076629069848
17	4840868	-0.0846608	0.00411296	3.80014e-94	408112	ebi-a-GCST90002401	rs1060431	A	G	0.074053	Platelet distribution width || id:ebi-a-GCST90002401	TRUE	reported	igd	0.000982932098983486	401.53910459105
17	10183555	-0.0293991	0.00261629	2.70023e-29	408112	ebi-a-GCST90002401	rs28883140	A	G	0.223395	Platelet distribution width || id:ebi-a-GCST90002401	TRUE	reported	igd	0.000299896707328022	122.427560850024
17	16917069	-0.014191	0.00231022	8.10009e-10	408112	ebi-a-GCST90002401	rs62067663	A	G	0.406812	Platelet distribution width || id:ebi-a-GCST90002401	TRUE	reported	igd	9.71945934871326e-05	39.6699412518473
17	58500225	0.0378925	0.00603775	3.50002e-10	408112	ebi-a-GCST90002401	rs62082086	G	T	0.032734	Platelet distribution width || id:ebi-a-GCST90002401	TRUE	reported	igd	9.09246241749753e-05	37.1106226414657
17	7568327	-0.0319389	0.00339797	5.50047e-21	408112	ebi-a-GCST90002401	rs72829457	T	C	0.11643	Platelet distribution width || id:ebi-a-GCST90002401	TRUE	reported	igd	0.000209882275535576	85.6730367207231
17	29278821	0.0209454	0.00275797	3.10027e-14	408112	ebi-a-GCST90002401	rs113865680	C	T	0.204634	Platelet distribution width || id:ebi-a-GCST90002401	TRUE	reported	igd	0.0001428078656532	58.2896422711298
17	33874678	-0.0290346	0.0025827	2.49977e-29	408112	ebi-a-GCST90002401	rs17550268	C	T	0.223414	Platelet distribution width || id:ebi-a-GCST90002401	TRUE	reported	igd	0.000292524086259817	119.416937173925
17	33884804	-0.106646	0.00283351	1e-200	408112	ebi-a-GCST90002401	rs10512472	C	T	0.174036	Platelet distribution width || id:ebi-a-GCST90002401	TRUE	reported	igd	0.00326978614511497	1338.81004622295
17	48224075	0.0276218	0.00285638	4.00037e-22	408112	ebi-a-GCST90002401	rs847680	C	T	0.171333	Platelet distribution width || id:ebi-a-GCST90002401	TRUE	reported	igd	0.00021664816354657	88.4354414009628
17	4942516	0.0770015	0.00733991	9.49948e-26	408112	ebi-a-GCST90002401	rs183583130	T	G	0.023466	Platelet distribution width || id:ebi-a-GCST90002401	TRUE	reported	igd	0.000271740769869513	110.930269868383
17	57424645	-0.0132133	0.00224379	3.89996e-09	408112	ebi-a-GCST90002401	rs12936897	A	G	0.391892	Platelet distribution width || id:ebi-a-GCST90002401	TRUE	reported	igd	8.32146328667366e-05	33.9635500835949
17	4824846	0.0795464	0.0101602	4.90004e-15	408112	ebi-a-GCST90002401	rs141336258	C	T	0.011616	Platelet distribution width || id:ebi-a-GCST90002401	TRUE	reported	igd	0.000145295901829575	59.3053273166837
17	75316880	0.0144972	0.00225009	1.2e-10	408112	ebi-a-GCST90002401	rs1436138	G	A	0.360102	Platelet distribution width || id:ebi-a-GCST90002401	TRUE	reported	igd	9.68577871217833e-05	39.5324605289173
17	80708601	-0.0231324	0.00219704	6.4003e-26	408112	ebi-a-GCST90002401	rs1056534	G	C	0.602095	Platelet distribution width || id:ebi-a-GCST90002401	TRUE	reported	igd	0.000256398688635498	104.665704968532
17	3951975	0.0147916	0.00215213	6.29941e-12	408112	ebi-a-GCST90002401	rs9900637	A	C	0.498511	Platelet distribution width || id:ebi-a-GCST90002401	TRUE	reported	igd	0.000109394745105849	44.6499738976617
17	8210590	-0.0252346	0.00296292	1.59993e-17	408112	ebi-a-GCST90002401	rs7216823	G	A	0.157819	Platelet distribution width || id:ebi-a-GCST90002401	TRUE	reported	igd	0.000169272953614325	69.0936807909658
17	42448180	0.0259012	0.00216761	6.59933e-33	408112	ebi-a-GCST90002401	rs850735	G	A	0.489037	Platelet distribution width || id:ebi-a-GCST90002401	TRUE	reported	igd	0.000335274819999962	136.874897496805
17	45637841	0.0560722	0.00866528	9.70063e-11	408112	ebi-a-GCST90002401	rs117600348	A	C	0.016443	Platelet distribution width || id:ebi-a-GCST90002401	TRUE	reported	igd	0.000101696446539005	41.5075579681832
17	57901652	-0.0526182	0.00215926	3.69828e-131	408112	ebi-a-GCST90002401	rs12938273	A	G	0.555171	Platelet distribution width || id:ebi-a-GCST90002401	TRUE	reported	igd	0.00136748268257393	558.847571962103
17	78102517	0.0173307	0.00222662	7.10068e-15	408112	ebi-a-GCST90002401	rs12451471	T	C	0.373088	Platelet distribution width || id:ebi-a-GCST90002401	TRUE	reported	igd	0.000140501211265304	57.3480067939013
18	22463497	-0.0278315	0.0038301	3.69999e-13	408112	ebi-a-GCST90002401	rs8098454	T	C	0.087023	Platelet distribution width || id:ebi-a-GCST90002401	TRUE	reported	igd	0.000123082727210637	50.2374751673847
18	20720973	0.0394067	0.00215644	1.29987e-74	408112	ebi-a-GCST90002401	rs11082304	T	G	0.512477	Platelet distribution width || id:ebi-a-GCST90002401	TRUE	reported	igd	0.000775960509121722	316.923163236764
18	67526809	0.0526567	0.00216488	1.09901e-130	408112	ebi-a-GCST90002401	rs34086233	GA	G	0.52146	Platelet distribution width || id:ebi-a-GCST90002401	TRUE	reported	igd	0.00138381016967003	565.529353614816
18	67717203	-0.0436927	0.00487217	2.99985e-19	408112	ebi-a-GCST90002401	rs8089288	C	T	0.94825	Platelet distribution width || id:ebi-a-GCST90002401	TRUE	reported	igd	0.000187361764123709	76.4785387104575
18	43856297	0.0154971	0.00217148	9.60064e-13	408112	ebi-a-GCST90002401	rs718515	A	G	0.552015	Platelet distribution width || id:ebi-a-GCST90002401	TRUE	reported	igd	0.000118780518931108	48.4812762121216
18	9272956	-0.0270783	0.0038606	2.29985e-12	408112	ebi-a-GCST90002401	rs59174485	CATG	C	0.086195	Platelet distribution width || id:ebi-a-GCST90002401	TRUE	reported	igd	0.000115507022958215	47.1450167200059
18	9618005	-0.0389503	0.00245473	1.10002e-56	408112	ebi-a-GCST90002401	rs671339	G	A	0.737181	Platelet distribution width || id:ebi-a-GCST90002401	TRUE	reported	igd	0.000587871629051911	240.057413475101
19	55698183	0.0330732	0.00375319	1.20005e-18	408112	ebi-a-GCST90002401	rs11671059	C	T	0.091489	Platelet distribution width || id:ebi-a-GCST90002401	TRUE	reported	igd	0.000181836683025464	74.2228651491255
19	6802571	0.139366	0.0100928	2.29985e-43	408112	ebi-a-GCST90002401	rs8106212	T	C	0.011804	Platelet distribution width || id:ebi-a-GCST90002401	TRUE	reported	igd	0.000453122845388496	185.007795690301
19	10666402	-0.0245808	0.00254973	5.40008e-22	408112	ebi-a-GCST90002401	rs8113381	C	T	0.232499	Platelet distribution width || id:ebi-a-GCST90002401	TRUE	reported	igd	0.00021563639434297	88.0223497174241
19	17252974	-0.0229769	0.00243088	3.29989e-21	408112	ebi-a-GCST90002401	rs61166126	C	T	0.310142	Platelet distribution width || id:ebi-a-GCST90002401	TRUE	reported	igd	0.000225908801769472	92.2164736031944
19	19388060	-0.0221064	0.00241369	5.19996e-20	408112	ebi-a-GCST90002401	rs4808191	T	C	0.304188	Platelet distribution width || id:ebi-a-GCST90002401	TRUE	reported	igd	0.000206871200859082	84.4436747469999
19	35660508	0.0419085	0.00269748	1.99986e-54	408112	ebi-a-GCST90002401	rs12110	A	G	0.800749	Platelet distribution width || id:ebi-a-GCST90002401	TRUE	reported	igd	0.000560442605974607	228.850489489005
19	39215333	0.0179108	0.00215404	9.20026e-17	408112	ebi-a-GCST90002401	rs3786851	T	C	0.483963	Platelet distribution width || id:ebi-a-GCST90002401	TRUE	reported	igd	0.000160233369855539	65.4033203661661
19	55536595	0.082969	0.00289288	6.69885e-181	408112	ebi-a-GCST90002401	rs1613662	A	G	0.833754	Platelet distribution width || id:ebi-a-GCST90002401	TRUE	reported	igd	0.0019083184195107	780.292877457175
19	58144256	0.0270259	0.0030478	7.50067e-19	408112	ebi-a-GCST90002401	rs56340041	A	G	0.146277	Platelet distribution width || id:ebi-a-GCST90002401	TRUE	reported	igd	0.000182424579244525	74.4628788948349
19	16206012	0.223646	0.00817373	7.90679e-165	408112	ebi-a-GCST90002401	rs57843631	T	C	0.019029	Platelet distribution width || id:ebi-a-GCST90002401	TRUE	reported	igd	0.00186734430111326	763.507614319788
19	794670	-0.0166736	0.00304868	4.49997e-08	408112	ebi-a-GCST90002401	rs58350690	C	T	0.14624	Platelet distribution width || id:ebi-a-GCST90002401	TRUE	reported	igd	6.94209791223482e-05	28.3333627194033
19	2007315	-0.0268135	0.00290314	2.60016e-20	408112	ebi-a-GCST90002401	rs35564315	A	C	0.165745	Platelet distribution width || id:ebi-a-GCST90002401	TRUE	reported	igd	0.000198827413657061	81.1595925394613
19	16189882	-0.0313421	0.00562304	2.5e-08	408112	ebi-a-GCST90002401	rs77808283	A	G	0.038045	Platelet distribution width || id:ebi-a-GCST90002401	TRUE	reported	igd	7.19015949701818e-05	29.3458699381353
19	38740925	0.0146041	0.0021596	1.39991e-11	408112	ebi-a-GCST90002401	rs12981216	T	C	0.464046	Platelet distribution width || id:ebi-a-GCST90002401	TRUE	reported	igd	0.000106088459189565	43.300354747771
19	45715680	0.0488408	0.00227918	7.19449e-102	408112	ebi-a-GCST90002401	rs11083767	C	T	0.339286	Platelet distribution width || id:ebi-a-GCST90002401	TRUE	reported	igd	0.00106948570120111	436.935105364727
20	1600925	-0.0228817	0.00221161	4.40048e-25	408112	ebi-a-GCST90002401	rs11696739	A	G	0.378727	Platelet distribution width || id:ebi-a-GCST90002401	TRUE	reported	igd	0.000246385597750352	100.577207073181
20	1791920	-0.0186467	0.00222977	6.09958e-17	408112	ebi-a-GCST90002401	rs200891	G	T	0.608004	Platelet distribution width || id:ebi-a-GCST90002401	TRUE	reported	igd	0.000165737977518752	67.6505382685687
20	25433447	-0.0191314	0.00223319	1.10002e-17	408112	ebi-a-GCST90002401	rs5841058	CT	C	0.423397	Platelet distribution width || id:ebi-a-GCST90002401	TRUE	reported	igd	0.000178709719797295	72.9462599521504
20	37444816	0.0359857	0.00439371	2.60016e-16	408112	ebi-a-GCST90002401	rs76642326	T	C	0.06374	Platelet distribution width || id:ebi-a-GCST90002401	TRUE	reported	igd	0.000154560471631812	63.0874248998055
20	39270795	0.0189777	0.00222296	1.39991e-17	408112	ebi-a-GCST90002401	rs6124259	A	G	0.617712	Platelet distribution width || id:ebi-a-GCST90002401	TRUE	reported	igd	0.000170095903218024	69.429648761124
20	44545773	0.015289	0.00274272	2.5e-08	408112	ebi-a-GCST90002401	rs73307905	C	A	0.188579	Platelet distribution width || id:ebi-a-GCST90002401	TRUE	reported	igd	7.15365067002702e-05	29.1968523902739
20	57696004	-0.0745273	0.00656458	7.19946e-30	408112	ebi-a-GCST90002401	rs78296535	G	T	0.028445	Platelet distribution width || id:ebi-a-GCST90002401	TRUE	reported	igd	0.0003069969780112	125.327011710009
20	3737495	0.0289029	0.00500871	7.90005e-09	408112	ebi-a-GCST90002401	rs658495	A	G	0.951812	Platelet distribution width || id:ebi-a-GCST90002401	TRUE	reported	igd	7.663072136188e-05	31.2761604097305
20	16455401	-0.012773	0.0021707	4e-09	408112	ebi-a-GCST90002401	rs2876429	C	T	0.441364	Platelet distribution width || id:ebi-a-GCST90002401	TRUE	reported	igd	8.04528894429212e-05	32.8362704833895
20	19982174	0.116919	0.0158592	1.69981e-13	408112	ebi-a-GCST90002401	rs139619205	G	A	0.005155	Platelet distribution width || id:ebi-a-GCST90002401	TRUE	reported	igd	0.000140211705266895	57.2298233275935
20	42839175	0.0158102	0.00251082	2.99999e-10	408112	ebi-a-GCST90002401	rs41307187	C	T	0.252574	Platelet distribution width || id:ebi-a-GCST90002401	TRUE	reported	igd	9.43760000543962e-05	38.5194246914264
20	57249398	0.112936	0.00971712	3.19963e-31	408112	ebi-a-GCST90002401	rs117172295	A	T	0.012755	Platelet distribution width || id:ebi-a-GCST90002401	TRUE	reported	igd	0.000321218244954797	131.134500742684
20	57412647	0.0567415	0.00649036	2.29985e-18	408112	ebi-a-GCST90002401	rs74332546	A	G	0.029307	Platelet distribution width || id:ebi-a-GCST90002401	TRUE	reported	igd	0.000183182880010941	74.7724621962357
20	31105023	0.0181523	0.00232423	5.70033e-15	408112	ebi-a-GCST90002401	rs293570	G	A	0.311457	Platelet distribution width || id:ebi-a-GCST90002401	TRUE	reported	igd	0.000141326134380821	57.6847610664512
20	57466046	0.139885	0.00594274	1.59956e-122	408112	ebi-a-GCST90002401	rs116897918	C	G	0.035647	Platelet distribution width || id:ebi-a-GCST90002401	TRUE	reported	igd	0.00134533769861453	549.785415226828
20	57896682	-0.0551942	0.0058626	4.70002e-21	408112	ebi-a-GCST90002401	rs118088320	A	G	0.035827	Platelet distribution width || id:ebi-a-GCST90002401	TRUE	reported	igd	0.000210466166581678	85.911428692711
20	19905434	-0.0339858	0.00323891	9.30037e-26	408112	ebi-a-GCST90002401	rs13039242	G	A	0.129069	Platelet distribution width || id:ebi-a-GCST90002401	TRUE	reported	igd	0.000259675325536168	106.003623630039
20	57504729	-0.061935	0.00510994	8.19974e-34	408112	ebi-a-GCST90002401	rs138910471	A	G	0.046796	Platelet distribution width || id:ebi-a-GCST90002401	TRUE	reported	igd	0.000342213287179757	139.708474727314
20	57569860	0.203057	0.00333961	1e-200	408112	ebi-a-GCST90002401	rs1043219	G	C	0.11699	Platelet distribution width || id:ebi-a-GCST90002401	TRUE	reported	igd	0.00851883663092723	3506.49366411973
20	3667825	0.0193883	0.00270981	8.4004e-13	408112	ebi-a-GCST90002401	rs1046919	G	A	0.19746	Platelet distribution width || id:ebi-a-GCST90002401	TRUE	reported	igd	0.000119139364185058	48.6277593979003
20	8603950	0.0392633	0.00215106	1.99986e-74	408112	ebi-a-GCST90002401	rs6086540	C	G	0.507125	Platelet distribution width || id:ebi-a-GCST90002401	TRUE	reported	igd	0.00077064684218701	314.751244817834
21	16335515	0.0267044	0.00230549	5.00035e-31	408112	ebi-a-GCST90002401	rs1041403	T	C	0.327497	Platelet distribution width || id:ebi-a-GCST90002401	TRUE	reported	igd	0.000314121163164294	128.236269625155
21	39854606	0.0189707	0.00303726	4.20001e-10	408112	ebi-a-GCST90002401	rs35326459	CT	C	0.159374	Platelet distribution width || id:ebi-a-GCST90002401	TRUE	reported	igd	9.64310729929366e-05	39.3582805603729
21	46910352	-0.0181513	0.002551	1.10002e-12	408112	ebi-a-GCST90002401	rs116274237	G	C	0.256776	Platelet distribution width || id:ebi-a-GCST90002401	TRUE	reported	igd	0.00012575336635582	51.3276609696276
21	16453167	0.0155386	0.0023363	2.90001e-11	408112	ebi-a-GCST90002401	rs2823037	T	C	0.427151	Platelet distribution width || id:ebi-a-GCST90002401	TRUE	reported	igd	0.000118161326155873	48.2285175630671
21	16848564	-0.01548	0.00283869	4.90004e-08	408112	ebi-a-GCST90002401	rs2823295	C	T	0.175769	Platelet distribution width || id:ebi-a-GCST90002401	TRUE	reported	igd	6.94325530947341e-05	28.3380868292103
21	40686521	-0.013655	0.0021821	3.89996e-10	408112	ebi-a-GCST90002401	rs1888488	T	C	0.565398	Platelet distribution width || id:ebi-a-GCST90002401	TRUE	reported	igd	9.16345798871322e-05	37.4004155691058
22	29461622	0.0164507	0.00225478	2.99985e-13	408112	ebi-a-GCST90002401	rs783	A	G	0.644458	Platelet distribution width || id:ebi-a-GCST90002401	TRUE	reported	igd	0.000124017876529584	50.6192132778307
22	19959011	-0.0167583	0.00303078	3.2e-08	408112	ebi-a-GCST90002401	rs13056165	A	G	0.1519	Platelet distribution width || id:ebi-a-GCST90002401	TRUE	reported	igd	7.2359366193929e-05	29.532717906154
22	42614401	0.0289143	0.00227319	4.60045e-37	408112	ebi-a-GCST90002401	rs2143139	C	G	0.66002	Platelet distribution width || id:ebi-a-GCST90002401	TRUE	reported	igd	0.000375202588987953	153.181402650733
22	38328597	0.109654	0.00567951	4.70002e-83	408112	ebi-a-GCST90002401	rs34834842	G	A	0.037408	Platelet distribution width || id:ebi-a-GCST90002401	TRUE	reported	igd	0.00086593579120482	353.703340130286
22	43409058	0.0955769	0.00216696	1e-200	408112	ebi-a-GCST90002401	rs4822250	A	C	0.549675	Platelet distribution width || id:ebi-a-GCST90002401	TRUE	reported	igd	0.00452238902932795	1854.01677186832
22	19712094	0.0356143	0.00249818	4.10015e-46	408112	ebi-a-GCST90002401	rs1059196	T	C	0.339941	Platelet distribution width || id:ebi-a-GCST90002401	TRUE	reported	igd	0.000569200307185619	232.428635816428
22	43145853	-0.029197	0.00230923	1.20005e-36	408112	ebi-a-GCST90002401	rs5758910	C	G	0.676815	Platelet distribution width || id:ebi-a-GCST90002401	TRUE	reported	igd	0.000372930261987145	152.253349100942
22	50614476	-0.0121312	0.00218155	2.69998e-08	408112	ebi-a-GCST90002401	rs5771204	C	T	0.420921	Platelet distribution width || id:ebi-a-GCST90002401	TRUE	reported	igd	7.17424048509562e-05	29.2808935254414
22	37470224	0.0203142	0.00215677	4.60045e-21	408112	ebi-a-GCST90002401	rs2413450	C	T	0.538245	Platelet distribution width || id:ebi-a-GCST90002401	TRUE	reported	igd	0.00020512616207855	83.7312134683419
22	50274731	0.0184252	0.00278008	3.40017e-11	408112	ebi-a-GCST90002401	rs1884556	C	G	0.81587	Platelet distribution width || id:ebi-a-GCST90002401	TRUE	reported	igd	0.000101999944247222	41.6314436516653
