# Supplementary material for: Platelet indices and the risk of pulmonary arterial hypertension: a two-sample and multivariable Mendelian randomization study
Source: Front Cardiovasc Med. 2024 Aug 8;11:1395245. doi: 10.3389/fcvm.2024.1395245 (PMC11338760; doi:10.3389/fcvm.2024.1395245)
Supplement: Supplementary file 6 [file Table6.csv]

Query	GWAS Trait	PMID	RS Number	Position (GRCh37)	Alleles	R2	D'	Risk Allele	Effect Size (95% CI)	Beta or OR	P-value
rs11121529	Platelet count	32888493	rs11121529	chr1:10271688	C=0.887, G=0.113	1	1	0.1152	0.0389	0.033-0.045	2.00E-41
rs11121529	Monocyte count	32888494	rs11121529	chr1:10271688	C=0.887, G=0.113	1	1	0.114445	0.027097745	0.02-0.034	8.00E-15
rs11121529	Mean platelet volume	32888494	rs11121529	chr1:10271688	C=0.887, G=0.113	1	1	0.11369	0.08032603	0.073-0.087	1.00E-116
rs11121529	Platelet count	32888493	rs11121529	chr1:10271688	C=0.887, G=0.113	1	1	0.10402	NA	NA	4.00E-40
rs11121529	Mean platelet volume	32888493	rs11121529	chr1:10271688	C=0.887, G=0.113	1	1	0.885589	0.08247	0.077-0.088	1.00E-167
rs11121529	Mean platelet volume	32888493	rs11121529	chr1:10271688	C=0.887, G=0.113	1	1	0.877136	NA	NA	1.00E-174
rs11121529	Platelet count	32888494	rs11121529	chr1:10271688	C=0.887, G=0.113	1	1	0.113668	0.034198597	0.027-0.041	3.00E-22
rs11121529	Mean platelet volume	27863252	rs11121529	chr1:10271688	C=0.887, G=0.113	1	1	0.1146	0.07830624	0.067-0.089	1.00E-44
rs11121529	Mean platelet volume	34107879	rs11121529	chr1:10271688	C=0.887, G=0.113	1	1	0.1314	0.112	0.067-0.157	1.00E-06
rs11121529	Mean platelet volume	34553764	rs11121529	chr1:10271688	C=0.887, G=0.113	1	1	0.222589	0.07604259	0.053-0.099	1.00E-10
rs11121529	Platelet count	34594039	rs11121529	chr1:10271688	C=0.887, G=0.113	1	1	NR	0.0381	0.031-0.045	8.00E-28
rs11121529	Platelet forward scatter	37596262	rs11121529	chr1:10271688	C=0.887, G=0.113	1	1	0.1185	0.0944856	0.07-0.119	3.00E-14
rs11121529	Platelet large cell ratio	37596262	rs11121529	chr1:10271688	C=0.887, G=0.113	1	1	0.1188	0.0869241	0.066-0.108	1.00E-15
rs11121529	Platelet side fluorescence	37596262	rs11121529	chr1:10271688	C=0.887, G=0.113	1	1	0.1185	0.108907	0.085-0.133	2.00E-18
rs11121529	Platelet forward scatter distribution width	37596262	rs11121529	chr1:10271688	C=0.887, G=0.113	1	1	0.1184	0.0750534	0.051-0.099	1.00E-09
rs2789422	Mean platelet volume	32888494	rs2789422	chr1:159892088	A=0.429, G=0.571	1	1	0.417424	0.030559404	0.026-0.035	6.00E-42
rs2789422	Mean platelet volume	32888493	rs2789422	chr1:159892088	A=0.429, G=0.571	1	1	0.582338	0.030073	0.026-0.034	2.00E-54
rs2789422	Mean platelet volume	32888493	rs2789422	chr1:159892088	A=0.429, G=0.571	1	1	0.59224	NA	NA	2.00E-52
rs2789422	Mean platelet volume	27863252	rs2789422	chr1:159892088	A=0.429, G=0.571	1	1	0.419	0.03053915	0.023-0.038	6.00E-17
rs2789422	Transgelin-2 levels	34648354	rs2789422	chr1:159892088	A=0.429, G=0.571	1	1	0.42	0.141	0.11-0.17	2.00E-25
rs2789422	Transgelin-2 levels	34648354	rs2789422	chr1:159892088	A=0.429, G=0.571	1	1	0.42	0.106	0.081-0.131	9.00E-16
rs2789422	Immature platelet count	37596262	rs2789422	chr1:159892088	A=0.429, G=0.571	1	1	0.4239	0.0438348	0.029-0.058	2.00E-09
rs234108	Mean platelet volume	32888494	rs234108	chr1:184942671	A=0.48, G=0.52	1	1	0.478552	0.01442151	0.01-0.019	1.00E-10
rs234108	Mean platelet volume	32888493	rs234108	chr1:184942671	A=0.48, G=0.52	1	1	0.52096	0.013887	0.01-0.018	4.00E-13
rs234108	Mean platelet volume	32888493	rs234108	chr1:184942671	A=0.48, G=0.52	1	1	0.516265	NA	NA	1.00E-10
rs1768584	Mean platelet volume	32888494	rs1768584	chr1:205240145	A=0.629, G=0.371	1	1	0.386992	0.09732809	0.093-0.102	7E-352
rs1768584	Platelet count	32888494	rs1768584	chr1:205240145	A=0.629, G=0.371	1	1	0.386984	0.0407423	0.036-0.045	3.00E-63
rs1768584	Mean platelet volume	34107879	rs1768584	chr1:205240145	A=0.629, G=0.371	1	1	0.3776	0.0807	0.05-0.112	4.00E-07
rs1768584	Platelet count	34469753	rs1768584	chr1:205240145	A=0.629, G=0.371	1	1	0.614	NA	NA	8.00E-59
rs17853159	High light scatter reticulocyte count	32888494	rs17853159	chr1:45810865	A=0.063, G=0.937	1	1	0.080749	0.03337217	0.025-0.042	2.00E-15
rs17853159	High light scatter reticulocyte percentage of red cells	32888494	rs17853159	chr1:45810865	A=0.063, G=0.937	1	1	0.080749	0.049678728	0.042-0.058	1.00E-33
rs17853159	Immature fraction of reticulocytes	32888494	rs17853159	chr1:45810865	A=0.063, G=0.937	1	1	0.080794	0.055617664	0.047-0.064	5.00E-41
rs17853159	Mean platelet volume	32888494	rs17853159	chr1:45810865	A=0.063, G=0.937	1	1	0.080966	0.03594818	0.028-0.044	3.00E-18
rs17853159	Mean platelet volume	32888493	rs17853159	chr1:45810865	A=0.063, G=0.937	1	1	0.919273	0.045466	0.039-0.052	1.00E-38
rs17853159	Mean platelet volume	32888493	rs17853159	chr1:45810865	A=0.063, G=0.937	1	1	0.921879	NA	NA	4.00E-37
rs17853159	Immature fraction of reticulocytes	27863252	rs17853159	chr1:45810865	A=0.063, G=0.937	1	1	0.0807	0.05016531	0.037-0.063	1.00E-14
rs17853159	High light scatter reticulocyte percentage of red cells	27863252	rs17853159	chr1:45810865	A=0.063, G=0.937	1	1	0.0807	0.04052447	0.028-0.053()	7.00E-10
rs17853159	Mean platelet volume	27863252	rs17853159	chr1:45810865	A=0.063, G=0.937	1	1	0.081	0.05152379	0.039-0.064	6.00E-15
rs17853159	Low density lipoprotein cholesterol levels	34887591	rs17853159	chr1:45810865	A=0.063, G=0.937	1	1	NR	NA	NA	3.00E-14
rs17853159	Low density lipoprotein cholesterol levels	34887591	rs17853159	chr1:45810865	A=0.063, G=0.937	1	1	0.0777505	0.022428	0.017-0.027	7.00E-14
rs17853159	Total cholesterol levels	34887591	rs17853159	chr1:45810865	A=0.063, G=0.937	1	1	0.0776844	0.0182839	0.013-0.023	1.00E-09
rs17853159	Immature platelet count	37596262	rs17853159	chr1:45810865	A=0.063, G=0.937	1	1	0.0787	0.0834007	0.057-0.11	4.00E-10
rs17853159	Immature platelet fraction	37596262	rs17853159	chr1:45810865	A=0.063, G=0.937	1	1	0.0787	0.0908862	0.065-0.117	9.00E-12
rs17853159	High fluorescence immature platelet fraction	37596262	rs17853159	chr1:45810865	A=0.063, G=0.937	1	1	0.0788	0.0916351	0.066-0.118	6.00E-12
rs3013439	Mean platelet volume	32888494	rs3013439	chr1:113200671	G=0.513, T=0.487	1	1	0.525633	0.024620678	0.02-0.029	2.00E-28
rs3013439	Platelet count	38116116	rs3013439	chr1:113200671	G=0.513, T=0.487	1	1	NR	NA	NA	2.00E-08
rs3767809	Platelet count	32888493	rs3767809	chr1:118154831	C=0.228, T=0.772	1	1	0.224031	NA	NA	3.00E-65
rs3767809	Platelet count	32888493	rs3767809	chr1:118154831	C=0.228, T=0.772	1	1	0.225919	0.035794	0.032-0.04	1.00E-60
rs3767809	Mean platelet volume	32888493	rs3767809	chr1:118154831	C=0.228, T=0.772	1	1	0.776033	0.042019	0.038-0.046	8.00E-76
rs3767809	Red blood cell count	30595370	rs3767809	chr1:118154831	C=0.228, T=0.772	1	1	NR	NA	NA	1.00E-19
rs2051105	Mean platelet volume	32888493	rs2051105	chr1:224360700	A=0.533, G=0.467	1	1	0.443132	0.017221	0.013-0.021	4.00E-19
rs2051105	Mean platelet volume	32888493	rs2051105	chr1:224360700	A=0.533, G=0.467	1	1	0.4504	NA	NA	2.00E-18
rs1569419	Mean corpuscular hemoglobin	32888493	rs1569419	chr1:2996602	C=0.755, T=0.245	1	1	0.791831	NA	NA	6.00E-29
rs1569419	Lymphocyte percentage of white cells	32888494	rs1569419	chr1:2996602	C=0.755, T=0.245	1	1	0.766531	0.016236743	0.011-0.021	7.00E-10
rs1569419	Immature fraction of reticulocytes	32888494	rs1569419	chr1:2996602	C=0.755, T=0.245	1	1	0.766568	0.019441457	0.014-0.025	3.00E-13
rs1569419	Platelet count	32888493	rs1569419	chr1:2996602	C=0.755, T=0.245	1	1	0.765276	0.021374	0.017-0.026	2.00E-20
rs1569419	Mean corpuscular volume	32888494	rs1569419	chr1:2996602	C=0.755, T=0.245	1	1	0.766507	0.0291271	0.024-0.034	4.00E-30
rs1569419	Mean platelet volume	32888494	rs1569419	chr1:2996602	C=0.755, T=0.245	1	1	0.766092	0.02714794	0.022-0.032	1.00E-24
rs1569419	Platelet count	32888493	rs1569419	chr1:2996602	C=0.755, T=0.245	1	1	0.794783	NA	NA	2.00E-22
rs1569419	Mean corpuscular volume	27863252	rs1569419	chr1:2996602	C=0.755, T=0.245	1	1	0.7652	0.03114303	0.023-0.039	1.00E-13
rs1569419	Plateletcrit	27863252	rs1569419	chr1:2996602	C=0.755, T=0.245	1	1	0.7644	0.04387502	0.035-0.052	7.00E-24
rs1569419	Plateletcrit	32888494	rs1569419	chr1:2996602	C=0.755, T=0.245	1	1	0.766056	0.039968148	0.035-0.045	5.00E-48
rs1569419	Mean corpuscular volume	32888493	rs1569419	chr1:2996602	C=0.755, T=0.245	1	1	0.76567	0.026656	0.022-0.031	1.00E-31
rs1569419	Mean corpuscular volume	32888493	rs1569419	chr1:2996602	C=0.755, T=0.245	1	1	0.791802	NA	NA	7.00E-29
rs1569419	Mean corpuscular hemoglobin	32888494	rs1569419	chr1:2996602	C=0.755, T=0.245	1	1	0.766493	0.030608626	0.025-0.036	2.00E-31
rs1569419	Mean platelet volume	32888493	rs1569419	chr1:2996602	C=0.755, T=0.245	1	1	0.234405	0.03195	0.027-0.036	3.00E-44
rs1569419	Mean platelet volume	32888493	rs1569419	chr1:2996602	C=0.755, T=0.245	1	1	0.238011	NA	NA	7.00E-41
rs1569419	Lung function (FEV1/FVC)	30595370	rs1569419	chr1:2996602	C=0.755, T=0.245	1	1	NR	NA	NA	1.00E-08
rs1569419	Mean corpuscular hemoglobin	32888493	rs1569419	chr1:2996602	C=0.755, T=0.245	1	1	0.765562	0.027133	0.023-0.032	7.00E-32
rs1569419	Mean spheric corpuscular volume	32888494	rs1569419	chr1:2996602	C=0.755, T=0.245	1	1	0.766602	0.02951746	0.024-0.035	2.00E-29
rs1569419	Mean reticulocyte volume	32888494	rs1569419	chr1:2996602	C=0.755, T=0.245	1	1	0.766589	0.031235816	0.026-0.036	4.00E-32
rs1569419	Red blood cell count	32888494	rs1569419	chr1:2996602	C=0.755, T=0.245	1	1	0.766557	0.026261989	0.021-0.031	1.00E-23
rs1569419	Platelet count	32888494	rs1569419	chr1:2996602	C=0.755, T=0.245	1	1	0.766083	0.026131056	0.021-0.031	1.00E-22
rs1569419	Mean corpuscular hemoglobin	30595370	rs1569419	chr1:2996602	C=0.755, T=0.245	1	1	NR	NA	NA	2.00E-34
rs1569419	Red blood cell count	30595370	rs1569419	chr1:2996602	C=0.755, T=0.245	1	1	NR	NA	NA	2.00E-22
rs1569419	Platelet distribution width	27863252	rs1569419	chr1:2996602	C=0.755, T=0.245	1	1	0.7645	0.02859096	0.02-0.037	2.00E-11
rs1569419	Mean corpuscular hemoglobin	27863252	rs1569419	chr1:2996602	C=0.755, T=0.245	1	1	0.7652	0.03186936	0.024-0.04	4.00E-14
rs1569419	Mean platelet volume	27863252	rs1569419	chr1:2996602	C=0.755, T=0.245	1	1	0.7645	0.04211349	0.034-0.051	1.00E-22
rs1569419	Red blood cell count	27863252	rs1569419	chr1:2996602	C=0.755, T=0.245	1	1	0.7653	0.02702963	0.019-0.035	2.00E-10
rs1569419	Serum levels of protein AGER	35078996	rs1569419	chr1:2996602	C=0.755, T=0.245	1	1	0.2229	0.191362	0.15-0.24	5.00E-17
rs1569419	Mean corpuscular volume	34104963	rs1569419	chr1:2996602	C=0.755, T=0.245	1	1	0.233	0.13	0.1-0.15%	4.00E-22
rs1569419	Mitochondrial DNA copy number	35023831	rs1569419	chr1:2996602	C=0.755, T=0.245	1	1	0.762979	0.0189	0.014-0.024	7.00E-14
rs1569419	Mean corpuscular hemoglobin	34594039	rs1569419	chr1:2996602	C=0.755, T=0.245	1	1	NR	0.0275	0.022-0.033	5.00E-26
rs1569419	Mean corpuscular volume	34594039	rs1569419	chr1:2996602	C=0.755, T=0.245	1	1	NR	0.0261	0.021-0.031	1.00E-23
rs1569419	Advanced glycosylation end product-specific receptor, soluble levels	34648354	rs1569419	chr1:2996602	C=0.755, T=0.245	1	1	0.23	0.123	0.092-0.154	2.00E-14
rs1569419	Mitochondrial DNA copy number (adjusted)	37587338	rs1569419	chr1:2996602	C=0.755, T=0.245	1	1	0.23555	0.027895	0.02-0.036	3.00E-11
rs1569419	Mitochondrial DNA copy number (raw)	37587338	rs1569419	chr1:2996602	C=0.755, T=0.245	1	1	0.23555	0.028636	0.02-0.037	5.00E-12
rs1569419	Platelet side fluorescence	37596262	rs1569419	chr1:2996602	C=0.755, T=0.245	1	1	0.7598	0.0731231	0.054-0.092	3.00E-14
rs1569419	Platelet forward scatter	37596262	rs1569419	chr1:2996602	C=0.755, T=0.245	1	1	0.7597	0.0735778	0.055-0.092	2.00E-14
rs1569419	Immature platelet fraction	37596262	rs1569419	chr1:2996602	C=0.755, T=0.245	1	1	0.7599	0.0802138	0.063-0.097	6.00E-21
rs1569419	Platelet large cell ratio	37596262	rs1569419	chr1:2996602	C=0.755, T=0.245	1	1	0.7596	0.0672891	0.051-0.084	1.00E-15
rs1569419	Platelet side scatter	37596262	rs1569419	chr1:2996602	C=0.755, T=0.245	1	1	0.7598	0.0776867	0.058-0.097	5.00E-15
rs1569419	Immature platelet count	37596262	rs1569419	chr1:2996602	C=0.755, T=0.245	1	1	0.7599	0.0939873	0.077-0.111	6.00E-28
rs1569419	High fluorescence immature platelet fraction	37596262	rs1569419	chr1:2996602	C=0.755, T=0.245	1	1	0.7598	0.0781847	0.061-0.095	6.00E-20
rs10789114	Mean platelet volume	32888494	rs10789114	chr1:63034222	C=0.302, T=0.698	1	1	0.351053	0.020531734	0.016-0.025	2.00E-18
rs10789114	Phosphatidylinositol(36:2)_[M-H]1- levels	34503513	rs10789114	chr1:63034222	C=0.302, T=0.698	1	1	NR	0.0917	0.077-0.106	3.00E-34
rs10789114	Free cholesterol to total lipids ratio in very small VLDL	35213538	rs10789114	chr1:63034222	C=0.302, T=0.698	1	1	0.650167	0.0539125	0.045-0.062	7.00E-36
rs10789114	Free cholesterol to total lipids ratio in IDL	35213538	rs10789114	chr1:63034222	C=0.302, T=0.698	1	1	0.650167	0.0766004	0.068-0.085	1.00E-70
rs10789114	Phospholipids to total lipids ratio in medium HDL	35213538	rs10789114	chr1:63034222	C=0.302, T=0.698	1	1	0.650167	0.0425357	0.034-0.051	5.00E-25
rs10789114	Cortical thickness	34560273	rs10789114	chr1:63034222	C=0.302, T=0.698	1	1	0.3535	NA	NA	4.00E-08
rs10789114	Vertex-wise cortical thickness	34910505	rs10789114	chr1:63034222	C=0.302, T=0.698	1	1	0.3	6.07	NA	1.00E-09
rs10789114	Phospholipids to total lipids in small HDL percentage (UKB data field 23644)	36764567	rs10789114	chr1:63034222	C=0.302, T=0.698	1	1	0.349094	0.0645073	0.055-0.074	1.00E-40
rs10789114	Free cholesterol to total lipids in IDL percentage (UKB data field 23612)	36764567	rs10789114	chr1:63034222	C=0.302, T=0.698	1	1	0.349094	0.0754707	0.066-0.085	3.00E-52
rs10789114	1-palmitoyl-2-stearoyl-gpc (16:0/18:0) levels	36635386	rs10789114	chr1:63034222	C=0.302, T=0.698	1	1	0.340393	0.12313	0.092-0.154	1.00E-14
rs496954	Mean platelet volume	32888494	rs496954	chr1:90229395	A=0.474, T=0.526	1	1	0.4287	0.019227693	0.015-0.024	2.00E-17
rs496954	Mean platelet volume	32888493	rs496954	chr1:90229395	A=0.474, T=0.526	1	1	0.571499	0.019046	0.015-0.023	5.00E-23
rs590820	Free cholesterol levels in medium HDL	27005778	rs590820	chr1:230309619	A=0.578, G=0.422	1	1	0.44	0.06	0.04	2.00E-09
rs12033187	Mean platelet volume	32888494	rs12033187	chr1:236205704	C=0.571, T=0.429	1	1	0.426528	0.016037673	0.012-0.02	1.00E-12
rs12033187	Mean platelet volume	32888493	rs12033187	chr1:236205704	C=0.571, T=0.429	1	1	0.573683	0.014483	0.011-0.018	6.00E-14
rs12033187	Mean platelet volume	32888493	rs12033187	chr1:236205704	C=0.571, T=0.429	1	1	0.568517	NA	NA	2.00E-12
rs41315846	Cardiometabolic and hematological traits	27668658	rs41315846	chr1:247712303	C=0.502, T=0.498	1	1	NR	0.048	0.04-0.056	3.00E-34
rs41315846	Mean platelet volume	32888494	rs41315846	chr1:247712303	C=0.502, T=0.498	1	1	0.476496	0.03855868	0.034-0.043	4.00E-59
rs41315846	Platelet count	27863252	rs41315846	chr1:247712303	C=0.502, T=0.498	1	1	0.476	0.0575124	0.05-0.065	2.00E-54
rs41315846	Plateletcrit	27863252	rs41315846	chr1:247712303	C=0.502, T=0.498	1	1	0.4763	0.03646343	0.029-0.044	9.00E-23
rs41315846	Platelet distribution width	32888494	rs41315846	chr1:247712303	C=0.502, T=0.498	1	1	0.476535	0.035003193	0.03-0.04	1.00E-50
rs41315846	Plateletcrit	32888494	rs41315846	chr1:247712303	C=0.502, T=0.498	1	1	0.476511	0.017592732	0.013-0.022	1.00E-13
rs41315846	Platelet count	32888494	rs41315846	chr1:247712303	C=0.502, T=0.498	1	1	0.476534	0.032291315	0.028-0.037	8.00E-42
rs41315846	Platelet distribution width	27863252	rs41315846	chr1:247712303	C=0.502, T=0.498	1	1	0.4763	0.05293753	0.046-0.06	1.00E-47
rs41315846	Mean platelet volume	27863252	rs41315846	chr1:247712303	C=0.502, T=0.498	1	1	0.4763	0.05691697	0.05-0.064	3.00E-54
rs41315846	Platelet count during second trimester of pregnancy	38064665	rs41315846	chr1:247712303	C=0.502, T=0.498	1	1	0.48625	0.0698	0.051-0.089	4.00E-13
rs41315846	Platelet count during third trimester of pregnancy	38064665	rs41315846	chr1:247712303	C=0.502, T=0.498	1	1	0.48625	0.0716	0.053-0.09	1.00E-13
rs41315846	Cognitive performance (attention)	35386118	rs41315846	chr1:247712303	C=0.502, T=0.498	1	1	0.466004	0.337802	0.2-0.48	3.00E-06
rs41315846	Platelet count	37538507	rs41315846	chr1:247712303	C=0.502, T=0.498	1	1	0.59	0.063	0.041-0.085	2.00E-08
rs41315846	Platelet count	38116116	rs41315846	chr1:247712303	C=0.502, T=0.498	1	1	NR	NA	NA	4.00E-12
rs41315846	Platelet side scatter distribution width	37596262	rs41315846	chr1:247712303	C=0.502, T=0.498	1	1	0.4723	0.0795876	0.063-0.096	1.00E-21
rs41315846	Platelet side fluorescence distribution width	37596262	rs41315846	chr1:247712303	C=0.502, T=0.498	1	1	0.4723	0.0854984	0.069-0.102	2.00E-25
rs41315846	Immature platelet fraction	37596262	rs41315846	chr1:247712303	C=0.502, T=0.498	1	1	0.475	0.0724505	0.058-0.087	8.00E-23
rs41315846	Platelet large cell ratio	37596262	rs41315846	chr1:247712303	C=0.502, T=0.498	1	1	0.475	0.067418	0.053-0.082	2.00E-20
rs41315846	High fluorescence immature platelet fraction	37596262	rs41315846	chr1:247712303	C=0.502, T=0.498	1	1	0.4751	0.0726374	0.058-0.087	6.00E-23
rs41315846	Platelet forward scatter distribution width	37596262	rs41315846	chr1:247712303	C=0.502, T=0.498	1	1	0.4723	0.0793723	0.063-0.096	6.00E-22
rs3924236	Mean platelet volume	32888493	rs3924236	chr1:25895406	C=0.529, T=0.471	1	1	0.537873	0.034877	0.031-0.039	8.00E-75
rs3815026	Average diameter for LDL particles	35213538	rs3815026	chr1:110230073	C=0.512, G=0.488	1	1	0.372753	0.0266773	0.017-0.036	3.00E-08
rs3815026	Glutathione S-transferase Mu 4 levels	34648354	rs3815026	chr1:110230073	C=0.512, G=0.488	1	1	0.5	0.579	0.55-0.61	4.00E-305
rs4970966	Monocyte count	29403010	rs4970966	chr1:150584103	G=0.758, T=0.242	1	1	NR	0.04738	0.033-0.062	1.00E-10
rs4970966	Monocyte count	32888493	rs4970966	chr1:150584103	G=0.758, T=0.242	1	1	0.222433	0.072638	0.068-0.077	3.00E-228
rs4970966	Granulocyte percentage of myeloid white cells	27863252	rs4970966	chr1:150584103	G=0.758, T=0.242	1	1	0.225	0.06472374	0.056-0.073	4.00E-51
rs4970966	Monocyte percentage of white cells	27863252	rs4970966	chr1:150584103	G=0.758, T=0.242	1	1	0.2251	0.06773102	0.059-0.076	4.00E-56
rs4970966	Monocyte count	32888493	rs4970966	chr1:150584103	G=0.758, T=0.242	1	1	0.816839	0.048627	0.037-0.061	3.00E-15
rs4970966	Monocyte count	32888493	rs4970966	chr1:150584103	G=0.758, T=0.242	1	1	0.21234	NA	NA	3.00E-239
rs4970966	Basophil count	32888493	rs4970966	chr1:150584103	G=0.758, T=0.242	1	1	0.212841	NA	NA	4.00E-22
rs4970966	Eosinophil counts	32888493	rs4970966	chr1:150584103	G=0.758, T=0.242	1	1	0.21257	NA	NA	9.00E-72
rs4970966	Monocyte count	27863252	rs4970966	chr1:150584103	G=0.758, T=0.242	1	1	0.2251	0.072678	0.064-0.081	5.00E-64
rs4970966	Monocyte count	34594039	rs4970966	chr1:150584103	G=0.758, T=0.242	1	1	0.179789	0.0426344	0.031-0.054	8.00E-14
rs4970966	Sphingomyelin (d16:1/24:1) levels	35668104	rs4970966	chr1:150584103	G=0.758, T=0.242	1	1	NR	0.157	0.1-0.21	4.00E-09
rs4970966	Monocyte count	34594039	rs4970966	chr1:150584103	G=0.758, T=0.242	1	1	NR	0.0637	0.059-0.069	8.00E-143
rs4970966	White blood cell count	34594039	rs4970966	chr1:150584103	G=0.758, T=0.242	1	1	NR	0.0188	0.014-0.024	6.00E-15
rs4970966	Lymphocyte-to-monocyte ratio	34469753	rs4970966	chr1:150584103	G=0.758, T=0.242	1	1	0.777	NA	NA	3.00E-31
rs12041331	Platelet count	29403010	rs12041331	chr1:156869714	A=0.092, G=0.908	1	1	NR	0.03112	0.023-0.039	3.00E-13
rs12041331	Mean platelet volume	32888494	rs12041331	chr1:156869714	A=0.092, G=0.908	1	1	0.086085	0.0777998	0.07-0.086	3.00E-84
rs12041331	Platelet count	32888493	rs12041331	chr1:156869714	A=0.092, G=0.908	1	1	0.557083	0.035167	0.028-0.042	5.00E-21
rs12041331	Platelet count	32888493	rs12041331	chr1:156869714	A=0.092, G=0.908	1	1	0.172476	NA	NA	3.00E-49
rs12041331	Platelet distribution width	32888494	rs12041331	chr1:156869714	A=0.092, G=0.908	1	1	0.086089	0.03857549	0.031-0.046	6.00E-22
rs12041331	Mean platelet volume	32888493	rs12041331	chr1:156869714	A=0.092, G=0.908	1	1	0.601957	0.112134	0.084-0.14	3.00E-15
rs12041331	Mean platelet volume	32888493	rs12041331	chr1:156869714	A=0.092, G=0.908	1	1	0.913514	0.081681	0.075-0.088	1.00E-126
rs12041331	Mean platelet volume	32888493	rs12041331	chr1:156869714	A=0.092, G=0.908	1	1	0.900716	NA	NA	1.00E-145
rs12041331	Platelet count	32888494	rs12041331	chr1:156869714	A=0.092, G=0.908	1	1	0.086099	0.028516041	0.021-0.036	2.00E-12
rs12041331	Platelet distribution width	27863252	rs12041331	chr1:156869714	A=0.092, G=0.908	1	1	0.0865	0.04693609	0.034-0.06	2.00E-13
rs12041331	Mean platelet volume	27863252	rs12041331	chr1:156869714	A=0.092, G=0.908	1	1	0.0865	0.07835613	0.066-0.091	6.00E-34
rs12041331	Dickkopf-related protein 1 levels	33067605	rs12041331	chr1:156869714	A=0.092, G=0.908	1	1	0.092	0.0787	NA	1.00E-06
rs12041331	Mean platelet volume	34107879	rs12041331	chr1:156869714	A=0.092, G=0.908	1	1	0.6317	0.1176	0.082-0.153	2.00E-10
rs12041331	Mean platelet volume	34553764	rs12041331	chr1:156869714	A=0.092, G=0.908	1	1	0.218437	0.0823359	0.059-0.105	3.00E-12
rs12041331	Platelet aggregation	35312098	rs12041331	chr1:156869714	A=0.092, G=0.908	1	1	NR	NA	NA	4.00E-08
rs12041331	Platelet aggregation	35312098	rs12041331	chr1:156869714	A=0.092, G=0.908	1	1	NR	NA	NA	2.00E-10
rs12041331	Mean platelet volume during second trimester of pregnancy	38064665	rs12041331	chr1:156869714	A=0.092, G=0.908	1	1	0.3889	0.2207	0.2-0.24	1.00E-114
rs12041331	Mean platelet volume during third trimester of pregnancy	38064665	rs12041331	chr1:156869714	A=0.092, G=0.908	1	1	0.3889	0.3634	0.34-0.38	1E-315
rs12041331	Mean platelet volume at delivery	38064665	rs12041331	chr1:156869714	A=0.092, G=0.908	1	1	0.3889	0.3793	0.35-0.41	1.00E-147
rs12041331	Mean platelet volume during the postpartum period	38064665	rs12041331	chr1:156869714	A=0.092, G=0.908	1	1	0.3889	0.1905	0.17-0.21	2.00E-66
rs12041331	Platelet count during third trimester of pregnancy	38064665	rs12041331	chr1:156869714	A=0.092, G=0.908	1	1	0.3889	0.259	0.24-0.28	4.00E-163
rs12041331	Mean platelet volume during first trimester of pregnancy	38064665	rs12041331	chr1:156869714	A=0.092, G=0.908	1	1	0.3889	0.0922	0.073-0.111	3.00E-21
rs12041331	Platelet count	34594039	rs12041331	chr1:156869714	A=0.092, G=0.908	1	1	NR	0.0335	0.028-0.039	5.00E-38
rs12041331	Platelet count	36329257	rs12041331	chr1:156869714	A=0.092, G=0.908	1	1	NR	2.29568	NA	4.00E-17
rs12041331	Platelet endothelial aggregation receptor 1 levels	34648354	rs12041331	chr1:156869714	A=0.092, G=0.908	1	1	0.09	0.161	0.12-0.21	1.00E-12
rs12041331	Platelet side scatter distribution width	37596262	rs12041331	chr1:156869714	A=0.092, G=0.908	1	1	0.0896	0.139744	0.11-0.17	9.00E-23
rs2038479	Mean platelet volume	32888494	rs2038479	chr1:171939290	A=0.832, C=0.168	1	1	0.802609	0.17365976	0.17-0.18	3E-477
rs2038479	Platelet count	32888493	rs2038479	chr1:171939290	A=0.832, C=0.168	1	1	0.803165	NA	NA	2.00E-196
rs2038479	Platelet count	32888493	rs2038479	chr1:171939290	A=0.832, C=0.168	1	1	0.804552	0.063269	0.059-0.068	3.00E-166
rs2038479	Mean platelet volume	32888493	rs2038479	chr1:171939290	A=0.832, C=0.168	1	1	0.199169	0.115422	0.08-0.15	1.00E-10
rs2038479	Platelet count	32888494	rs2038479	chr1:171939290	A=0.832, C=0.168	1	1	0.802601	0.055071093	0.049-0.061	3.00E-81
rs2038479	Aspartate aminotransferase platelet ratio index in high alcohol intake	32561361	rs2038479	chr1:171939290	A=0.832, C=0.168	1	1	0.195	0.00838	NA	2.00E-06
rs2038479	Forns index in high alcohol intake	32561361	rs2038479	chr1:171939290	A=0.832, C=0.168	1	1	0.195	0.003542	NA	5.00E-09
rs2038479	Fibrosis-4 index in high alcohol intake	32561361	rs2038479	chr1:171939290	A=0.832, C=0.168	1	1	0.195	0.007745	NA	5.00E-08
rs2038479	Mean platelet volume	34107879	rs2038479	chr1:171939290	A=0.832, C=0.168	1	1	0.1769	0.1214	0.073-0.17	1.00E-06
rs2038479	Mean platelet volume	34107879	rs2038479	chr1:171939290	A=0.832, C=0.168	1	1	0.1872	0.0936	0.054-0.133	3.00E-06
rs2038479	Mean platelet volume	34107879	rs2038479	chr1:171939290	A=0.832, C=0.168	1	1	0.1791	0.1094	0.063-0.156	4.00E-06
rs2038479	Mean platelet volume during second trimester of pregnancy	38064665	rs2038479	chr1:171939290	A=0.832, C=0.168	1	1	0.246337	0.1581	0.14-0.17	3.00E-92
rs2038479	Mean platelet volume during third trimester of pregnancy	38064665	rs2038479	chr1:171939290	A=0.832, C=0.168	1	1	0.246337	0.1041	0.089-0.119	2.00E-41
rs2038479	Platelet count during postpartum period	38064665	rs2038479	chr1:171939290	A=0.832, C=0.168	1	1	0.246337	0.0633	0.043-0.084	3.00E-09
rs2038479	Mean platelet volume during first trimester of pregnancy	38064665	rs2038479	chr1:171939290	A=0.832, C=0.168	1	1	0.246337	0.1763	0.16-0.19	1.00E-114
rs2038479	Platelet count	34594039	rs2038479	chr1:171939290	A=0.832, C=0.168	1	1	NR	0.0621	0.057-0.067	2.00E-149
rs2038479	Platelet count	36329257	rs2038479	chr1:171939290	A=0.832, C=0.168	1	1	NR	3.07823	NA	2.00E-22
rs2038479	Platelet large cell ratio	37596262	rs2038479	chr1:171939290	A=0.832, C=0.168	1	1	0.8068	0.149852	0.13-0.17	3.00E-63
rs11121012	Mean platelet volume	32888494	rs11121012	chr1:7794289	A=0.388, G=0.612	1	1	0.645522	0.031679917	0.027-0.036	6.00E-42
rs11121012	Platelet distribution width	32888494	rs11121012	chr1:7794289	A=0.388, G=0.612	1	1	0.645524	0.025989546	0.021-0.031	1.00E-28
rs11121012	Mean platelet volume	32888493	rs11121012	chr1:7794289	A=0.388, G=0.612	1	1	0.354884	0.029845	0.026-0.034	2.00E-50
rs11121012	Mean platelet volume	32888493	rs11121012	chr1:7794289	A=0.388, G=0.612	1	1	0.358727	NA	NA	6.00E-50
rs11121012	Platelet count	32888494	rs11121012	chr1:7794289	A=0.388, G=0.612	1	1	0.645558	0.023904577	0.019-0.029	3.00E-24
rs11121012	Platelet distribution width	27863252	rs11121012	chr1:7794289	A=0.388, G=0.612	1	1	0.6446	0.0231877	0.016-0.031	9.00E-10
rs11121012	Mean platelet volume	27863252	rs11121012	chr1:7794289	A=0.388, G=0.612	1	1	0.6446	0.03271406	0.025-0.04	9.00E-18
rs17037388	Mean platelet volume	32888494	rs17037388	chr1:11858036	A=0.856, G=0.144	1	1	0.163065	0.02163056	0.016-0.028	7.00E-13
rs17037388	Red blood cell count	32888494	rs17037388	chr1:11858036	A=0.856, G=0.144	1	1	0.163337	0.017598467	0.012-0.023	3.00E-09
rs17037388	Red blood cell count	30595370	rs17037388	chr1:11858036	A=0.856, G=0.144	1	1	NR	NA	NA	7.00E-13
rs79847479	Mean platelet volume	32888493	rs79847479	chr1:29201897	A=0.083, C=0.917	1	1	0.932013	0.068197	0.061-0.076	7.00E-73
rs79847479	Mean platelet volume	32888493	rs79847479	chr1:29201897	A=0.083, C=0.917	1	1	0.92714	NA	NA	5.00E-73
rs7529794	lysoPhosphatidylcholine acyl C16:0 levels	33414548	rs7529794	chr1:40403370	G=0.765, T=0.235	1	1	0.2638	12.768	()	2.00E-37
rs7529794	lysoPhosphatidylcholine acyl C16:1 levels	33414548	rs7529794	chr1:40403370	G=0.765, T=0.235	1	1	0.264	8.258	()	1.00E-16
rs7529794	lysoPhosphatidylcholine acyl C17:0 levels	33414548	rs7529794	chr1:40403370	G=0.765, T=0.235	1	1	0.2641	9.732	()	2.00E-22
rs7529794	lysoPhosphatidylcholine acyl C18:0 levels	33414548	rs7529794	chr1:40403370	G=0.765, T=0.235	1	1	0.2637	11.224	()	3.00E-29
rs7529794	lysoPhosphatidylcholine acyl C18:1 levels	33414548	rs7529794	chr1:40403370	G=0.765, T=0.235	1	1	0.2637	10.676	()	1.00E-26
rs7529794	lysoPhosphatidylcholine acyl C18:2 levels	33414548	rs7529794	chr1:40403370	G=0.765, T=0.235	1	1	0.2638	10.217	()	2.00E-24
rs7529794	lysoPhosphatidylcholine acyl C20:3 levels	33414548	rs7529794	chr1:40403370	G=0.765, T=0.235	1	1	0.2638	8.26	()	1.00E-16
rs7529794	lysoPhosphatidylcholine acyl C20:4 levels	33414548	rs7529794	chr1:40403370	G=0.765, T=0.235	1	1	0.2638	7.947	()	2.00E-15
rs7529794	2-linoleoylglycerophosphocholine levels (Biocrates platform)	27073872	rs7529794	chr1:40403370	G=0.765, T=0.235	1	1	NR	NA	NA	1.00E-06
rs7529794	1-linoleoylglycerophosphocholine levels (Biocrates platform)	27073872	rs7529794	chr1:40403370	G=0.765, T=0.235	1	1	NR	NA	NA	1.00E-06
rs7529794	Phosphatidylcholine (16:0_0:0) levels	37907536	rs7529794	chr1:40403370	G=0.765, T=0.235	1	1	0.249805	0.134247	0.096-0.172	4.00E-12
rs7529794	Phosphatidylcholine (18:1_0:0) levels	37907536	rs7529794	chr1:40403370	G=0.765, T=0.235	1	1	0.249805	0.125907	0.088-0.164	8.00E-11
rs7529794	Phosphatidylcholine (18:2_0:0) levels	37907536	rs7529794	chr1:40403370	G=0.765, T=0.235	1	1	0.249805	0.116545	0.079-0.154	2.00E-09
rs7529794	Phosphatidylethanolamine (18:0_0:0) levels	37907536	rs7529794	chr1:40403370	G=0.765, T=0.235	1	1	0.249805	0.150648	0.11-0.19	4.00E-13
rs7529794	Phosphatidylethanolamine (18:0_0:0) levels	36193934	rs7529794	chr1:40403370	G=0.765, T=0.235	1	1	NR	0.1749	0.12-0.23	2.00E-10
rs72691294	Mean platelet volume	32888494	rs72691294	chr1:111733884	A=0.061, G=0.939	1	1	0.061999	0.036732394	0.027-0.047	2.00E-13
rs61830291	Estimated glomerular filtration rate	31152163	rs61830291	chr1:221001142	A=0.914, C=0.086	1	1	0.8991	0.0036	0.0024-0.0048	1.00E-10
rs61830291	High light scatter reticulocyte count	32888494	rs61830291	chr1:221001142	A=0.914, C=0.086	1	1	0.096377	0.029042125	0.022-0.036	1.00E-14
rs61830291	High light scatter reticulocyte percentage of red cells	32888494	rs61830291	chr1:221001142	A=0.914, C=0.086	1	1	0.096377	0.027801849	0.02-0.035	2.00E-13
rs61830291	Immature fraction of reticulocytes	32888494	rs61830291	chr1:221001142	A=0.914, C=0.086	1	1	0.096341	0.030926317	0.023-0.038	4.00E-16
rs61830291	Mean platelet volume	32888494	rs61830291	chr1:221001142	A=0.914, C=0.086	1	1	0.096572	0.032878622	0.025-0.04	3.00E-18
rs61830291	Mean spheric corpuscular volume	32888494	rs61830291	chr1:221001142	A=0.914, C=0.086	1	1	0.096373	0.023711637	0.016-0.031	2.00E-10
rs61830291	Mean platelet volume	32888493	rs61830291	chr1:221001142	A=0.914, C=0.086	1	1	0.902983	0.028279	0.022-0.035	2.00E-18
rs61830291	Mean platelet volume	32888493	rs61830291	chr1:221001142	A=0.914, C=0.086	1	1	0.905629	NA	NA	2.00E-15
rs61830291	Triglyceride levels	32203549	rs61830291	chr1:221001142	A=0.914, C=0.086	1	1	0.904209	0.0289356	0.022-0.036	1.00E-17
rs61830291	Waist-to-hip ratio adjusted for BMI	31669095	rs61830291	chr1:221001142	A=0.914, C=0.086	1	1	NR	NA	NA	1.00E-08
rs61830291	Triglyceride levels	32154731	rs61830291	chr1:221001142	A=0.914, C=0.086	1	1	NR	0.0316	0.024-0.039	9.00E-13
rs61830291	Waist-hip index	34021172	rs61830291	chr1:221001142	A=0.914, C=0.086	1	1	NR	0.0259614	0.017-0.035	5.00E-08
rs61830291	Estimated glomerular filtration rate (creatinine)	35710981	rs61830291	chr1:221001142	A=0.914, C=0.086	1	1	0.0934	9.298	NA	1.00E-20
rs61830291	Sex hormone-binding globulin levels adjusted for BMI	32042192	rs61830291	chr1:221001142	A=0.914, C=0.086	1	1	0.09682	0.0115462	0.0075-0.0156	2.00E-08
rs61830291	Sex hormone-binding globulin levels	32042192	rs61830291	chr1:221001142	A=0.914, C=0.086	1	1	0.09682	0.0137832	0.0091-0.0185	5.00E-09
rs61830291	Triglyceride to HDL cholesterol ratio	38200128	rs61830291	chr1:221001142	A=0.914, C=0.086	1	1	0.0961	0.03	0.022-0.038	2.00E-08
rs61830291	Sex hormone-binding globulin levels	35192695	rs61830291	chr1:221001142	A=0.914, C=0.086	1	1	NR	4.5	NA	7.00E-06
rs61830291	Triglyceride to HDL cholesterol ratio	38200128	rs61830291	chr1:221001142	A=0.914, C=0.086	1	1	0.0963	0.0298	0.019-0.04	1.00E-06
rs61830291	Estimated glomerular filtration rate (creatinine)	34272381	rs61830291	chr1:221001142	A=0.914, C=0.086	1	1	0.907286051	0.003905661	0.003-0.0048	4.00E-19
rs61830291	Triglycerides	34594039	rs61830291	chr1:221001142	A=0.914, C=0.086	1	1	NR	0.0287	0.021-0.036	3.00E-13
rs61830291	Serum total protein levels	34594039	rs61830291	chr1:221001142	A=0.914, C=0.086	1	1	NR	0.03	0.022-0.038	2.00E-12
rs61830291	Serum creatinine levels	34594039	rs61830291	chr1:221001142	A=0.914, C=0.086	1	1	NR	0.0286	0.022-0.035	3.00E-18
rs61830291	Triglyceride levels in non-type 2 diabetes	36269708	rs61830291	chr1:221001142	A=0.914, C=0.086	1	1	NR	NA	NA	2.00E-17
rs61830291	Waist circumference adjusted for body mass index	34021172	rs61830291	chr1:221001142	A=0.914, C=0.086	1	1	NR	0.0265898	0.017-0.036	3.00E-08
rs61830291	Triglyceride levels (MTAG)	36376304	rs61830291	chr1:221001142	A=0.914, C=0.086	1	1	NR	0.02616	0.018-0.034	4.00E-10
rs61830291	ADAMTS-like protein 2 levels	34648354	rs61830291	chr1:221001142	A=0.914, C=0.086	1	1	0.9	0.224
rs4925750	Mean platelet volume	32888494	rs4925750	chr1:248038325	C=0.302, T=0.698	1	1	0.31239	0.04275895	0.035-0.05	2.00E-30
rs4925750	Platelet count	27863252	rs4925750	chr1:248038325	C=0.302, T=0.698	1	1	0.3112	0.03270647	0.025-0.04	9.00E-17
rs4925750	Mean platelet volume	32888493	rs4925750	chr1:248038325	C=0.302, T=0.698	1	1	0.687828	0.069862	0.066-0.074	4.00E-254
rs4925750	Mean platelet volume	32888493	rs4925750	chr1:248038325	C=0.302, T=0.698	1	1	0.686288	NA	NA	1.00E-253
rs4925750	Dynein light chain roadblock-type 1 levels	36168886	rs4925750	chr1:248038325	C=0.302, T=0.698	1	1	0.223169	0.265599	0.2-0.33	3.00E-16
rs4925750	Platelet forward scatter	37596262	rs4925750	chr1:248038325	C=0.302, T=0.698	1	1	0.3107	0.0838765	0.067-0.101	3.00E-22
rs780094	Estimated glomerular filtration rate	31152163	rs780094	chr2:27741237	C=0.589, T=0.411	1	1	0.3846	0.0046	0.0038-0.0054	1.00E-52
rs780094	Body mass index	30239722	rs780094	chr2:27741237	C=0.589, T=0.411	1	1	0.3798	0.0096	0.0065-0.0127	6.00E-09
rs780094	Fasting blood insulin	20081858	rs780094	chr2:27741237	C=0.589, T=0.411	1	1	0.62	0.032	0.024-0.04/()	4.00E-20
rs780094	Fasting blood glucose	20081858	rs780094	chr2:27741237	C=0.589, T=0.411	1	1	0.62	0.029	0.023-0.035/()	6.00E-38
rs780094	Homeostasis model assessment of insulin resistance	20081858	rs780094	chr2:27741237	C=0.589, T=0.411	1	1	0.62	0.035	0.027-0.043()	3.00E-24
rs780094	Uric acid levels	19503597	rs780094	chr2:27741237	C=0.589, T=0.411	1	1	0.42	0.05	0.035-0.068/	1.00E-09
rs780094	Triglycerides	17463246	rs780094	chr2:27741237	C=0.589, T=0.411	1	1	0.35	0.5	(%)	9.00E-08
rs780094	Calcium levels	24068962	rs780094	chr2:27741237	C=0.589, T=0.411	1	1	0.42	0.017	0.016-0.018	1.00E-10
rs780094	Urate levels	20139978	rs780094	chr2:27741237	C=0.589, T=0.411	1	1	0.57	0.069	0.040,0.098	5.00E-06
rs780094	LDL cholesterol	18179892	rs780094	chr2:27741237	C=0.589, T=0.411	1	1	0.39	NA	NA	5.00E-07
rs780094	Triglycerides	18193044	rs780094	chr2:27741237	C=0.589, T=0.411	1	1	0.34	0.13	0.09-0.17	3.00E-14
rs780094	Triglycerides	18193043	rs780094	chr2:27741237	C=0.589, T=0.411	1	1	0.39	8.59	/	6.00E-32
rs780094	Triglycerides	19060911	rs780094	chr2:27741237	C=0.589, T=0.411	1	1	0.63	0.1	..	3.00E-20
rs780094	Metabolic syndrome	22399527	rs780094	chr2:27741237	C=0.589, T=0.411	1	1	0.36	0.13	/	6.00E-20
rs780094	Metabolic traits	21886157	rs780094	chr2:27741237	C=0.589, T=0.411	1	1	0.399	0.101	NA	6.00E-53
rs780094	Triglycerides	23726366	rs780094	chr2:27741237	C=0.589, T=0.411	1	1	0.358	0.0688	NA	7.00E-09
rs780094	C-reactive protein	18439548	rs780094	chr2:27741237	C=0.589, T=0.411	1	1	NR	0.14	/	7.00E-15
rs780094	Plasma omega-3 polyunsaturated fatty acid levels (docosapentaenoic acid)	21829377	rs780094	chr2:27741237	C=0.589, T=0.411	1	1	NR	0.02	%	9.00E-09
rs780094	Red cell distribution width	32888493	rs780094	chr2:27741237	C=0.589, T=0.411	1	1	0.388003	0.02445	0.021-0.028	8.00E-37
rs780094	Crohn's disease	26192919	rs780094	chr2:27741237	C=0.589, T=0.411	1	1	NR	NA	NA	4.00E-22
rs780094	Alcohol consumption	27911795	rs780094	chr2:27741237	C=0.589, T=0.411	1	1	0.4	0.0102	0.0065-0.0139	2.00E-07
rs780094	Renal underexcretion gout	27899376	rs780094	chr2:27741237	C=0.589, T=0.411	1	1	0.543	1.35	1.22-1.48	2.00E-09
rs780094	Fasting triglyceride levels	32603185	rs780094	chr2:27741237	C=0.589, T=0.411	1	1	0.64	0.13	0.093-0.167	7.00E-11
rs780094	Postprandial triglyceride levels	32603185	rs780094	chr2:27741237	C=0.589, T=0.411	1	1	0.64	0.13	0.093-0.167	1.00E-11
rs780094	Monocyte count	32888493	rs780094	chr2:27741237	C=0.589, T=0.411	1	1	0.594183	NA	NA	9.00E-10
rs780094	Relative protein intake	32393786	rs780094	chr2:27741237	C=0.589, T=0.411	1	1	NR	0.019	0.013-0.025	3.00E-10
rs780094	Cholesterol	31902109	rs780094	chr2:27741237	C=0.589, T=0.411	1	1	0.4626	0.05656	NA	3.00E-15
rs780094	Fasting glucose	33402679	rs780094	chr2:27741237	C=0.589, T=0.411	1	1	0.609904	0.030764	0.027-0.035	1.00E-49
rs780094	Fasting glucose	33402679	rs780094	chr2:27741237	C=0.589, T=0.411	1	1	0.609904	0.030446	0.024-0.037	4.00E-22
rs780094	Fasting glucose	33402679	rs780094	chr2:27741237	C=0.589, T=0.411	1	1	0.609904	0.031277	0.025-0.037	3.00E-26
rs780094	Fasting insulin	33402679	rs780094	chr2:27741237	C=0.589, T=0.411	1	1	0.606271	0.019402	0.015-0.024	7.00E-15
rs780094	Fasting insulin	33402679	rs780094	chr2:27741237	C=0.589, T=0.411	1	1	0.606271	0.018173	0.011-0.026	2.00E-06
rs780094	Fasting insulin	33402679	rs780094	chr2:27741237	C=0.589, T=0.411	1	1	0.606271	0.020869	0.014-0.028	1.00E-08
rs780094	Circulating leptin levels or fasting insulin levels	32341051	rs780094	chr2:27741237	C=0.589, T=0.411	1	1	NR	NA	NA	2.00E-09
rs780094	Circulating leptin levels or HOMA-IR	32341051	rs780094	chr2:27741237	C=0.589, T=0.411	1	1	NR	NA	NA	9.00E-12
rs780094	Circulating leptin levels or type 2 diabetes	32341051	rs780094	chr2:27741237	C=0.589, T=0.411	1	1	NR	NA	NA	4.00E-08
rs780094	Serum metabolite levels (CMS)	31636271	rs780094	chr2:27741237	C=0.589, T=0.411	1	1	NR	0.07649861	NA	1.00E-16
rs780094	Serum metabolite levels (CMS)	31636271	rs780094	chr2:27741237	C=0.589, T=0.411	1	1	NR	0.08573239	NA	2.00E-12
rs780094	Serum metabolite levels (CMS)	31636271	rs780094	chr2:27741237	C=0.589, T=0.411	1	1	NR	0.07972465	NA	7.00E-10
rs780094	Serum metabolite levels (CMS)	31636271	rs780094	chr2:27741237	C=0.589, T=0.411	1	1	NR	0.07977565	NA	4.00E-10
rs780094	Serum metabolite levels (CMS)	31636271	rs780094	chr2:27741237	C=0.589, T=0.411	1	1	NR	0.078627646	NA	3.00E-12
rs780094	Serum metabolite levels	31636271	rs780094	chr2:27741237	C=0.589, T=0.411	1	1	NR	0.084896766	NA	4.00E-12
rs780094	Serum metabolite levels	31636271	rs780094	chr2:27741237	C=0.589, T=0.411	1	1	NR	0.085817285	NA	6.00E-12
rs780094	Serum metabolite levels	31636271	rs780094	chr2:27741237	C=0.589, T=0.411	1	1	NR	0.0727644	NA	5.00E-09
rs780094	Serum metabolite levels	31636271	rs780094	chr2:27741237	C=0.589, T=0.411	1	1	NR	0.07551158	NA	2.00E-09
rs780094	Serum metabolite levels	31636271	rs780094	chr2:27741237	C=0.589, T=0.411	1	1	NR	0.09009911	NA	8.00E-10
rs780094	Serum metabolite levels	31636271	rs780094	chr2:27741237	C=0.589, T=0.411	1	1	NR	0.07892771	NA	9.00E-08
rs780094	Triglyceride levels	32759990	rs780094	chr2:27741237	C=0.589, T=0.411	1	1	0.334	4.9	NA	6.00E-08
rs780094	Fasting blood insulin (BMI interaction)	22581228	rs780094	chr2:27741237	C=0.589, T=0.411	1	1	0.3988	0.0006511	-0.00248	3.00E-10
rs780094	Fasting blood glucose (BMI interaction)	22581228	rs780094	chr2:27741237	C=0.589, T=0.411	1	1	0.4008	0.001	-0.00268	4.00E-24
rs780094	Fasting blood insulin	22581228	rs780094	chr2:27741237	C=0.589, T=0.411	1	1	0.3929	0.0189	0.013-0.025	3.00E-09
rs780094	Fasting blood glucose	22581228	rs780094	chr2:27741237	C=0.589, T=0.411	1	1	0.3995	0.0318	0.026-0.038	3.00E-24
rs780094	Serum metabolite levels	23093944	rs780094	chr2:27741237	C=0.589, T=0.411	1	1	NR	0.04725	NA	2.00E-24
rs780094	Height	25282103	rs780094	chr2:27741237	C=0.589, T=0.411	1	1	0.386	0.021	0.015-0.027	6.00E-12
rs780094	Fasting plasma glucose	25187374	rs780094	chr2:27741237	C=0.589, T=0.411	1	1	NR	0.052	0.034-0.070	4.00E-09
rs780094	Hypertriglyceridemia	27599772	rs780094	chr2:27741237	C=0.589, T=0.411	1	1	NR	1.22	1.01-1.48	2.00E-08
rs780094	Alcohol consumption (drinks per week)	28485404	rs780094	chr2:27741237	C=0.589, T=0.411	1	1	0.41	0.034	NA	2.00E-07
rs780094	Glycemic traits (multi-trait analysis)	29743933	rs780094	chr2:27741237	C=0.589, T=0.411	1	1	NR	NA	NA	1.00E-10
rs780094	Fasting free cholesterol in medium VLDL	34610981	rs780094	chr2:27741237	C=0.589, T=0.411	1	1	0.645343552	0.129298	0.087-0.172/	2.00E-09
rs780094	Fasting total lipids in medium VLDL	34610981	rs780094	chr2:27741237	C=0.589, T=0.411	1	1	0.645343552	0.127244	0.085-0.17/	4.00E-09
rs780094	Fasting medium VLDL particle concentration	34610981	rs780094	chr2:27741237	C=0.589, T=0.411	1	1	0.645343552	0.128214	0.086-0.171/	3.00E-09
rs780094	Fasting phospholipid levels in medium VLDL	34610981	rs780094	chr2:27741237	C=0.589, T=0.411	1	1	0.645343552	0.126045	0.084-0.168/	6.00E-09
rs780094	Fasting triglycerides levels in medium VLDL	34610981	rs780094	chr2:27741237	C=0.589, T=0.411	1	1	0.645343552	0.132835	0.09-0.175/	9.00E-10
rs780094	Serum metabolite levels (CMS)	31636271	rs780094	chr2:27741237	C=0.589, T=0.411	1	1	NR	0.052253615	NA	3.00E-10
rs780094	Serum metabolite levels (CMS)	31636271	rs780094	chr2:27741237	C=0.589, T=0.411	1	1	NR	0.07052754	NA	6.00E-10
rs780094	Postprandial serum total triglycerides	34610981	rs780094	chr2:27741237	C=0.589, T=0.411	1	1	0.645464581	0.129035	0.085-0.173/	1.00E-08
rs780094	Postprandial triglycerides levels in medium HDL	34610981	rs780094	chr2:27741237	C=0.589, T=0.411	1	1	0.645498045	0.135303	0.091-0.18/	2.00E-09
rs780094	Total cholesterol levels	29615537	rs780094	chr2:27741237	C=0.589, T=0.411	1	1	0.4253	1.0656419	0.78-1.35	2.00E-13
rs780094	Triglyceride levels	29615537	rs780094	chr2:27741237	C=0.589, T=0.411	1	1	0.4253	6.8761177	5.88-7.88	2.00E-41
rs780094	Blood glucose levels	29615537	rs780094	chr2:27741237	C=0.589, T=0.411	1	1	0.4253	0.6904345	0.45-0.93	3.00E-08
rs780094	Fasting triglycerides levels in small HDL	34610981	rs780094	chr2:27741237	C=0.589, T=0.411	1	1	0.645453102	0.124533	0.082-0.167/	9.00E-09
rs780094	Fasting triglycerides in VLDL	34610981	rs780094	chr2:27741237	C=0.589, T=0.411	1	1	0.6455376	0.13496	0.093-0.177/	5.00E-10
rs780094	Fasting triglycerides levels in small VLDL	34610981	rs780094	chr2:27741237	C=0.589, T=0.411	1	1	0.645224244	0.128588	0.086-0.171/	3.00E-09
rs780094	Fasting serum total triglycerides	34610981	rs780094	chr2:27741237	C=0.589, T=0.411	1	1	0.6455376	0.131068	0.089-0.173/	1.00E-09
rs780094	Age-related diseases, mortality and associated endophenotypes	27790247	rs780094	chr2:27741237	C=0.589, T=0.411	1	1	NR	NA	NA	4.00E-91
rs780094	Triglyceride levels	28334899	rs780094	chr2:27741237	C=0.589, T=0.411	1	1	0.52	0.1	0.082-0.118	7.00E-30
rs780094	Gondoic acid (20:1n-9) levels	28298293	rs780094	chr2:27741237	C=0.589, T=0.411	1	1	0.412	0.002	0.002-0.002	6.00E-07
rs780094	Gondoic acid (20:1n-9) levels	28298293	rs780094	chr2:27741237	C=0.589, T=0.411	1	1	NR	0.002	-0.00784	3.00E-08
rs780094	Type 2 diabetes	22885922	rs780094	chr2:27741237	C=0.589, T=0.411	1	1	0.613751766	1.06	1.04-1.09	5.00E-07
rs780094	Urate levels in overweight individuals	25811787	rs780094	chr2:27741237	C=0.589, T=0.411	1	1	0.59	0.05	0.028-0.072/2	6.00E-06
rs780094	Urate levels in obese individuals	25811787	rs780094	chr2:27741237	C=0.589, T=0.411	1	1	0.6	0.085	0.056-0.114/2	2.00E-08
rs780094	Age-related disease endophenotypes	27790247	rs780094	chr2:27741237	C=0.589, T=0.411	1	1	NR	NA	NA	8.00E-101
rs780094	Red blood cell count	27863252	rs780094	chr2:27741237	C=0.589, T=0.411	1	1	0.6165	0.02097104	0.014-0.028	8.00E-09
rs780094	Nonalcoholic fatty liver disease	29385134	rs780094	chr2:27741237	C=0.589, T=0.411	1	1	0.57	1.35	1.21-1.49	2.00E-08
rs780094	IGFBP4/OGN protein level ratio	38412862	rs780094	chr2:27741237	C=0.589, T=0.411	1	1	NR	0.0598675	0.047-0.073	3.00E-19
rs780094	Fasting blood glucose	33842983	rs780094	chr2:27741237	C=0.589, T=0.411	1	1	0.52	0.08	0.06-0.1	2.00E-15
rs780094	Calcium levels	33887147	rs780094	chr2:27741237	C=0.589, T=0.411	1	1	NR	0.017	0.011-0.023/	1.00E-10
rs780094	Total cholesterol levels	31566214	rs780094	chr2:27741237	C=0.589, T=0.411	1	1	0.42	2.32	1.71-2.93	3.00E-14
rs780094	Triglyceride levels	31566214	rs780094	chr2:27741237	C=0.589, T=0.411	1	1	0.42	7.72	6.39-9.05	4.00E-30
rs780094	Phosphatidylcholine-2O_32:0_[M+H]1+ levels	34503513	rs780094	chr2:27741237	C=0.589, T=0.411	1	1	NR	0.0881897	0.064-0.112	4.00E-13
rs780094	Phosphatidylcholine-O_34:1_[M+H]1+/Phosphatidylcholine-P_34:0_[M+H]1+/Phosphatidylethanolamine-O_37:1_[M+H]1+ levels	34503513	rs780094	chr2:27741237	C=0.589, T=0.411	1	1	NR	0.105937	0.083-0.129	8.00E-20
rs780094	Phosphatidylcholine-O_34:3_[M+H]1+/Phosphatidylcholine-P_34:2_[M+H]1+/Phosphatidylethanolamine-P_37:2_[M+H]1+ levels	34503513	rs780094	chr2:27741237	C=0.589, T=0.411	1	1	NR	0.0839115	0.06-0.108	8.00E-12
rs780094	Phosphatidylcholine-O_30:1_[M+H]1+/Phosphatidylcholine-P_30:0_[M+H]1+/Phosphatidylethanolamine-O_33:1_[M+H]1+ levels	34503513	rs780094	chr2:27741237	C=0.589, T=0.411	1	1	NR	0.080646	0.059-0.103	7.00E-13
rs780094	Phosphatidylcholine-O_34:2_[M+H]1+/Phosphatidylcholine-P_34:1_[M+H]1+/Phosphatidylethanolamine-O_37:2_[M+H]1+ levels	34503513	rs780094	chr2:27741237	C=0.589, T=0.411	1	1	NR	0.0815594	0.057-0.106	4.00E-11
rs780094	Phosphatidylcholine-O_31:0_[M+H]1+/Phosphatidylethanolamine-O_34:0_[M+H]1+ levels	34503513	rs780094	chr2:27741237	C=0.589, T=0.411	1	1	NR	0.0919268	0.069-0.115	6.00E-15
rs780094	Phosphatidylcholine-O_32:1_[M+H]1+/Phosphatidylcholine-P_32:0_[M+H]1+/Phosphatidylethanolamine-O_35:1_[M+H]1+ levels	34503513	rs780094	chr2:27741237	C=0.589, T=0.411	1	1	NR	0.0966602	0.073-0.12	1.00E-15
rs780094	Phosphatidylcholine-O_36:2_[M+H]1+/Phosphatidylcholine-P_36:1_[M+H]1+/Phosphatidylethanolamine-P_39:1_[M+H]1+ levels	34503513	rs780094	chr2:27741237	C=0.589, T=0.411	1	1	NR	0.0862255	0.063-0.11	1.00E-12
rs780094	Phosphatidylcholine-O_36:3_[M+H]1+/Phosphatidylcholine-P_36:2_[M+H]1+ levels	34503513	rs780094	chr2:27741237	C=0.589, T=0.411	1	1	NR	0.0832563	0.06-0.107	3.00E-12
rs780094	Diacylglycerol_44:7_[M+H-H2O]1+ levels	34503513	rs780094	chr2:27741237	C=0.589, T=0.411	1	1	NR	0.0939527	0.071-0.117	2.00E-15
rs780094	Triacylglycerol_50:3_[M+NH4]1+ levels	34503513	rs780094	chr2:27741237	C=0.589, T=0.411	1	1	NR	0.0997421	0.07-0.129	4.00E-11
rs780094	Triacylglycerol_50:4_[M+NH4]1+ levels	34503513	rs780094	chr2:27741237	C=0.589, T=0.411	1	1	NR	0.0965587	0.067-0.126	1.00E-10
rs780094	Diacylglycerol_32:2_[M+H-H2O]1+ levels	34503513	rs780094	chr2:27741237	C=0.589, T=0.411	1	1	NR	0.078238	0.055-0.101	2.00E-11
rs780094	Diacylglycerol_34:3_[M+H-H2O]1+ levels	34503513	rs780094	chr2:27741237	C=0.589, T=0.411	1	1	NR	0.0718979	0.051-0.093	4.00E-11
rs780094	Lysophosphatidylethanolamine_16:0_[M-H]1- levels	34503513	rs780094	chr2:27741237	C=0.589, T=0.411	1	1	NR	0.0764453	0.055-0.098	3.00E-12
rs780094	Sphingomyelin_34:1_[M+H]1+ levels	34503513	rs780094	chr2:27741237	C=0.589, T=0.411	1	1	NR	0.0972802	0.073-0.121	2.00E-15
rs780094	Sphingomyelin_33:1_[M+H]1+ levels	34503513	rs780094	chr2:27741237	C=0.589, T=0.411	1	1	NR	0.0863815	0.063-0.11	4.00E-13
rs780094	Sphingomyelin_34:0_[M+H]1+ levels	34503513	rs780094	chr2:27741237	C=0.589, T=0.411	1	1	NR	0.0947062	0.072-0.118	1.00E-15
rs780094	Sphingomyelin(37:1)_[M+H]1+ levels	34503513	rs780094	chr2:27741237	C=0.589, T=0.411	1	1	NR	0.079	0.054-0.104	4.00E-10
rs780094	Histidine levels	35213538	rs780094	chr2:27741237	C=0.589, T=0.411	1	1	0.384884	0.0346741	0.026-0.043	3.00E-16
rs780094	Trihexosylcermide (d18:1/18:0) levels	35668104	rs780094	chr2:27741237	C=0.589, T=0.411	1	1	NR	0.105	0.062-0.148	3.00E-06
rs780094	Triglyceride levels	31217584	rs780094	chr2:27741237	C=0.589, T=0.411	1	1	NR	0.06511297	0.056-0.074	4.00E-49
rs780094	Fasting blood glucose	31217584	rs780094	chr2:27741237	C=0.589, T=0.411	1	1	NR	0.07244537	0.053-0.091	7.00E-14
rs780094	Fasting blood insulin	31217584	rs780094	chr2:27741237	C=0.589, T=0.411	1	1	NR	0.05290519	0.032-0.074	5.00E-07
rs780094	Low density lipoprotein cholesterol levels	31217584	rs780094	chr2:27741237	C=0.589, T=0.411	1	1	NR	1.786202	1.12-2.45	1.00E-07
rs780094	Total cholesterol levels	31217584	rs780094	chr2:27741237	C=0.589, T=0.411	1	1	NR	3.545569	2.81-4.28	4.00E-21
rs780094	C-reactive protein levels	31217584	rs780094	chr2:27741237	C=0.589, T=0.411	1	1	NR	0.08676611	0.069-0.104	1.00E-22
rs780094	Metabolic syndrome (multivariate analysis)	29632305	rs780094	chr2:27741237	C=0.589, T=0.411	1	1	NR	NA	NA	3.00E-09
rs780094	Type 2 diabetes	30054458	rs780094	chr2:27741237	C=0.589, T=0.411	1	1	0.387154701	0.0692	0.055-0.084	5.00E-21
rs780094	LDL cholesterol	30275531	rs780094	chr2:27741237	C=0.589, T=0.411	1	1	0.3711	0.0261	0.021-0.032-1	3.00E-21
rs780094	Sex hormone-binding globulin levels	33462484	rs780094	chr2:27741237	C=0.589, T=0.411	1	1	NR	0.0726	0.068-0.078	8.00E-175
rs780094	Urea levels	33462484	rs780094	chr2:27741237	C=0.589, T=0.411	1	1	NR	0.0254	0.02-0.03	6.00E-25
rs780094	Oral glucose tolerance test-0h	38372780	rs780094	chr2:27741237	C=0.589, T=0.411	1	1	NR	NA	NA	4.00E-11
rs780094	Low density lipoprotein cholesterol levels	33462484	rs780094	chr2:27741237	C=0.589, T=0.411	1	1	NR	0.0536	0.049-0.058	2.00E-105
rs780094	Urinary sodium excretion	33462484	rs780094	chr2:27741237	C=0.589, T=0.411	1	1	NR	0.0194	0.015-0.024	8.00E-15
rs780094	Testosterone levels	33462484	rs780094	chr2:27741237	C=0.589, T=0.411	1	1	NR	0.0419	0.037-0.047	3.00E-59
rs780094	Serum total protein levels	33462484	rs780094	chr2:27741237	C=0.589, T=0.411	1	1	NR	0.0413	0.036-0.046	3.00E-58
rs780094	Urate levels	33462484	rs780094	chr2:27741237	C=0.589, T=0.411	1	1	NR	0.055	0.05-0.06	5.00E-111
rs780094	Triglyceride levels	33462484	rs780094	chr2:27741237	C=0.589, T=0.411	1	1	NR	0.1053	0.1-0.11	8E-404
rs780094	Vitamin D levels	33462484	rs780094	chr2:27741237	C=0.589, T=0.411	1	1	NR	0.0199	0.015-0.025	3.00E-15
rs780094	Type 2 diabetes	28869590	rs780094	chr2:27741237	C=0.589, T=0.411	1	1	0.5895	0.0552	0.035-0.076	2.00E-07
rs780094	Type 2 diabetes	28869590	rs780094	chr2:27741237	C=0.589, T=0.411	1	1	0.5895	0.064	0.048-0.08	2.00E-17
rs780094	Triacylglyceride levels	35945198	rs780094	chr2:27741237	C=0.589, T=0.411	1	1	0.74	0.14	0.12-0.16	2.00E-24
rs780094	Total cholesterol levels	35945198	rs780094	chr2:27741237	C=0.589, T=0.411	1	1	0.74	0.06	0.04-0.08	4.00E-06
rs780094	Serum albumin levels	33462484	rs780094	chr2:27741237	C=0.589, T=0.411	1	1	NR	0.0585	0.053-0.064	7.00E-115
rs780094	Apolipoprotein A1 levels	33462484	rs780094	chr2:27741237	C=0.589, T=0.411	1	1	NR	0.0289	0.024-0.034	3.00E-29
rs780094	Serum alkaline phosphatase levels	33462484	rs780094	chr2:27741237	C=0.589, T=0.411	1	1	NR	0.0529	0.048-0.058	4.00E-103
rs780094	Direct bilirubin levels	33462484	rs780094	chr2:27741237	C=0.589, T=0.411	1	1	NR	0.0179	0.013-0.023	2.00E-11
rs780094	Estimated glomerular filtration rate	33462484	rs780094	chr2:27741237	C=0.589, T=0.411	1	1	NR	0.0433	0.039-0.048	6.00E-70
rs780094	Gamma glutamyl transferase levels	33462484	rs780094	chr2:27741237	C=0.589, T=0.411	1	1	NR	0.0593	0.054-0.064	3.00E-129
rs780094	Total cholesterol levels	33462484	rs780094	chr2:27741237	C=0.589, T=0.411	1	1	NR	0.0646	0.06-0.069	7.00E-153
rs780094	Creatinine levels	33462484	rs780094	chr2:27741237	C=0.589, T=0.411	1	1	NR	0.0449	0.04-0.05	8.00E-75
rs780094	Cystatin C levels	33462484	rs780094	chr2:27741237	C=0.589, T=0.411	1	1	NR	0.0214	0.017-0.026	2.00E-18
rs780094	C-reactive protein levels	33462484	rs780094	chr2:27741237	C=0.589, T=0.411	1	1	NR	0.0734	0.068-0.078	2.00E-196
rs780094	Calcium levels	33462484	rs780094	chr2:27741237	C=0.589, T=0.411	1	1	NR	0.048	0.043-0.053	5.00E-78
rs780094	Aspartate aminotransferase levels	33462484	rs780094	chr2:27741237	C=0.589, T=0.411	1	1	NR	0.0199	0.015-0.025	5.00E-16
rs780094	Apolipoprotein B levels	33462484	rs780094	chr2:27741237	C=0.589, T=0.411	1	1	NR	0.0657	0.061-0.071	3.00E-157
rs780094	Blood glucose levels	33462484	rs780094	chr2:27741237	C=0.589, T=0.411	1	1	NR	0.0394	0.034-0.044	4.00E-53
rs780094	Glycated hemoglobin levels	33462484	rs780094	chr2:27741237	C=0.589, T=0.411	1	1	NR	0.0279	0.023-0.033	1.00E-28
rs780094	Insulin-like growth factor 1 levels	33462484	rs780094	chr2:27741237	C=0.589, T=0.411	1	1	NR	0.061	0.056-0.066	6.00E-136
rs780094	Fasting blood insulin	25631608	rs780094	chr2:27741237	C=0.589, T=0.411	1	1	0.365345272	0.017745968	0.012-0.023	3.00E-10
rs780094	Fasting blood glucose	25631608	rs780094	chr2:27741237	C=0.589, T=0.411	1	1	0.361159201	0.03156466	0.025-0.038	9.00E-23
rs780094	Relative protein intake	34426670	rs780094	chr2:27741237	C=0.589, T=0.411	1	1	0.3892	0.0595	0.041-0.078	5.00E-10
rs780094	Gestational diabetes mellitus	36553520	rs780094	chr2:27741237	C=0.589, T=0.411	1	1	NR	NA	NA	4.00E-06
rs780094	Phosphatidylcholine (16:0_17:1) levels	36193934	rs780094	chr2:27741237	C=0.589, T=0.411	1	1	NR	0.1162	0.071-0.162	6.00E-07
rs780094	Phosphatidylethanolamine (18:0_0:0) levels	36193934	rs780094	chr2:27741237	C=0.589, T=0.411	1	1	NR	0.1346	0.086-0.183	5.00E-08
rs780094	Phosphatidylethanolamine (18:2_0:0) levels	36193934	rs780094	chr2:27741237	C=0.589, T=0.411	1	1	NR	0.1505	0.1-0.2	2.00E-10
rs780094	Aspartate aminotransferase levels	36333282	rs780094	chr2:27741237	C=0.589, T=0.411	1	1	0.4635	0.0278	0.022-0.033	8.00E-23
rs780094	Total lipids in large LDL (UKB data field 23531)	36764567	rs780094	chr2:27741237	C=0.589, T=0.411	1	1	0.384862	0.0392706	0.03-0.049	5.00E-16
rs780094	Phospholipids in large LDL (UKB data field 23532)	36764567	rs780094	chr2:27741237	C=0.589, T=0.411	1	1	0.384862	0.031967	0.022-0.041	4.00E-11
rs780094	Phospholipids in medium LDL (UKB data field 23539)	36764567	rs780094	chr2:27741237	C=0.589, T=0.411	1	1	0.384862	0.0561999	0.047-0.066	1.00E-30
rs780094	Male puberty timing (late vs. average onset facial hair)	32210231	rs780094	chr2:27741237	C=0.589, T=0.411	1	1	NR	0.00694921	0.0047-0.0092	5.00E-10
rs780094	Male puberty timing (age at voice breaking MTAG)	32210231	rs780094	chr2:27741237	C=0.589, T=0.411	1	1	NR	0.020256106	0.014-0.027	8.00E-10
rs780094	Phospholipids in large HDL	38448586	rs780094	chr2:27741237	C=0.589, T=0.411	1	1	0.3744	0.0286	0.021-0.036	1.00E-12
rs780094	Total esterified cholesterol levels (UKB data field 23415)	36764567	rs780094	chr2:27741237	C=0.589, T=0.411	1	1	0.384862	0.0357859	0.027-0.045	3.00E-14
rs780094	Cholesteryl esters in LDL (UKB data field 23417)	36764567	rs780094	chr2:27741237	C=0.589, T=0.411	1	1	0.384862	0.0511511	0.042-0.061	7.00E-26
rs780094	Total lipids in LDL (UKB data field 23425)	36764567	rs780094	chr2:27741237	C=0.589, T=0.411	1	1	0.384862	0.0472747	0.038-0.057	2.00E-22
rs780094	Total cholesterol minus HDL-C levels (UKB data field 23401)	36764567	rs780094	chr2:27741237	C=0.589, T=0.411	1	1	0.384862	0.0419404	0.032-0.051	5.00E-18
rs780094	Total cholesterol levels (UKB data field 23400)	36764567	rs780094	chr2:27741237	C=0.589, T=0.411	1	1	0.384862	0.0381612	0.029-0.047	7.00E-16
rs780094	Total free cholesterol levels (UKB data field 23419)	36764567	rs780094	chr2:27741237	C=0.589, T=0.411	1	1	0.384862	0.0432733	0.034-0.053	1.00E-19
rs780094	Phospholipids in LDL (UKB data field 23413)	36764567	rs780094	chr2:27741237	C=0.589, T=0.411	1	1	0.384862	0.0401189	0.031-0.05	2.00E-16
rs780094	Average diameter for LDL particles (UKB data field 23432)	36764567	rs780094	chr2:27741237	C=0.589, T=0.411	1	1	0.384862	0.0373023	0.028-0.047	4.00E-15
rs780094	LDL cholesterol levels (UKB data field 23405)	36764567	rs780094	chr2:27741237	C=0.589, T=0.411	1	1	0.384862	0.0419829	0.032-0.052	6.00E-18
rs780094	Hemoglobin concentration	35964923	rs780094	chr2:27741237	C=0.589, T=0.411	1	1	0.3858	0.02234	NA	5.00E-09
rs780094	Concentration of very large HDL particles	38448586	rs780094	chr2:27741237	C=0.589, T=0.411	1	1	0.3746	0.0333	0.025-0.041	2.00E-16
rs780094	Phospholipids to total lipids ratio in very large HDL	38448586	rs780094	chr2:27741237	C=0.589, T=0.411	1	1	0.3749	0.0595	0.052-0.067	3.00E-49
rs780094	Random glucose levels	37679419	rs780094	chr2:27741237	C=0.589, T=0.411	1	1	0.3834	0.003700976	0.0031-0.0043	3.00E-35
rs780094	Random glucose levels	37679419	rs780094	chr2:27741237	C=0.589, T=0.411	1	1	0.39	0.0038	0.0032-0.0044	1.00E-35
rs780094	Phospholipids in small LDL (UKB data field 23546)	36764567	rs780094	chr2:27741237	C=0.589, T=0.411	1	1	0.384862	0.0341693	0.025-0.044	2.00E-12
rs780094	Phospholipids to total lipids in medium VLDL percentage (UKB data field 23594)	36764567	rs780094	chr2:27741237	C=0.589, T=0.411	1	1	0.384862	0.0498941	0.041-0.059	2.00E-26
rs780094	Free cholesterol to total lipids in large HDL percentage (UKB data field 23637)	36764567	rs780094	chr2:27741237	C=0.589, T=0.411	1	1	0.384862	0.04822	0.039-0.057	4.00E-26
rs780094	Cholesterol in large LDL (UKB data field 23533)	36764567	rs780094	chr2:27741237	C=0.589, T=0.411	1	1	0.384862	0.0339659	0.025-0.043	2.00E-12
rs780094	Cholesteryl esters in large LDL (UKB data field 23534)	36764567	rs780094	chr2:27741237	C=0.589, T=0.411	1	1	0.384862	0.0419041	0.032-0.051	5.00E-18
rs655029	Mean platelet volume	32888494	rs655029	chr2:31477838	A=0.7, G=0.3	1	1	0.710977	0.08202229	0.077-0.087	2.00E-236
rs655029	Platelet count	32888493	rs655029	chr2:31477838	A=0.7, G=0.3	1	1	0.766177	NA	NA	2.00E-267
rs655029	Platelet count	32888493	rs655029	chr2:31477838	A=0.7, G=0.3	1	1	0.71241	0.070139	0.066-0.074	3.00E-256
rs655029	Platelet count	27863252	rs655029	chr2:31477838	A=0.7, G=0.3	1	1	0.7113	0.07349026	0.066-0.081	9.00E-73
rs655029	Plateletcrit	27863252	rs655029	chr2:31477838	A=0.7, G=0.3	1	1	0.7118	0.0360763	0.028-0.044	1.00E-18
rs655029	Platelet distribution width	32888494	rs655029	chr2:31477838	A=0.7, G=0.3	1	1	0.711009	0.13002008	0.13-0.13	2E-587
rs655029	Plateletcrit	32888494	rs655029	chr2:31477838	A=0.7, G=0.3	1	1	0.710996	0.033452433	0.029-0.038	2.00E-40
rs655029	Mean platelet volume	32888493	rs655029	chr2:31477838	A=0.7, G=0.3	1	1	0.289361	0.085461	0.081-0.09	5E-352
rs655029	Mean platelet volume	32888493	rs655029	chr2:31477838	A=0.7, G=0.3	1	1	0.282754	NA	NA	1E-354
rs655029	Platelet count	32888494	rs655029	chr2:31477838	A=0.7, G=0.3	1	1	0.711013	0.06881043	0.064-0.074	9.00E-166
rs655029	Platelet distribution width	27863252	rs655029	chr2:31477838	A=0.7, G=0.3	1	1	0.7119	0.1286083	0.12-0.14	2.00E-225
rs655029	Mean platelet volume	27863252	rs655029	chr2:31477838	A=0.7, G=0.3	1	1	0.7118	0.08953487	0.082-0.097	8.00E-109
rs655029	Forns index in high alcohol intake	32561361	rs655029	chr2:31477838	A=0.7, G=0.3	1	1	0.2855	0.00302	NA	1.00E-08
rs655029	Aspartate aminotransferase platelet ratio index in high alcohol intake	32561361	rs655029	chr2:31477838	A=0.7, G=0.3	1	1	0.2855	0.009255	NA	2.00E-09
rs655029	Fibrosis-4 index in high alcohol intake	32561361	rs655029	chr2:31477838	A=0.7, G=0.3	1	1	0.2855	0.009569	NA	2.00E-14
rs655029	Platelet count	34107879	rs655029	chr2:31477838	A=0.7, G=0.3	1	1	0.1709	0.0699	0.045-0.095	5.00E-08
rs655029	Platelet count	34594039	rs655029	chr2:31477838	A=0.7, G=0.3	1	1	0.955793	0.0480612	0.032-0.064	3.00E-09
rs655029	Platelet count	34594039	rs655029	chr2:31477838	A=0.7, G=0.3	1	1	NR	0.0718	0.067-0.077	3.00E-189
rs655029	Platelet-to-lymphocyte ratio	34469753	rs655029	chr2:31477838	A=0.7, G=0.3	1	1	0.291	NA	NA	5.00E-52
rs655029	Platelet count	34469753	rs655029	chr2:31477838	A=0.7, G=0.3	1	1	0.291	NA	NA	7.00E-111
rs655029	Platelet side fluorescence distribution width	37596262	rs655029	chr2:31477838	A=0.7, G=0.3	1	1	0.7057	0.123002	0.11-0.14	6.00E-43
rs655029	Platelet side fluorescence	37596262	rs655029	chr2:31477838	A=0.7, G=0.3	1	1	0.7057	0.0932407	0.076-0.111	6.00E-25
rs655029	Immature platelet fraction	37596262	rs655029	chr2:31477838	A=0.7, G=0.3	1	1	0.7063	0.136265	0.12-0.15	1.00E-64
rs655029	High fluorescence immature platelet fraction	37596262	rs655029	chr2:31477838	A=0.7, G=0.3	1	1	0.7065	0.123782	0.11-0.14	1.00E-53
rs655029	Platelet forward scatter distribution width	37596262	rs655029	chr2:31477838	A=0.7, G=0.3	1	1	0.7056	0.0800657	0.062-0.098	7.00E-19
rs7349311	Mean platelet volume	32888494	rs7349311	chr2:70165966	A=0.183, G=0.817	1	1	0.184838	0.037827753	0.032-0.044	2.00E-38
rs7349311	Platelet count	32888493	rs7349311	chr2:70165966	A=0.183, G=0.817	1	1	0.169573	NA	NA	3.00E-40
rs7349311	Red cell distribution width	32888493	rs7349311	chr2:70165966	A=0.183, G=0.817	1	1	0.81716	0.016341	0.012-0.021	3.00E-11
rs7349311	Mean platelet volume	32888493	rs7349311	chr2:70165966	A=0.183, G=0.817	1	1	0.816003	0.036375	0.031-0.041	9.00E-48
rs7349311	Mean platelet volume	32888493	rs7349311	chr2:70165966	A=0.183, G=0.817	1	1	0.821729	NA	NA	3.00E-44
rs7349311	Platelet count	32888494	rs7349311	chr2:70165966	A=0.183, G=0.817	1	1	0.184829	0.032469302	0.027-0.038	2.00E-28
rs7349311	Platelet count	34594039	rs7349311	chr2:70165966	A=0.183, G=0.817	1	1	NR	0.0306	0.026-0.035	6.00E-34
rs79716587	Mean platelet volume	32888494	rs79716587	chr2:143886819	A=0.116, G=0.884	1	1	0.125756	0.03834211	0.032-0.045	1.00E-29
rs79716587	Platelet count	32888493	rs79716587	chr2:143886819	A=0.116, G=0.884	1	1	0.119675	NA	NA	6.00E-13
rs79716587	Platelet count	32888493	rs79716587	chr2:143886819	A=0.116, G=0.884	1	1	0.123765	0.022578	0.017-0.028	1.00E-15
rs79716587	White blood cell count	27863252	rs79716587	chr2:143886819	A=0.116, G=0.884	1	1	0.1275	0.03991238	0.029-0.051	2.00E-13
rs79716587	White blood cell count	32888493	rs79716587	chr2:143886819	A=0.116, G=0.884	1	1	0.120139	NA	NA	3.00E-34
rs79716587	Platelet distribution width	32888494	rs79716587	chr2:143886819	A=0.116, G=0.884	1	1	0.125743	0.041233923	0.035-0.048	8.00E-34
rs79716587	Mean platelet volume	32888493	rs79716587	chr2:143886819	A=0.116, G=0.884	1	1	0.873874	0.038163	0.032-0.044	4.00E-39
rs79716587	Mean platelet volume	32888493	rs79716587	chr2:143886819	A=0.116, G=0.884	1	1	0.877451	NA	NA	1.00E-35
rs79716587	White blood cell count	32888493	rs79716587	chr2:143886819	A=0.116, G=0.884	1	1	0.124095	0.035863	0.03-0.041	9.00E-37
rs79716587	Eosinophil counts	30595370	rs79716587	chr2:143886819	A=0.116, G=0.884	1	1	NR	NA	NA	6.00E-11
rs79716587	Eosinophil counts	32888493	rs79716587	chr2:143886819	A=0.116, G=0.884	1	1	0.126529	0.024455	0.019-0.03	4.00E-16
rs79716587	Lymphocyte count	27863252	rs79716587	chr2:143886819	A=0.116, G=0.884	1	1	0.1274	0.04680996	0.036-0.058	1.00E-17
rs79716587	Eosinophil counts	34594039	rs79716587	chr2:143886819	A=0.116, G=0.884	1	1	NR	0.0152	0.01-0.02	7.00E-09
rs79716587	White blood cell count	32888494	rs79716587	chr2:143886819	A=0.116, G=0.884	1	1	0.126128	0.03571484	0.029-0.042	1.00E-26
rs62175230	Mean platelet volume	32888494	rs62175230	chr2:160677674	C=0.462, T=0.538	1	1	0.563791	0.017888173	0.013-0.022	2.00E-15
rs62175230	Mean platelet volume	32888493	rs62175230	chr2:160677674	C=0.462, T=0.538	1	1	0.436173	0.017	0.013-0.021	1.00E-18
rs62175230	Mean platelet volume	32888493	rs62175230	chr2:160677674	C=0.462, T=0.538	1	1	0.4389	NA	NA	2.00E-15
rs7585866	Mean platelet volume	32888494	rs7585866	chr2:192696255	A=0.634, G=0.366	1	1	0.35268	0.034870934	0.03-0.039	8.00E-50
rs7585866	Platelet count	32888493	rs7585866	chr2:192696255	A=0.634, G=0.366	1	1	0.338578	NA	NA	1.00E-18
rs7585866	Platelet count	32888493	rs7585866	chr2:192696255	A=0.634, G=0.366	1	1	0.35083	0.018137	0.014-0.022	8.00E-21
rs7585866	Platelet count	27863252	rs7585866	chr2:192696255	A=0.634, G=0.366	1	1	0.3532	0.02336802	0.016-0.031	1.00E-09
rs7585866	Mean platelet volume	32888493	rs7585866	chr2:192696255	A=0.634, G=0.366	1	1	0.64828	0.039269	0.035-0.043	2.00E-84
rs7585866	Mean platelet volume	32888493	rs7585866	chr2:192696255	A=0.634, G=0.366	1	1	0.659746	NA	NA	3.00E-82
rs7585866	Platelet count	32888494	rs7585866	chr2:192696255	A=0.634, G=0.366	1	1	0.352667	0.018677173	0.014-0.023	2.00E-15
rs7585866	Mean platelet volume	27863252	rs7585866	chr2:192696255	A=0.634, G=0.366	1	1	0.3534	0.04484708	0.037-0.052	3.00E-32
rs7585866	Platelet count	34469753	rs7585866	chr2:192696255	A=0.634, G=0.366	1	1	0.648	NA	NA	2.00E-11
rs7585866	Platelet count	34594039	rs7585866	chr2:192696255	A=0.634, G=0.366	1	1	NR	0.0201	0.015-0.025	8.00E-17
rs7585866	Platelet side fluorescence	37596262	rs7585866	chr2:192696255	A=0.634, G=0.366	1	1	0.3522	0.0554058	0.039-0.072	1.00E-10
rs7585866	Platelet large cell ratio	37596262	rs7585866	chr2:192696255	A=0.634, G=0.366	1	1	0.3527	0.0552289	0.04-0.07	2.00E-13
rs7585866	Immature platelet count	37596262	rs7585866	chr2:192696255	A=0.634, G=0.366	1	1	0.3523	0.0460947	0.031-0.061	2.00E-09
rs7585866	Immature platelet fraction	37596262	rs7585866	chr2:192696255	A=0.634, G=0.366	1	1	0.3522	0.0501227	0.035-0.065	5.00E-11
rs7585866	High fluorescence immature platelet fraction	37596262	rs7585866	chr2:192696255	A=0.634, G=0.366	1	1	0.3522	0.0470279	0.032-0.062	7.00E-10
rs78909033	High light scatter reticulocyte count	32888494	rs78909033	chr2:241510903	A=0.123, G=0.877	1	1	0.134252	0.024435842	0.018-0.031	6.00E-14
rs78909033	High light scatter reticulocyte percentage of red cells	32888494	rs78909033	chr2:241510903	A=0.123, G=0.877	1	1	0.134255	0.0281638	0.022-0.035	5.00E-18
rs78909033	Mean corpuscular hemoglobin concentration	32888493	rs78909033	chr2:241510903	A=0.123, G=0.877	1	1	0.13348	0.024879	0.019-0.031	4.00E-17
rs78909033	Mean corpuscular hemoglobin	32888493	rs78909033	chr2:241510903	A=0.123, G=0.877	1	1	0.133563	0.027798	0.022-0.033	1.00E-22
rs78909033	Mean platelet volume	32888494	rs78909033	chr2:241510903	A=0.123, G=0.877	1	1	0.135614	0.17359628	0.17-0.18	2E-614
rs78909033	Platelet count	32888493	rs78909033	chr2:241510903	A=0.123, G=0.877	1	1	0.126646	NA	NA	1.00E-114
rs78909033	Platelet count	32888493	rs78909033	chr2:241510903	A=0.123, G=0.877	1	1	0.131066	0.062783	0.057-0.068	8.00E-114
rs78909033	Red blood cell count	32888493	rs78909033	chr2:241510903	A=0.123, G=0.877	1	1	0.130276	0.025613	0.02-0.031	5.00E-20
rs78909033	Red blood cell count	32888493	rs78909033	chr2:241510903	A=0.123, G=0.877	1	1	0.126061	NA	NA	8.00E-17
rs78909033	Platelet count	27863252	rs78909033	chr2:241510903	A=0.123, G=0.877	1	1	0.1361	0.06530957	0.055-0.076	1.00E-34
rs78909033	Platelet distribution width	32888494	rs78909033	chr2:241510903	A=0.123, G=0.877	1	1	0.135607	0.042039726	0.036-0.048	8.00E-38
rs78909033	Plateletcrit	32888494	rs78909033	chr2:241510903	A=0.123, G=0.877	1	1	0.135621	0.026273213	0.02-0.033	1.00E-15
rs78909033	Immature fraction of reticulocytes	32888494	rs78909033	chr2:241510903	A=0.123, G=0.877	1	1	0.134291	0.023152113	0.017-0.03	2.00E-12
rs78909033	Mean corpuscular hemoglobin	32888494	rs78909033	chr2:241510903	A=0.123, G=0.877	1	1	0.134175	0.026161905	0.02-0.032	5.00E-16
rs78909033	Mean platelet volume	32888493	rs78909033	chr2:241510903	A=0.123, G=0.877	1	1	0.8651	0.175182	0.17-0.18	1E-846
rs78909033	Mean platelet volume	32888493	rs78909033	chr2:241510903	A=0.123, G=0.877	1	1	0.869399	NA	NA	9E-851
rs78909033	Mean corpuscular hemoglobin concentration	32888494	rs78909033	chr2:241510903	A=0.123, G=0.877	1	1	0.1342	0.0282377	0.022-0.035	1.00E-18
rs78909033	Hematocrit	32888494	rs78909033	chr2:241510903	A=0.123, G=0.877	1	1	0.134188	0.019277519	0.013-0.026	2.00E-09
rs78909033	Mean reticulocyte volume	32888494	rs78909033	chr2:241510903	A=0.123, G=0.877	1	1	0.134342	0.030309316	0.024-0.037	3.00E-20
rs78909033	Mean spheric corpuscular volume	32888494	rs78909033	chr2:241510903	A=0.123, G=0.877	1	1	0.134258	0.041494373	0.035-0.048	5.00E-37
rs78909033	Platelet count	32888494	rs78909033	chr2:241510903	A=0.123, G=0.877	1	1	0.135613	0.059637796	0.053-0.066	9.00E-74
rs78909033	Red blood cell count	32888494	rs78909033	chr2:241510903	A=0.123, G=0.877	1	1	0.13418	0.024184415	0.018-0.03	6.00E-14
rs78909033	Mean corpuscular hemoglobin	30595370	rs78909033	chr2:241510903	A=0.123, G=0.877	1	1	NR	NA	NA	1.00E-16
rs78909033	Red blood cell count	30595370	rs78909033	chr2:241510903	A=0.123, G=0.877	1	1	NR	NA	NA	1.00E-20
rs78909033	Platelet distribution width	27863252	rs78909033	chr2:241510903	A=0.123, G=0.877	1	1	0.1364	0.0730543	0.063-0.083	3.00E-44
rs78909033	Mean corpuscular hemoglobin	27863252	rs78909033	chr2:241510903	A=0.123, G=0.877	1	1	0.135	0.03080091	0.021-0.041	3.00E-09
rs78909033	Mean platelet volume	27863252	rs78909033	chr2:241510903	A=0.123, G=0.877	1	1	0.1364	0.1707332	0.16-0.18	5.00E-230
rs78909033	STK11/USP8 protein level ratio	38412862	rs78909033	chr2:241510903	A=0.123, G=0.877	1	1	NR	0.341833	0.32-0.36	2.00E-249
rs78909033	STX8/USP8 protein level ratio	38412862	rs78909033	chr2:241510903	A=0.123, G=0.877	1	1	NR	0.259011	0.24-0.28	2.00E-141
rs78909033	TIA1/USP8 protein level ratio	38412862	rs78909033	chr2:241510903	A=0.123, G=0.877	1	1	NR	0.33441	0.31-0.35	4.00E-237
rs78909033	GYS1/USP8 protein level ratio	38412862	rs78909033	chr2:241510903	A=0.123, G=0.877	1	1	NR	0.234513	0.21-0.25	3.00E-118
rs78909033	GYS1/WASF1 protein level ratio	38412862	rs78909033	chr2:241510903	A=0.123, G=0.877	1	1	NR	0.0980777	0.078-0.118	7.00E-22
rs78909033	TBC1D5/USP8 protein level ratio	38412862	rs78909033	chr2:241510903	A=0.123, G=0.877	1	1	NR	0.218463	0.2-0.24	3.00E-101
rs78909033	ANGPT1/PDGFB protein level ratio	38412862	rs78909033	chr2:241510903	A=0.123, G=0.877	1	1	NR	0.119421	0.1-0.139	3.00E-32
rs78909033	BAG6/USP8 protein level ratio	38412862	rs78909033	chr2:241510903	A=0.123, G=0.877	1	1	NR	0.233151	0.21-0.25	3.00E-117
rs78909033	EDAR/EGF protein level ratio	38412862	rs78909033	chr2:241510903	A=0.123, G=0.877	1	1	NR	0.0938351	0.074-0.114	3.00E-20
rs78909033	EDAR/ENO2 protein level ratio	38412862	rs78909033	chr2:241510903	A=0.123, G=0.877	1	1	NR	0.0896673	0.07-0.11	9.00E-19
rs78909033	CD2AP/USP8 protein level ratio	38412862	rs78909033	chr2:241510903	A=0.123, G=0.877	1	1	NR	0.274031	0.25-0.29	1.00E-157
rs78909033	MPHOSPH8/USP8 protein level ratio	38412862	rs78909033	chr2:241510903	A=0.123, G=0.877	1	1	NR	0.298162	0.28-0.32	6.00E-192
rs78909033	CA13/USP8 protein level ratio	38412862	rs78909033	chr2:241510903	A=0.123, G=0.877	1	1	NR	0.343724	0.32-0.36	7.00E-252
rs78909033	CCN2/HBEGF protein level ratio	38412862	rs78909033	chr2:241510903	A=0.123, G=0.877	1	1	NR	0.135965	0.12-0.16	2.00E-41
rs78909033	ABHD14B/DARS1 protein level ratio	38412862	rs78909033	chr2:241510903	A=0.123, G=0.877	1	1	NR	0.147785	0.13-0.17	3.00E-48
rs78909033	Serum levels of protein PA2G4	35078996	rs78909033	chr2:241510903	A=0.123, G=0.877	1	1	0.1543	0.280094	0.23-0.33	4.00E-28
rs78909033	Serum levels of protein NOG	35078996	rs78909033	chr2:241510903	A=0.123, G=0.877	1	1	0.1543	0.186709	0.14-0.24	2.00E-12
rs78909033	Serum levels of protein NOG	35078996	rs78909033	chr2:241510903	A=0.123, G=0.877	1	1	0.1543	0.22418	0.17-0.28	2.00E-17
rs78909033	ITGB1BP2/WASF1 protein level ratio	38412862	rs78909033	chr2:241510903	A=0.123, G=0.877	1	1	NR	0.0755395	0.056-0.095	1.00E-13
rs78909033	IRAK1/SPRY2 protein level ratio	38412862	rs78909033	chr2:241510903	A=0.123, G=0.877	1	1	NR	0.0882102	0.068-0.108	6.00E-18
rs78909033	ITGB1BP2/USP8 protein level ratio	38412862	rs78909033	chr2:241510903	A=0.123, G=0.877	1	1	NR	0.310201	0.29-0.33	3.00E-213
rs78909033	PAG1/USP8 protein level ratio	38412862	rs78909033	chr2:241510903	A=0.123, G=0.877	1	1	NR	0.201159	0.18-0.22	3.00E-87
rs78909033	AXIN1/CLIP2 protein level ratio	38412862	rs78909033	chr2:241510903	A=0.123, G=0.877	1	1	NR	0.0863573	0.067-0.106	1.00E-17
rs78909033	EDAR/SPARC protein level ratio	38412862	rs78909033	chr2:241510903	A=0.123, G=0.877	1	1	NR	0.0999487	0.08-0.12	9.00E-23
rs78909033	ENO2/RWDD1 protein level ratio	38412862	rs78909033	chr2:241510903	A=0.123, G=0.877	1	1	NR	0.103853	0.084-0.123	4.00E-25
rs78909033	CD40LG/EGF protein level ratio	38412862	rs78909033	chr2:241510903	A=0.123, G=0.877	1	1	NR	0.0939617	0.074-0.114	2.00E-20
rs78909033	USP8/WASF1 protein level ratio	38412862	rs78909033	chr2:241510903	A=0.123, G=0.877	1	1	NR	0.381813	0.36-0.4	2E-314
rs78909033	HBEGF/PDGFA protein level ratio	38412862	rs78909033	chr2:241510903	A=0.123, G=0.877	1	1	NR	0.125382	0.11-0.15	1.00E-35
rs78909033	HNRNPK/USP8 protein level ratio	38412862	rs78909033	chr2:241510903	A=0.123, G=0.877	1	1	NR	0.344874	0.33-0.36	4.00E-253
rs78909033	CDKN1A/TBL1X protein level ratio	38412862	rs78909033	chr2:241510903	A=0.123, G=0.877	1	1	NR	0.095008	0.075-0.115	8.00E-21
rs78909033	ANXA3/ENO2 protein level ratio	38412862	rs78909033	chr2:241510903	A=0.123, G=0.877	1	1	NR	0.0910649	0.071-0.111	1.00E-19
rs78909033	DAPP1/ITGB1BP2 protein level ratio	38412862	rs78909033	chr2:241510903	A=0.123, G=0.877	1	1	NR	0.0794015	0.059-0.1	1.00E-14
rs78909033	DAB2/VASH1 protein level ratio	38412862	rs78909033	chr2:241510903	A=0.123, G=0.877	1	1	NR	0.0859581	0.066-0.106	2.00E-17
rs78909033	DAG1/F2R protein level ratio	38412862	rs78909033	chr2:241510903	A=0.123, G=0.877	1	1	NR	0.0985505	0.079-0.118	7.00E-23
rs78909033	DARS1/EIF4B protein level ratio	38412862	rs78909033	chr2:241510903	A=0.123, G=0.877	1	1	NR	0.179852	0.16-0.2	2.00E-70
rs78909033	DARS1/STAMBP protein level ratio	38412862	rs78909033	chr2:241510903	A=0.123, G=0.877	1	1	NR	0.187435	0.17-0.21	2.00E-76
rs78909033	DARS1/TBCB protein level ratio	38412862	rs78909033	chr2:241510903	A=0.123, G=0.877	1	1	NR	0.142253	0.12-0.16	8.00E-45
rs78909033	DARS1/USP8 protein level ratio	38412862	rs78909033	chr2:241510903	A=0.123, G=0.877	1	1	NR	0.222242	0.2-0.24	1.00E-103
rs78909033	PPP1R2/USP8 protein level ratio	38412862	rs78909033	chr2:241510903	A=0.123, G=0.877	1	1	NR	0.426094	0.41-0.45	1E-398
rs78909033	PPP1R2/TBL1X protein level ratio	38412862	rs78909033	chr2:241510903	A=0.123, G=0.877	1	1	NR	0.0806253	0.06-0.101	4.00E-15
rs78909033	PLXNA4/USP8 protein level ratio	38412862	rs78909033	chr2:241510903	A=0.123, G=0.877	1	1	NR	0.275599	0.26-0.3	7.00E-160
rs78909033	FOXO1/TBL1X protein level ratio	38412862	rs78909033	chr2:241510903	A=0.123, G=0.877	1	1	NR	0.103495	0.083-0.124	8.00E-24
rs78909033	FOXO1/USP8 protein level ratio	38412862	rs78909033	chr2:241510903	A=0.123, G=0.877	1	1	NR	0.330376	0.31-0.35	7.00E-232
rs78909033	CD40LG/SERPINE1 protein level ratio	38412862	rs78909033	chr2:241510903	A=0.123, G=0.877	1	1	NR	0.152122	0.13-0.17	2.00E-52
rs78909033	CD40LG/EREG protein level ratio	38412862	rs78909033	chr2:241510903	A=0.123, G=0.877	1	1	NR	0.0869391	0.067-0.107	1.00E-17
rs78909033	CDKN2D/DAPP1 protein level ratio	38412862	rs78909033	chr2:241510903	A=0.123, G=0.877	1	1	NR	0.0791482	0.059-0.099	9.00E-15
rs78909033	CDKN2D/CRADD protein level ratio	38412862	rs78909033	chr2:241510903	A=0.123, G=0.877	1	1	NR	0.0853045	0.065-0.105	7.00E-17
rs78909033	CDKN2D/TBL1X protein level ratio	38412862	rs78909033	chr2:241510903	A=0.123, G=0.877	1	1	NR	0.0918412	0.072-0.112	4.00E-19
rs78909033	CDKN1A/YES1 protein level ratio	38412862	rs78909033	chr2:241510903	A=0.123, G=0.877	1	1	NR	0.0789952	0.059-0.099	5.00E-15
rs78909033	METAP2/PDCD5 protein level ratio	38412862	rs78909033	chr2:241510903	A=0.123, G=0.877	1	1	NR	0.126638	0.11-0.15	4.00E-36
rs78909033	METAP2/PFKFB2 protein level ratio	38412862	rs78909033	chr2:241510903	A=0.123, G=0.877	1	1	NR	0.116322	0.096-0.136	2.00E-30
rs78909033	METAP2/PLPBP protein level ratio	38412862	rs78909033	chr2:241510903	A=0.123, G=0.877	1	1	NR	0.120058	0.1-0.14	3.00E-32
rs78909033	METAP2/RILP protein level ratio	38412862	rs78909033	chr2:241510903	A=0.123, G=0.877	1	1	NR	0.13244	0.11-0.15	2.00E-39
rs78909033	METAP2/USP8 protein level ratio	38412862	rs78909033	chr2:241510903	A=0.123, G=0.877	1	1	NR	0.407492	0.39-0.43	8E-353
rs78909033	CRADD/DARS1 protein level ratio	38412862	rs78909033	chr2:241510903	A=0.123, G=0.877	1	1	NR	0.233208	0.21-0.25	5.00E-118
rs78909033	APP/HBEGF protein level ratio	38412862	rs78909033	chr2:241510903	A=0.123, G=0.877	1	1	NR	0.120378	0.1-0.14	1.00E-32
rs78909033	ARHGEF12/AXIN1 protein level ratio	38412862	rs78909033	chr2:241510903	A=0.123, G=0.877	1	1	NR	0.0803452	0.061-0.1	1.00E-15
rs78909033	APP/PDGFB protein level ratio	38412862	rs78909033	chr2:241510903	A=0.123, G=0.877	1	1	NR	0.116494	0.097-0.136	2.00E-30
rs78909033	EIF4B/METAP2 protein level ratio	38412862	rs78909033	chr2:241510903	A=0.123, G=0.877	1	1	NR	0.163262	0.14-0.18	6.00E-58
rs78909033	CEP43/USP8 protein level ratio	38412862	rs78909033	chr2:241510903	A=0.123, G=0.877	1	1	NR	0.33717	0.32-0.36	2.00E-241
rs78909033	CHMP1A/USP8 protein level ratio	38412862	rs78909033	chr2:241510903	A=0.123, G=0.877	1	1	NR	0.281901	0.26-0.3	5.00E-168
rs78909033	APEX1/METAP2 protein level ratio	38412862	rs78909033	chr2:241510903	A=0.123, G=0.877	1	1	NR	0.104372	0.085-0.124	3.00E-25
rs78909033	CXCL3/CXCL5 protein level ratio	38412862	rs78909033	chr2:241510903	A=0.123, G=0.877	1	1	NR	0.0875619	0.068-0.107	9.00E-19
rs78909033	CXCL5/SPARC protein level ratio	38412862	rs78909033	chr2:241510903	A=0.123, G=0.877	1	1	NR	0.110859	0.091-0.13	4.00E-29
rs78909033	CXCL6/LAT protein level ratio	38412862	rs78909033	chr2:241510903	A=0.123, G=0.877	1	1	NR	0.0816052	0.062-0.101	4.00E-16
rs78909033	DAB2/NCK2 protein level ratio	38412862	rs78909033	chr2:241510903	A=0.123, G=0.877	1	1	NR	0.076168	0.056-0.096	5.00E-14
rs78909033	DAB2/GRAP2 protein level ratio	38412862	rs78909033	chr2:241510903	A=0.123, G=0.877	1	1	NR	0.0848704	0.065-0.105	7.00E-17
rs78909033	CXCL5/SERPINE1 protein level ratio	38412862	rs78909033	chr2:241510903	A=0.123, G=0.877	1	1	NR	0.129105	0.11-0.15	4.00E-40
rs78909033	DKK1/SPARC protein level ratio	38412862	rs78909033	chr2:241510903	A=0.123, G=0.877	1	1	NR	0.119394	0.1-0.139	2.00E-32
rs78909033	DKK1/PDGFB protein level ratio	38412862	rs78909033	chr2:241510903	A=0.123, G=0.877	1	1	NR	0.132685	0.11-0.15	2.00E-39
rs78909033	DKK1/SERPINE1 protein level ratio	38412862	rs78909033	chr2:241510903	A=0.123, G=0.877	1	1	NR	0.164299	0.14-0.18	3.00E-61
rs78909033	RNF41/USP8 protein level ratio	38412862	rs78909033	chr2:241510903	A=0.123, G=0.877	1	1	NR	0.31049	0.29-0.33	2.00E-198
rs78909033	SNX9/STK4 protein level ratio	38412862	rs78909033	chr2:241510903	A=0.123, G=0.877	1	1	NR	0.0803611	0.061-0.1	2.00E-15
rs78909033	CCL5/CXCL5 protein level ratio	38412862	rs78909033	chr2:241510903	A=0.123, G=0.877	1	1	NR	0.0905853	0.071-0.11	2.00E-19
rs78909033	F2R/PDGFB protein level ratio	38412862	rs78909033	chr2:241510903	A=0.123, G=0.877	1	1	NR	0.107478	0.088-0.127	2.00E-26
rs78909033	F2R/SERPINE1 protein level ratio	38412862	rs78909033	chr2:241510903	A=0.123, G=0.877	1	1	NR	0.124086	0.1-0.14	1.00E-34
rs78909033	Reticulocyte fraction of red cells	32888494	rs78909033	chr2:241510903	A=0.123, G=0.877	1	1	0.13427	0.02446082	0.018-0.031	8.00E-14
rs78909033	Platelet count	34594039	rs78909033	chr2:241510903	A=0.123, G=0.877	1	1	NR	0.0638	0.057-0.07	7.00E-80
rs78909033	Mean corpuscular hemoglobin concentration	34594039	rs78909033	chr2:241510903	A=0.123, G=0.877	1	1	NR	0.0195	0.013-0.026	2.00E-08
rs78909033	Mitochondrial DNA copy number	35023831	rs78909033	chr2:241510903	A=0.123, G=0.877	1	1	0.0589058	0.021	0.015-0.027	1.00E-11
rs78909033	Platelet-to-lymphocyte ratio	34469753	rs78909033	chr2:241510903	A=0.123, G=0.877	1	1	0.866	NA	NA	4.00E-30
rs78909033	Platelet count	34469753	rs78909033	chr2:241510903	A=0.123, G=0.877	1	1	0.866	NA	NA	1.00E-52
rs78909033	Red blood cell count	34594039	rs78909033	chr2:241510903	A=0.123, G=0.877	1	1	NR	0.0217	0.016-0.028	3.00E-13
rs78909033	Hematocrit	34594039	rs78909033	chr2:241510903	A=0.123, G=0.877	1	1	NR	0.0175	0.012-0.023	7.00E-10
rs78909033	Inosine-5'-monophosphate dehydrogenase 1 levels	34814699	rs78909033	chr2:241510903	A=0.123, G=0.877	1	1	NR	0.47	0.37-0.57	2.00E-19
rs78909033	Protein lin-7 homolog B levels	34648354	rs78909033	chr2:241510903	A=0.123, G=0.877	1	1	0.13	0.18	0.14-0.22	3.00E-20
rs78909033	Inosine-5-monophosphate dehydrogenase 1 levels	34648354	rs78909033	chr2:241510903	A=0.123, G=0.877	1	1	0.13	0.629	0.59-0.67	4.00E-241
rs78909033	Inosine-5-monophosphate dehydrogenase 2 levels	34648354	rs78909033	chr2:241510903	A=0.123, G=0.877	1	1	0.13	0.333	0.3-0.37	7.00E-70
rs78909033	Disks large homolog 2 levels	34648354	rs78909033	chr2:241510903	A=0.123, G=0.877	1	1	0.13	0.254	0.22-0.29	6.00E-40
rs78909033	Ubiquitin carboxyl-terminal hydrolase 8 levels	34648354	rs78909033	chr2:241510903	A=0.123, G=0.877	1	1	0.13	0.346	0.31-0.38	7.00E-76
rs78909033	MAGUK p55 subfamily member 7 levels	34648354	rs78909033	chr2:241510903	A=0.123, G=0.877	1	1	0.13	0.218	0.18-0.26	6.00E-28
rs78909033	Protein kinase C iota type levels	34648354	rs78909033	chr2:241510903	A=0.123, G=0.877	1	1	0.13	0.166	0.13-0.2	3.00E-18
rs78909033	Platelet side scatter distribution width	37596262	rs78909033	chr2:241510903	A=0.123, G=0.877	1	1	0.1345	0.110577	0.087-0.134	4.00E-20
rs78909033	Immature platelet fraction	37596262	rs78909033	chr2:241510903	A=0.123, G=0.877	1	1	0.134	0.147188	0.13-0.17	2.00E-43
rs78909033	Platelet large cell ratio	37596262	rs78909033	chr2:241510903	A=0.123, G=0.877	1	1	0.1341	0.205409	0.18-0.23	3.00E-85
rs78909033	Platelet forward scatter	37596262	rs78909033	chr2:241510903	A=0.123, G=0.877	1	1	0.1345	0.0987548	0.075-0.122	1.00E-16
rs78909033	Platelet side fluorescence	37596262	rs78909033	chr2:241510903	A=0.123, G=0.877	1	1	0.1344	0.161403	0.14-0.18	2.00E-41
rs78909033	Platelet side scatter	37596262	rs78909033	chr2:241510903	A=0.123, G=0.877	1	1	0.1345	0.0990177	0.075-0.123	9.00E-16
rs78909033	Immature platelet count	37596262	rs78909033	chr2:241510903	A=0.123, G=0.877	1	1	0.1341	0.129342	0.11-0.15	1.00E-33
rs78909033	High fluorescence immature platelet fraction	37596262	rs78909033	chr2:241510903	A=0.123, G=0.877	1	1	0.134	0.12233	0.1-0.14	1.00E-30
rs6759839	Mean platelet volume	32888494	rs6759839	chr2:16620803	A=0.339, G=0.661	1	1	0.678794	0.035885498	0.031-0.041	4.00E-50
rs6759839	Mean platelet volume	32888493	rs6759839	chr2:16620803	A=0.339, G=0.661	1	1	0.32091	0.034822	0.031-0.039	4.00E-63
rs6759839	Mean platelet volume	32888493	rs6759839	chr2:16620803	A=0.339, G=0.661	1	1	0.329396	NA	NA	6.00E-61
rs6759839	Mean platelet volume	27863252	rs6759839	chr2:16620803	A=0.339, G=0.661	1	1	0.6785	0.03924783	0.032-0.047	1.00E-23
rs7605327	Whole body fat free mass (UKB data field 23101)	38538606	rs7605327	chr2:24035507	C=0.331, T=0.669	1	1	NR	0.0139127	0.011-0.017	5.00E-22
rs2594950	Mean platelet volume	32888493	rs2594950	chr2:177508622	C=0.356, G=0.644	1	1	0.656035	0.012755	0.0088-0.0167	3.00E-10
rs2594950	Pregnenolone sulfate levels	36357675	rs2594950	chr2:177508622	C=0.356, G=0.644	1	1	0.3382	0.10815259	0.087-0.129	2.00E-23
rs2594950	Pregnen-diol disulfate levels	36357675	rs2594950	chr2:177508622	C=0.356, G=0.644	1	1	0.3376	0.069243126	0.049-0.09	6.00E-11
rs2594950	Pregn steroid monosulfate levels	36357675	rs2594950	chr2:177508622	C=0.356, G=0.644	1	1	0.3376	0.10234939	0.082-0.123	4.00E-22
rs2594950	21-hydroxypregnenolone disulfate levels	36357675	rs2594950	chr2:177508622	C=0.356, G=0.644	1	1	0.3379	0.07519599	0.054-0.096	2.00E-12
rs2594950	Pregnenediol sulfate (C21H34O5S) levels	36635386	rs2594950	chr2:177508622	C=0.356, G=0.644	1	1	0.338083	0.104203	0.077-0.132	9.00E-14
rs2594950	Mucinous epithelial ovarian cancer	38723632	rs2594950	chr2:177508622	C=0.356, G=0.644	1	1	0.31	0.87	0.81-0.92	7.00E-06
rs17572109	Mean platelet volume	32888494	rs17572109	chr2:219093934	A=0.223, G=0.777	1	1	0.233592	0.033188257	0.028-0.039	3.00E-34
rs17572109	Platelet count	32888493	rs17572109	chr2:219093934	A=0.223, G=0.777	1	1	0.223373	NA	NA	3.00E-66
rs17572109	Platelet count	32888493	rs17572109	chr2:219093934	A=0.223, G=0.777	1	1	0.232031	0.038804	0.035-0.043	6.00E-70
rs17572109	Platelet count	27863252	rs17572109	chr2:219093934	A=0.223, G=0.777	1	1	0.2317	0.0387835	0.03-0.047	7.00E-19
rs17572109	Platelet distribution width	32888494	rs17572109	chr2:219093934	A=0.223, G=0.777	1	1	0.233614	0.065179005	0.058-0.072	1.00E-74
rs17572109	Mean platelet volume	32888493	rs17572109	chr2:219093934	A=0.223, G=0.777	1	1	0.767165	0.036532	0.032-0.041	5.00E-57
rs17572109	Mean platelet volume	32888493	rs17572109	chr2:219093934	A=0.223, G=0.777	1	1	0.77535	NA	NA	4.00E-53
rs17572109	Platelet count	32888494	rs17572109	chr2:219093934	A=0.223, G=0.777	1	1	0.233582	0.040478367	0.035-0.046	4.00E-51
rs17572109	Platelet distribution width	27863252	rs17572109	chr2:219093934	A=0.223, G=0.777	1	1	0.2319	0.04532296	0.037-0.054	6.00E-26
rs17572109	Mean platelet volume	27863252	rs17572109	chr2:219093934	A=0.223, G=0.777	1	1	0.2319	0.03402066	0.026-0.043	4.00E-15
rs17572109	Platelet count	34469753	rs17572109	chr2:219093934	A=0.223, G=0.777	1	1	0.766	NA	NA	1.00E-23
rs17572109	Platelet-to-lymphocyte ratio	34469753	rs17572109	chr2:219093934	A=0.223, G=0.777	1	1	0.766	NA	NA	1.00E-14
rs17572109	Platelet count	34594039	rs17572109	chr2:219093934	A=0.223, G=0.777	1	1	NR	0.0368	0.031-0.042	1.00E-40
rs17572109	Platelet side fluorescence distribution width	37596262	rs17572109	chr2:219093934	A=0.223, G=0.777	1	1	0.2268	0.05754	0.038-0.077	4.00E-09
rs1861435	Mean platelet volume	32888494	rs1861435	chr2:37075013	A=0.437, T=0.563	1	1	0.425884	0.03485773	0.03-0.039	2.00E-53
rs1861435	Mean platelet volume	32888493	rs1861435	chr2:37075013	A=0.437, T=0.563	1	1	0.57362	0.033329	0.03-0.037	2.00E-66
rs1861435	Mean platelet volume	32888493	rs1861435	chr2:37075013	A=0.437, T=0.563	1	1	0.572182	NA	NA	5.00E-64
rs1861435	Triglyceride levels	32203549	rs1861435	chr2:37075013	A=0.437, T=0.563	1	1	0.575265	0.0140772	0.01-0.018	3.00E-12
rs1861435	Edge-level brain connectivity (multivariate analysis)	36800424	rs1861435	chr2:37075013	A=0.437, T=0.563	1	1	0.576133	12.362391	NA	4.00E-35
rs1861435	Whole brain restricted isotropic diffusion (multivariate analysis)	35505052	rs1861435	chr2:37075013	A=0.437, T=0.563	1	1	NR	NA	NA	8.00E-41
rs1861435	Whole brain restricted directional diffusion (multivariate analysis)	35505052	rs1861435	chr2:37075013	A=0.437, T=0.563	1	1	NR	NA	NA	4.00E-45
rs1861435	Vertex-wise sulcal depth	34910505	rs1861435	chr2:37075013	A=0.437, T=0.563	1	1	0.44	28.37	NA	5.00E-177
rs1861435	Cortical surface area	34560273	rs1861435	chr2:37075013	A=0.437, T=0.563	1	1	0.4255	NA	NA	1.00E-17
rs1861435	Vertex-wise cortical surface area	34910505	rs1861435	chr2:37075013	A=0.437, T=0.563	1	1	0.44	19.73	NA	1.00E-86
rs1861435	Triglyceride levels in non-type 2 diabetes	36269708	rs1861435	chr2:37075013	A=0.437, T=0.563	1	1	NR	NA	NA	1.00E-10
rs1861435	White blood cell count	38116116	rs1861435	chr2:37075013	A=0.437, T=0.563	1	1	NR	NA	NA	3.00E-08
rs3796008	Platelet forward scatter distribution width	37596262	rs3796008	chr2:55180264	A=0.437, G=0.563	1	1	0.4306	0.055558	0.039-0.072	1.00E-11
rs2723242	Mean platelet volume	32888493	rs2723242	chr2:171892379	A=0.751, G=0.249	1	1	0.757887	0.017624	0.013-0.022	4.00E-15
rs2723242	Platelet distribution width	27863252	rs2723242	chr2:171892379	A=0.751, G=0.249	1	1	0.2401	0.02591091	0.018-0.034	7.00E-10
rs62194667	Mean platelet volume	32888493	rs62194667	chr2:203688035	C=0.375, G=0.625	1	1	0.391605	0.017472	0.014-0.021	7.00E-19
rs6547617	Mean platelet volume	32888494	rs6547617	chr2:85655402	A=0.555, T=0.445	1	1	0.564598	0.021308178	0.017-0.026	4.00E-21
rs6547617	Mean platelet volume	32888493	rs6547617	chr2:85655402	A=0.555, T=0.445	1	1	0.436152	0.020511	0.017-0.024	3.00E-26
rs6547617	Mean platelet volume	32888493	rs6547617	chr2:85655402	A=0.555, T=0.445	1	1	0.436828	NA	NA	9.00E-23
rs6547617	Platelet count	32888494	rs6547617	chr2:85655402	A=0.555, T=0.445	1	1	0.564582	0.019513214	0.015-0.024	1.00E-17
rs4972699	Mean platelet volume	32888493	rs4972699	chr2:175455304	C=0.951, G=0.049	1	1	0.042449	0.03919	0.03-0.049	2.00E-16
rs4972699	Mean platelet volume	32888493	rs4972699	chr2:175455304	C=0.951, G=0.049	1	1	0.0455701	NA	NA	2.00E-14
rs1047891	Mean corpuscular volume	29403010	rs1047891	chr2:211540507	A=0.301, C=0.699	1	1	NR	0.03507	0.023-0.047	3.00E-08
rs1047891	Alanine transaminase levels	29403010	rs1047891	chr2:211540507	A=0.301, C=0.699	1	1	NR	0.049	0.038-0.06	6.00E-18
rs1047891	Mean corpuscular hemoglobin	29403010	rs1047891	chr2:211540507	A=0.301, C=0.699	1	1	NR	0.0346	0.022-0.047	5.00E-08
rs1047891	Serum metabolite concentrations in chronic kidney disease	29545352	rs1047891	chr2:211540507	A=0.301, C=0.699	1	1	NR	0.394115	0.31-0.48	2.00E-20
rs1047891	Estimated glomerular filtration rate	30604766	rs1047891	chr2:211540507	A=0.301, C=0.699	1	1	0.237	0.61	0.4-0.82//1.732	2.00E-29
rs1047891	Blood urea nitrogen levels	31152163	rs1047891	chr2:211540507	A=0.301, C=0.699	1	1	0.2779	0.0068	0.0052-0.0084	1.00E-15
rs1047891	Estimated glomerular filtration rate in diabetes	31451708	rs1047891	chr2:211540507	A=0.301, C=0.699	1	1	0.33	0.64	0.46-0.82	3.00E-12
rs1047891	Estimated glomerular filtration rate in non-diabetics	31451708	rs1047891	chr2:211540507	A=0.301, C=0.699	1	1	0.326	0.655	0.55-0.76	3.00E-33
rs1047891	Estimated glomerular filtration rate	31451708	rs1047891	chr2:211540507	A=0.301, C=0.699	1	1	0.3123	0.0065	0.0057-0.0073	4.00E-64
rs1047891	Estimated glomerular filtration rate	31451708	rs1047891	chr2:211540507	A=0.301, C=0.699	1	1	0.293	0.0065	0.0057-0.0073	2.00E-62
rs1047891	Estimated glomerular filtration rate	31152163	rs1047891	chr2:211540507	A=0.301, C=0.699	1	1	0.2927	0.0065	0.0057-0.0073	7.00E-117
rs1047891	Estimated glomerular filtration rate	31152163	rs1047891	chr2:211540507	A=0.301, C=0.699	1	1	0.1564	0.0057	0.0037-0.0077	1.00E-08
rs1047891	Chronic kidney disease	31152163	rs1047891	chr2:211540507	A=0.301, C=0.699	1	1	0.29	1.0532	1.034-1.0728	3.00E-08
rs1047891	Estimated glomerular filtration rate	31152163	rs1047891	chr2:211540507	A=0.301, C=0.699	1	1	0.3123	0.0065	0.0057-0.0073	2.00E-102
rs1047891	Mean corpuscular hemoglobin	32888493	rs1047891	chr2:211540507	A=0.301, C=0.699	1	1	0.285097	NA	NA	6.00E-39
rs1047891	Mean corpuscular hemoglobin	32888493	rs1047891	chr2:211540507	A=0.301, C=0.699	1	1	0.847107	0.043015	0.031-0.055	3.00E-12
rs1047891	Mean corpuscular hemoglobin	32888493	rs1047891	chr2:211540507	A=0.301, C=0.699	1	1	0.31545	0.024019	0.02-0.028	5.00E-31
rs1047891	Mean platelet volume	32888494	rs1047891	chr2:211540507	A=0.301, C=0.699	1	1	0.314646	0.03054915	0.026-0.035	6.00E-37
rs1047891	Platelet count	32888493	rs1047891	chr2:211540507	A=0.301, C=0.699	1	1	0.282233	NA	NA	7.00E-56
rs1047891	Neutrophil count	32888493	rs1047891	chr2:211540507	A=0.301, C=0.699	1	1	0.295218	NA	NA	2.00E-20
rs1047891	Platelet count	32888493	rs1047891	chr2:211540507	A=0.301, C=0.699	1	1	0.314247	0.030067	0.026-0.034	2.00E-52
rs1047891	Mean corpuscular volume	32888494	rs1047891	chr2:211540507	A=0.301, C=0.699	1	1	0.315613	0.0260972	0.022-0.03	1.00E-28
rs1047891	Red blood cell count	32888493	rs1047891	chr2:211540507	A=0.301, C=0.699	1	1	0.315093	0.013433	0.0095-0.0173	2.00E-11
rs1047891	Red cell distribution width	32888493	rs1047891	chr2:211540507	A=0.301, C=0.699	1	1	0.684909	0.01428	0.01-0.018	2.00E-12
rs1047891	Platelet count	27863252	rs1047891	chr2:211540507	A=0.301, C=0.699	1	1	0.3159	0.03416632	0.027-0.042	2.00E-18
rs1047891	Mean corpuscular volume	27863252	rs1047891	chr2:211540507	A=0.301, C=0.699	1	1	0.3168	0.02424476	0.017-0.032	1.00E-10
rs1047891	White blood cell count	32888493	rs1047891	chr2:211540507	A=0.301, C=0.699	1	1	0.282512	NA	NA	6.00E-25
rs1047891	Serum metabolite levels	33031748	rs1047891	chr2:211540507	A=0.301, C=0.699	1	1	0.690143	0.159	0.11-0.21	7.00E-11
rs1047891	Serum metabolite levels	33031748	rs1047891	chr2:211540507	A=0.301, C=0.699	1	1	0.690143	0.19	0.14-0.24	2.00E-16
rs1047891	Serum metabolite levels	33031748	rs1047891	chr2:211540507	A=0.301, C=0.699	1	1	0.690143	0.183	0.13-0.23	2.00E-13
rs1047891	Serum metabolite levels	33031748	rs1047891	chr2:211540507	A=0.301, C=0.699	1	1	0.690143	0.2	0.15-0.25	1.00E-17
rs1047891	Serum metabolite levels	33031748	rs1047891	chr2:211540507	A=0.301, C=0.699	1	1	0.690143	0.224	0.18-0.27	5.00E-20
rs1047891	Mean corpuscular volume	32888493	rs1047891	chr2:211540507	A=0.301, C=0.699	1	1	0.847108	0.04061	0.029-0.053	4.00E-11
rs1047891	Mean corpuscular volume	32888493	rs1047891	chr2:211540507	A=0.301, C=0.699	1	1	0.315107	0.026285	0.022-0.03	9.00E-41
rs1047891	Mean corpuscular volume	32888493	rs1047891	chr2:211540507	A=0.301, C=0.699	1	1	0.287231	NA	NA	2.00E-47
rs1047891	Systolic blood pressure	30595370	rs1047891	chr2:211540507	A=0.301, C=0.699	1	1	NR	NA	NA	9.00E-13
rs1047891	Lymphocyte count	32888494	rs1047891	chr2:211540507	A=0.301, C=0.699	1	1	0.315621	0.015060362	0.01-0.02	2.00E-10
rs1047891	Mean platelet volume	32888493	rs1047891	chr2:211540507	A=0.301, C=0.699	1	1	0.685527	0.029413	0.025-0.033	4.00E-46
rs1047891	Mean platelet volume	32888493	rs1047891	chr2:211540507	A=0.301, C=0.699	1	1	0.685102	NA	NA	5.00E-44
rs1047891	Neutrophil count	32888493	rs1047891	chr2:211540507	A=0.301, C=0.699	1	1	0.315122	0.019307	0.015-0.023	9.00E-21
rs1047891	Lymphocyte count	32888493	rs1047891	chr2:211540507	A=0.301, C=0.699	1	1	0.315085	0.015343	0.011-0.019	4.00E-14
rs1047891	Lymphocyte count	32888493	rs1047891	chr2:211540507	A=0.301, C=0.699	1	1	0.293029	NA	NA	2.00E-11
rs1047891	White blood cell count	32888493	rs1047891	chr2:211540507	A=0.301, C=0.699	1	1	0.314955	0.021105	0.017-0.025	2.00E-26
rs1047891	Serum metabolite levels	33031748	rs1047891	chr2:211540507	A=0.301, C=0.699	1	1	0.690143	0.159	0.11-0.21	7.00E-11
rs1047891	Serum metabolite levels	33031748	rs1047891	chr2:211540507	A=0.301, C=0.699	1	1	0.690143	0.19	0.14-0.24	2.00E-16
rs1047891	Red cell distribution width	32888493	rs1047891	chr2:211540507	A=0.301, C=0.699	1	1	0.684748	NA	NA	3.00E-10
rs1047891	Serum metabolite levels	33031748	rs1047891	chr2:211540507	A=0.301, C=0.699	1	1	0.690143	0.473	0.42-0.52	7.00E-83
rs1047891	Serum metabolite levels	33031748	rs1047891	chr2:211540507	A=0.301, C=0.699	1	1	0.690143	0.565	0.52-0.61	9.00E-116
rs1047891	Serum metabolite levels	33031748	rs1047891	chr2:211540507	A=0.301, C=0.699	1	1	0.690143	0.245	0.2-0.29	7.00E-25
rs1047891	Serum metabolite levels	33031748	rs1047891	chr2:211540507	A=0.301, C=0.699	1	1	0.690143	0.38	0.34-0.42	3.00E-64
rs1047891	Serum metabolite levels	33031748	rs1047891	chr2:211540507	A=0.301, C=0.699	1	1	0.690143	0.278	0.24-0.32	1.00E-42
rs1047891	Serum metabolite levels	33031748	rs1047891	chr2:211540507	A=0.301, C=0.699	1	1	0.690143	0.365	0.32-0.41	2.00E-50
rs1047891	Serum metabolite levels	33031748	rs1047891	chr2:211540507	A=0.301, C=0.699	1	1	0.690143	0.268	0.22-0.32	3.00E-27
rs1047891	Serum metabolite levels	33031748	rs1047891	chr2:211540507	A=0.301, C=0.699	1	1	0.690143	0.327	0.28-0.38	2.00E-40
rs1047891	Serum metabolite levels	33031748	rs1047891	chr2:211540507	A=0.301, C=0.699	1	1	0.690143	0.202	0.15-0.25	8.00E-17
rs1047891	Serum metabolite levels	33031748	rs1047891	chr2:211540507	A=0.301, C=0.699	1	1	0.690143	0.238	0.19-0.29	5.00E-22
rs1047891	Alanine aminotransferase levels	33547301	rs1047891	chr2:211540507	A=0.301, C=0.699	1	1	0.32	7.33	-	2.00E-13
rs1047891	Platelet count	32888494	rs1047891	chr2:211540507	A=0.301, C=0.699	1	1	0.314622	0.029346272	0.025-0.034	7.00E-34
rs1047891	Red blood cell count	32888494	rs1047891	chr2:211540507	A=0.301, C=0.699	1	1	0.315609	0.016328435	0.012-0.021	5.00E-12
rs1047891	Red cell distribution width	32888494	rs1047891	chr2:211540507	A=0.301, C=0.699	1	1	0.315733	0.0158209	0.011-0.02	3.00E-11
rs1047891	Apolipoprotein A1 levels	32203549	rs1047891	chr2:211540507	A=0.301, C=0.699	1	1	0.684335	0.025611	0.021-0.03	5.00E-34
rs1047891	Urinary metabolite levels in chronic kidney disease	31959995	rs1047891	chr2:211540507	A=0.301, C=0.699	1	1	0.33	0.34	0.27-0.41	9.00E-23
rs1047891	Urinary metabolite levels in chronic kidney disease	31959995	rs1047891	chr2:211540507	A=0.301, C=0.699	1	1	0.33	0.224	0.18-0.27	3.00E-22
rs1047891	Urinary metabolite levels in chronic kidney disease	31959995	rs1047891	chr2:211540507	A=0.301, C=0.699	1	1	0.33	0.246	0.18-0.31	4.00E-14
rs1047891	Urinary metabolite levels in chronic kidney disease	31959995	rs1047891	chr2:211540507	A=0.301, C=0.699	1	1	0.33	0.226	0.18-0.27	3.00E-25
rs1047891	Urinary metabolite levels in chronic kidney disease	31959995	rs1047891	chr2:211540507	A=0.301, C=0.699	1	1	0.33	0.335	0.27-0.4	5.00E-26
rs1047891	Urinary metabolite levels in chronic kidney disease	31959995	rs1047891	chr2:211540507	A=0.301, C=0.699	1	1	0.33	0.322	0.26-0.39	2.00E-21
rs1047891	Urinary metabolite levels in chronic kidney disease	31959995	rs1047891	chr2:211540507	A=0.301, C=0.699	1	1	0.33	0.438	0.32-0.56	1.00E-12
rs1047891	Urinary metabolite modules (eigenmetabolites) in chronic kidney disease	31959995	rs1047891	chr2:211540507	A=0.301, C=0.699	1	1	0.33	0.007	0.005-0.009	2.00E-16
rs1047891	Urinary metabolite modules (eigenmetabolites) in chronic kidney disease	31959995	rs1047891	chr2:211540507	A=0.301, C=0.699	1	1	0.33	0.009	0.007-0.011	3.00E-24
rs1047891	Urinary metabolite modules (eigenmetabolites) in chronic kidney disease	31959995	rs1047891	chr2:211540507	A=0.301, C=0.699	1	1	0.33	0.01	0.008-0.012	8.00E-30
rs1047891	Appendicular lean mass	31761296	rs1047891	chr2:211540507	A=0.301, C=0.699	1	1	0.315318	0.0443214	0.03-0.059	9.00E-10
rs1047891	Urinary metabolite levels in chronic kidney disease	31959995	rs1047891	chr2:211540507	A=0.301, C=0.699	1	1	0.33	0.223	0.17-0.28	7.00E-17
rs1047891	Urinary metabolite levels in chronic kidney disease	31959995	rs1047891	chr2:211540507	A=0.301, C=0.699	1	1	0.33	0.347	0.25-0.44	3.00E-13
rs1047891	HDL cholesterol levels	32203549	rs1047891	chr2:211540507	A=0.301, C=0.699	1	1	0.684417	0.0188663	0.015-0.023	3.00E-20
rs1047891	Urinary metabolite levels in chronic kidney disease	31959995	rs1047891	chr2:211540507	A=0.301, C=0.699	1	1	0.33	0.273	0.21-0.34	7.00E-18
rs1047891	Urinary metabolite levels in chronic kidney disease	31959995	rs1047891	chr2:211540507	A=0.301, C=0.699	1	1	0.33	0.351	0.28-0.42	1.00E-25
rs1047891	Urinary metabolite levels in chronic kidney disease	31959995	rs1047891	chr2:211540507	A=0.301, C=0.699	1	1	0.33	0.216	0.16-0.28	4.00E-12
rs1047891	Serum 25-Hydroxyvitamin D levels	32059762	rs1047891	chr2:211540507	A=0.301, C=0.699	1	1	0.316449	0.014168	0.01-0.018	1.00E-11
rs1047891	HDL cholesterol	24097068	rs1047891	chr2:211540507	A=0.301, C=0.699	1	1	0.33	0.027	NA	9.00E-10
rs1047891	Plasma homocysteine levels (post-methionine load test)	24651765	rs1047891	chr2:211540507	A=0.301, C=0.699	1	1	0.306	0.191	0.12-0.26	9.00E-13
rs1047891	Mean corpuscular hemoglobin	30595370	rs1047891	chr2:211540507	A=0.301, C=0.699	1	1	NR	NA	NA	6.00E-25
rs1047891	White blood cell count	30595370	rs1047891	chr2:211540507	A=0.301, C=0.699	1	1	NR	NA	NA	2.00E-13
rs1047891	Mean corpuscular hemoglobin	27863252	rs1047891	chr2:211540507	A=0.301, C=0.699	1	1	0.3168	0.02438928	0.017-0.032	1.00E-10
rs1047891	Mean platelet volume	27863252	rs1047891	chr2:211540507	A=0.301, C=0.699	1	1	0.3158	0.02899955	0.021-0.037	7.00E-14
rs1047891	Glomerular filtration rate (creatinine)	28452372	rs1047891	chr2:211540507	A=0.301, C=0.699	1	1	NR	0.0089	0.0069-0.0109	2.00E-16
rs1047891	Macular telangiectasia type 2	33654266	rs1047891	chr2:211540507	A=0.301, C=0.699	1	1	0.306	0.56	0.5-0.63	9.00E-21
rs1047891	Macular telangiectasia type 2	33654266	rs1047891	chr2:211540507	A=0.301, C=0.699	1	1	0.306	NA	NA	4.00E-20
rs1047891	Serum 25-Hydroxyvitamin D levels	32242144	rs1047891	chr2:211540507	A=0.301, C=0.699	1	1	0.684179	0.014	0.01-0.018	1.00E-10
rs1047891	Serum 25-Hydroxyvitamin D levels	32242144	rs1047891	chr2:211540507	A=0.301, C=0.699	1	1	NR	0.0133984	0.0091-0.0177	8.00E-10
rs1047891	Estimated glomerular filtration rate	33418499	rs1047891	chr2:211540507	A=0.301, C=0.699	1	1	NR	0.40622085	0.23-0.58//1.732	4.00E-06
rs1047891	Lipoprotein (a) levels	33730874	rs1047891	chr2:211540507	A=0.301, C=0.699	1	1	NR	0.018906	0.015-0.023/	8.00E-31
rs1047891	Glycine levels	31070104	rs1047891	chr2:211540507	A=0.301, C=0.699	1	1	0.341987	0.322023	0.3-0.34	6.00E-189
rs1047891	Glycine levels	31070104	rs1047891	chr2:211540507	A=0.301, C=0.699	1	1	0.341987	0.572425	0.54-0.6	1.00E-300
rs1047891	Glycine levels	31070104	rs1047891	chr2:211540507	A=0.301, C=0.699	1	1	0.341987	0.425094	0.41-0.44	1.00E-300
rs1047891	ALDH1A1/CA3 protein level ratio	38412862	rs1047891	chr2:211540507	A=0.301, C=0.699	1	1	NR	0.100629	0.086-0.115	2.00E-42
rs1047891	CA3/HMBS protein level ratio	38412862	rs1047891	chr2:211540507	A=0.301, C=0.699	1	1	NR	0.103973	0.09-0.118	4.00E-46
rs1047891	BLVRB/CA3 protein level ratio	38412862	rs1047891	chr2:211540507	A=0.301, C=0.699	1	1	NR	0.119633	0.11-0.13	2.00E-59
rs1047891	CA1/CA3 protein level ratio	38412862	rs1047891	chr2:211540507	A=0.301, C=0.699	1	1	NR	0.127743	0.11-0.14	3.00E-67
rs1047891	CA2/CA3 protein level ratio	38412862	rs1047891	chr2:211540507	A=0.301, C=0.699	1	1	NR	0.112181	0.098-0.127	3.00E-52
rs1047891	ACE2/GGT1 protein level ratio	38412862	rs1047891	chr2:211540507	A=0.301, C=0.699	1	1	NR	0.0831642	0.068-0.098	2.00E-28
rs1047891	AARSD1/EIF4EBP1 protein level ratio	38412862	rs1047891	chr2:211540507	A=0.301, C=0.699	1	1	NR	0.0630371	0.048-0.078	4.00E-17
rs1047891	Appendicular lean mass	33097823	rs1047891	chr2:211540507	A=0.301, C=0.699	1	1	0.3159	0.0233	0.019-0.027	6.00E-31
rs1047891	Appendicular lean mass	33097823	rs1047891	chr2:211540507	A=0.301, C=0.699	1	1	0.316	0.03	0.024-0.036	6.00E-27
rs1047891	Appendicular lean mass	33097823	rs1047891	chr2:211540507	A=0.301, C=0.699	1	1	0.316	0.02	0.014-0.026	2.00E-09
rs1047891	Serum levels of protein SHMT2	35078996	rs1047891	chr2:211540507	A=0.301, C=0.699	1	1	0.2664	0.179661	0.14-0.22	1.00E-16
rs1047891	Sex hormone-binding globulin levels	32042192	rs1047891	chr2:211540507	A=0.301, C=0.699	1	1	0.315535	0.00735289	0.0054-0.0093	2.00E-13
rs1047891	Alanine aminotransferase levels	33339817	rs1047891	chr2:211540507	A=0.301, C=0.699	1	1	NR	0.0368	0.028-0.046	4.00E-15
rs1047891	Urinary albumin-to-creatinine ratio	31630189	rs1047891	chr2:211540507	A=0.301, C=0.699	1	1	0.684	0.017	0.013-0.021	5.00E-15
rs1047891	APP/DKK1 protein level ratio	38412862	rs1047891	chr2:211540507	A=0.301, C=0.699	1	1	NR	0.072711	0.058-0.087	1.00E-22
rs1047891	Platelet count	34107879	rs1047891	chr2:211540507	A=0.301, C=0.699	1	1	0.6865	0.0565	0.035-0.078	2.00E-07
rs1047891	Platelet count	34107879	rs1047891	chr2:211540507	A=0.301, C=0.699	1	1	0.6302	0.0555	0.033-0.078	2.00E-06
rs1047891	Glycine levels	35213538	rs1047891	chr2:211540507	A=0.301, C=0.699	1	1	0.685044	0.535734	0.53-0.54	1E-3580
rs1047891	Cholesterol levels in medium HDL	35213538	rs1047891	chr2:211540507	A=0.301, C=0.699	1	1	0.685016	0.0267658	0.019-0.035	6.00E-11
rs1047891	Serum creatinine levels	34594039	rs1047891	chr2:211540507	A=0.301, C=0.699	1	1	0.151196	0.0300479	0.022-0.038	3.00E-13
rs1047891	Alanine levels	35213538	rs1047891	chr2:211540507	A=0.301, C=0.699	1	1	0.685009	0.0276492	0.019-0.036	3.00E-10
rs1047891	Creatinine levels	35213538	rs1047891	chr2:211540507	A=0.301, C=0.699	1	1	0.684664	0.043873	0.036-0.051	1.00E-30
rs1047891	Histidine levels	35213538	rs1047891	chr2:211540507	A=0.301, C=0.699	1	1	0.685127	0.0702984	0.062-0.079	3.00E-56
rs1047891	Mean corpuscular hemoglobin	34594039	rs1047891	chr2:211540507	A=0.301, C=0.699	1	1	0.152168	0.0308184	0.021-0.041	4.00E-09
rs1047891	Citrate levels	35213538	rs1047891	chr2:211540507	A=0.301, C=0.699	1	1	0.684999	0.0408009	0.032-0.049	7.00E-21
rs1047891	HDL cholesterol levels	35213538	rs1047891	chr2:211540507	A=0.301, C=0.699	1	1	0.685016	0.0231158	0.015-0.031	6.00E-09
rs1047891	Cholesterol to total lipids ratio in small LDL	35213538	rs1047891	chr2:211540507	A=0.301, C=0.699	1	1	0.685016	0.0271628	0.018-0.036	1.00E-09
rs1047891	Concentration of medium HDL particles	35213538	rs1047891	chr2:211540507	A=0.301, C=0.699	1	1	0.685016	0.0255897	0.018-0.034	4.00E-10
rs1047891	Alanine aminotransferase levels	34594039	rs1047891	chr2:211540507	A=0.301, C=0.699	1	1	0.151161	0.0444305	0.035-0.054	1.00E-19
rs1047891	Phospholipids to total lipids ratio in very small VLDL	35213538	rs1047891	chr2:211540507	A=0.301, C=0.699	1	1	0.685016	0.0289698	0.02-0.037	2.00E-11
rs1047891	Serum alkaline phosphatase levels	34594039	rs1047891	chr2:211540507	A=0.301, C=0.699	1	1	NR	0.0134	0.0089-0.0179	4.00E-09
rs1047891	Platelet count	34553764	rs1047891	chr2:211540507	A=0.301, C=0.699	1	1	0.325605	2.9896445	2.2-3.78	9.00E-14
rs1047891	Blood urea nitrogen levels	34594039	rs1047891	chr2:211540507	A=0.301, C=0.699	1	1	NR	0.0318	0.027-0.036	2.00E-47
rs1047891	Creatinine levels	33414548	rs1047891	chr2:211540507	A=0.301, C=0.699	1	1	0.3231	9.574	()	1.00E-21
rs1047891	Methylglutarylcarnitine levels	33414548	rs1047891	chr2:211540507	A=0.301, C=0.699	1	1	0.3187	20.256	()	3.00E-91
rs1047891	Weight	34594039	rs1047891	chr2:211540507	A=0.301, C=0.699	1	1	NR	0.0144	0.011-0.018	7.00E-14
rs1047891	Estimated glomerular filtration rate (creatinine)	35710981	rs1047891	chr2:211540507	A=0.301, C=0.699	1	1	0.3048	26.133	NA	2.00E-150
rs1047891	Ceramide (d17:1/24:1) levels	35668104	rs1047891	chr2:211540507	A=0.301, C=0.699	1	1	NR	0.135	0.086-0.184	4.00E-08
rs1047891	Eosinophil counts	34594039	rs1047891	chr2:211540507	A=0.301, C=0.699	1	1	NR	0.0141	0.011-0.018	9.00E-15
rs1047891	HDL cholesterol	34594039	rs1047891	chr2:211540507	A=0.301, C=0.699	1	1	NR	0.0182	0.014-0.023	3.00E-15
rs1047891	Sex hormone-binding globulin levels adjusted for BMI	32042192	rs1047891	chr2:211540507	A=0.301, C=0.699	1	1	0.315535	0.00989238	0.0081-0.0116	1.00E-29
rs1047891	Sex hormone-binding globulin levels adjusted for BMI	32042192	rs1047891	chr2:211540507	A=0.301, C=0.699	1	1	0.315407	0.0178731	0.015-0.02	2.00E-44
rs1047891	Sex hormone-binding globulin levels	32042192	rs1047891	chr2:211540507	A=0.301, C=0.699	1	1	0.315407	0.0141589	0.011-0.017	1.00E-21
rs1047891	Urinary albumin excretion (no hypertensive medication)	30220432	rs1047891	chr2:211540507	A=0.301, C=0.699	1	1	0.683	0.01031	0.0066-0.014	4.00E-08
rs1047891	Urinary albumin excretion	30220432	rs1047891	chr2:211540507	A=0.301, C=0.699	1	1	0.684	0.01205	0.0085-0.0156	2.00E-11
rs1047891	White blood cell count	32888494	rs1047891	chr2:211540507	A=0.301, C=0.699	1	1	0.315563	0.019035023	0.014-0.024	9.00E-16
rs1047891	Protein quantitative trait loci (liver)	32778093	rs1047891	chr2:211540507	A=0.301, C=0.699	1	1	0.331	0.9104	NA	5.00E-12
rs1047891	Systolic blood pressure	30224653	rs1047891	chr2:211540507	A=0.301, C=0.699	1	1	0.6807	0.2528	0.19-0.32	1.00E-14
rs1047891	Apolipoprotein A1 levels	35213538	rs1047891	chr2:211540507	A=0.301, C=0.699	1	1	0.685016	0.0242454	0.016-0.032	3.00E-09
rs1047891	Cholesteryl ester levels in HDL	35213538	rs1047891	chr2:211540507	A=0.301, C=0.699	1	1	0.685016	0.0241019	0.016-0.032	2.00E-09
rs1047891	Chronic elevation of alanine aminotransferase (cALT) levels	35654975	rs1047891	chr2:211540507	A=0.301, C=0.699	1	1	0.325	0.037	0.023-0.051	3.00E-08
rs1047891	Sex hormone-binding globulin levels	35192695	rs1047891	chr2:211540507	A=0.301, C=0.699	1	1	0.315533	0.0372981	0.031-0.044	1.00E-27
rs1047891	Cholesteryl ester levels in medium HDL	35213538	rs1047891	chr2:211540507	A=0.301, C=0.699	1	1	0.685016	0.0275168	0.019-0.036	2.00E-11
rs1047891	Sex hormone-binding globulin levels in postmenopausal women	35192695	rs1047891	chr2:211540507	A=0.301, C=0.699	1	1	0.315533	0.0388854	0.029-0.049	6.00E-15
rs1047891	Free cholesterol levels in medium HDL	35213538	rs1047891	chr2:211540507	A=0.301, C=0.699	1	1	0.685016	0.0231807	0.015-0.031	1.00E-08
rs1047891	Sex hormone-binding globulin levels in premenopausal women	35192695	rs1047891	chr2:211540507	A=0.301, C=0.699	1	1	0.315533	0.0405136	0.026-0.055	2.00E-08
rs1047891	Cholesteryl esters to total lipids ratio in IDL	35213538	rs1047891	chr2:211540507	A=0.301, C=0.699	1	1	0.685016	0.0235871	0.015-0.032	5.00E-08
rs1047891	Total lipid levels in medium HDL	35213538	rs1047891	chr2:211540507	A=0.301, C=0.699	1	1	0.685016	0.024611	0.017-0.033	2.00E-09
rs1047891	Concentration of HDL particles	35213538	rs1047891	chr2:211540507	A=0.301, C=0.699	1	1	0.685016	0.0246635	0.016-0.033	4.00E-09
rs1047891	Cholesterol to total lipids ratio in IDL	35213538	rs1047891	chr2:211540507	A=0.301, C=0.699	1	1	0.685016	0.0265993	0.018-0.035	7.00E-10
rs1047891	Phospholipids to total lipids ratio in IDL	35213538	rs1047891	chr2:211540507	A=0.301, C=0.699	1	1	0.685016	0.0249411	0.016-0.034	2.00E-08
rs1047891	Sex hormone-binding globulin levels	35192695	rs1047891	chr2:211540507	A=0.301, C=0.699	1	1	NR	11.288	NA	2.00E-29
rs1047891	HDL cholesterol levels x alcohol consumption (regular vs non-regular drinkers) interaction (2df)	30698716	rs1047891	chr2:211540507	A=0.301, C=0.699	1	1	NR	NA	NA	4.00E-12
rs1047891	HDL cholesterol levels in current drinkers	30698716	rs1047891	chr2:211540507	A=0.301, C=0.699	1	1	NR	0.006	NA	3.00E-07
rs1047891	HDL cholesterol levels x alcohol consumption (drinkers vs non-drinkers) interaction (2df)	30698716	rs1047891	chr2:211540507	A=0.301, C=0.699	1	1	NR	NA	NA	3.00E-16
rs1047891	HDL cholesterol levels x alcohol consumption (regular vs non-regular drinkers) interaction (2df)	30698716	rs1047891	chr2:211540507	A=0.301, C=0.699	1	1	NR	NA	NA	5.00E-16
rs1047891	Height	30595370	rs1047891	chr2:211540507	A=0.301, C=0.699	1	1	NR	NA	NA	3.00E-09
rs1047891	Fat-free mass	30593698	rs1047891	chr2:211540507	A=0.301, C=0.699	1	1	NR	0.15189	0.1-0.2	4.00E-09
rs1047891	Fat-free mass	30593698	rs1047891	chr2:211540507	A=0.301, C=0.699	1	1	NR	0.17494	0.13-0.22	1.00E-13
rs1047891	Fat-free mass	30593698	rs1047891	chr2:211540507	A=0.301, C=0.699	1	1	NR	0.19194	0.12-0.27	3.00E-07
rs1047891	HDL cholesterol levels	30698716	rs1047891	chr2:211540507	A=0.301, C=0.699	1	1	NR	0.006136	NA	4.00E-07
rs1047891	HDL cholesterol levels in current drinkers	30698716	rs1047891	chr2:211540507	A=0.301, C=0.699	1	1	NR	0.006	NA	9.00E-10
rs1047891	HDL cholesterol levels x alcohol consumption (drinkers vs non-drinkers) interaction (2df)	30698716	rs1047891	chr2:211540507	A=0.301, C=0.699	1	1	NR	NA	NA	1.00E-13
rs1047891	Urinary albumin-to-creatinine ratio	31511532	rs1047891	chr2:211540507	A=0.301, C=0.699	1	1	NR	0.0187	0.015-0.023	4.00E-18
rs1047891	Urinary albumin-to-creatinine ratio	31511532	rs1047891	chr2:211540507	A=0.301, C=0.699	1	1	0.3148	0.0189908	0.015-0.023	3.00E-18
rs1047891	Metabolite levels	31628463	rs1047891	chr2:211540507	A=0.301, C=0.699	1	1	0.1672	0.2295	0.2-0.26	4.00E-41
rs1047891	HDL cholesterol levels	30926973	rs1047891	chr2:211540507	A=0.301, C=0.699	1	1	0.3207	0.0062	0.0038-0.0086	3.00E-07
rs1047891	Metabolite peak levels (QI9202)	35995766	rs1047891	chr2:211540507	A=0.301, C=0.699	1	1	NR	0.202821	0.14-0.26	2.00E-11
rs1047891	Metabolite peak levels (QI9368)	35995766	rs1047891	chr2:211540507	A=0.301, C=0.699	1	1	NR	0.358105	0.3-0.42	4.00E-32
rs1047891	Metabolite peak levels (QI9376)	35995766	rs1047891	chr2:211540507	A=0.301, C=0.699	1	1	NR	0.400789	0.34-0.46	6.00E-40
rs1047891	Glycine levels	35995766	rs1047891	chr2:211540507	A=0.301, C=0.699	1	1	NR	0.45123	0.39-0.51	8.00E-50
rs1047891	Homoarginine levels	35995766	rs1047891	chr2:211540507	A=0.301, C=0.699	1	1	NR	0.228215	0.17-0.29	6.00E-14
rs1047891	N-acetylaspartic acid levels	35995766	rs1047891	chr2:211540507	A=0.301, C=0.699	1	1	NR	0.202158	0.14-0.26	3.00E-11
rs1047891	NMMA levels	35995766	rs1047891	chr2:211540507	A=0.301, C=0.699	1	1	NR	0.205648	0.15-0.27	1.00E-11
rs1047891	Metabolite peak levels (QI6688)	35995766	rs1047891	chr2:211540507	A=0.301, C=0.699	1	1	NR	0.199761	0.14-0.26	4.00E-11
rs1047891	Metabolite peak levels (QI6816)	35995766	rs1047891	chr2:211540507	A=0.301, C=0.699	1	1	NR	0.399948	0.34-0.46	1.00E-39
rs1047891	Metabolite peak levels (QI6823)	35995766	rs1047891	chr2:211540507	A=0.301, C=0.699	1	1	NR	0.356394	0.3-0.42	1.00E-31
rs1047891	Metabolite peak levels (QI6840)	35995766	rs1047891	chr2:211540507	A=0.301, C=0.699	1	1	NR	0.345783	0.29-0.4	1.00E-31
rs1047891	Serine levels	35995766	rs1047891	chr2:211540507	A=0.301, C=0.699	1	1	NR	0.199029	0.14-0.26	5.00E-11
rs1047891	Mean corpuscular volume	34594039	rs1047891	chr2:211540507	A=0.301, C=0.699	1	1	NR	0.0255	0.021-0.03	7.00E-29
rs1047891	Neutrophil count	34594039	rs1047891	chr2:211540507	A=0.301, C=0.699	1	1	NR	0.0176	0.013-0.022	2.00E-13
rs1047891	Blood urea nitrogen levels	34272381	rs1047891	chr2:211540507	A=0.301, C=0.699	1	1	0.302	0.0071	0.0061-0.0081	3.00E-40
rs1047891	Platelet count	34594039	rs1047891	chr2:211540507	A=0.301, C=0.699	1	1	NR	0.0317	0.027-0.036	7.00E-47
rs1047891	Estimated glomerular filtration rate (creatinine)	34272381	rs1047891	chr2:211540507	A=0.301, C=0.699	1	1	0.307524448	0.0072	0.0067-0.0077	1.00E-158
rs1047891	Plasma N-acetylglycine levels in chronic kidney disease	37277652	rs1047891	chr2:211540507	A=0.301, C=0.699	1	1	0.32	0.229	0.2-0.26	3.00E-58
rs1047891	Urine X-17325 levels in chronic kidney disease	37277652	rs1047891	chr2:211540507	A=0.301, C=0.699	1	1	0.32	0.258	0.2-0.32	1.00E-16
rs1047891	Urine X-17367 levels in chronic kidney disease	37277652	rs1047891	chr2:211540507	A=0.301, C=0.699	1	1	0.32	0.301	0.24-0.37	6.00E-20
rs1047891	Urine X-24465 levels in chronic kidney disease	37277652	rs1047891	chr2:211540507	A=0.301, C=0.699	1	1	0.32	0.111	0.082-0.14	8.00E-14
rs1047891	Mean corpuscular hemoglobin	34594039	rs1047891	chr2:211540507	A=0.301, C=0.699	1	1	NR	0.0249	0.02-0.029	1.00E-27
rs1047891	Total bilirubin levels	34594039	rs1047891	chr2:211540507	A=0.301, C=0.699	1	1	NR	0.0227	0.018-0.027	5.00E-24
rs1047891	Serum total protein levels	34594039	rs1047891	chr2:211540507	A=0.301, C=0.699	1	1	NR	0.0235	0.019-0.028	2.00E-22
rs1047891	Serum uric acid levels	34594039	rs1047891	chr2:211540507	A=0.301, C=0.699	1	1	NR	0.0271	0.023-0.031	2.00E-41
rs1047891	White blood cell count	34594039	rs1047891	chr2:211540507	A=0.301, C=0.699	1	1	NR	0.016	0.011-0.021	2.00E-12
rs1047891	High density lipoprotein cholesterol levels	34887591	rs1047891	chr2:211540507	A=0.301, C=0.699	1	1	0.307565	0.0164194	0.013-0.019	8.00E-17
rs1047891	Mean corpuscular volume	34104963	rs1047891	chr2:211540507	A=0.301, C=0.699	1	1	0.684	0.11	-0.1291	1.00E-20
rs1047891	Glycine levels	33992511	rs1047891	chr2:211540507	A=0.301, C=0.699	1	1	0.174	0.455	0.36-0.55	1.00E-18
rs1047891	Platelet count	34469753	rs1047891	chr2:211540507	A=0.301, C=0.699	1	1	0.684	NA	NA	2.00E-26
rs1047891	Liver enzyme levels (alkaline phosphatase)	33972514	rs1047891	chr2:211540507	A=0.301, C=0.699	1	1	0.684315	0.0018157	0.0013-0.0023	4.00E-14
rs1047891	Estimated glomerular filtration rate (creatinine)	34272381	rs1047891	chr2:211540507	A=0.301, C=0.699	1	1	0.313	0.00341109	0.0028-0.004	6.00E-30
rs1047891	Estimated glomerular filtration rate (cystatin c)	34272381	rs1047891	chr2:211540507	A=0.301, C=0.699	1	1	0.3137	0.0039	0.0029-0.0049	3.00E-15
rs1047891	Systolic blood pressure	34594039	rs1047891	chr2:211540507	A=0.301, C=0.699	1	1	NR	0.0128	0.0085-0.0171	3.00E-09
rs1047891	Plasma hexanoylglycine levels in chronic kidney disease	37277652	rs1047891	chr2:211540507	A=0.301, C=0.699	1	1	0.36	0.247	0.2-0.29	1.00E-27
rs1047891	Plasma homoarginine levels in chronic kidney disease	37277652	rs1047891	chr2:211540507	A=0.301, C=0.699	1	1	0.32	0.119	0.095-0.143	3.00E-22
rs1047891	Plasma betaine levels in chronic kidney disease	37277652	rs1047891	chr2:211540507	A=0.301, C=0.699	1	1	0.32	0.049	0.035-0.063	4.00E-13
rs1047891	Plasma glycine levels in chronic kidney disease	37277652	rs1047891	chr2:211540507	A=0.301, C=0.699	1	1	0.32	0.162	0.15-0.18	9.00E-96
rs1047891	Urine glycine levels in chronic kidney disease	37277652	rs1047891	chr2:211540507	A=0.301, C=0.699	1	1	0.32	0.14	0.099-0.181	3.00E-11
rs1047891	Urine hexanoylglycine levels in chronic kidney disease	37277652	rs1047891	chr2:211540507	A=0.301, C=0.699	1	1	0.32	0.329	0.29-0.37	3.00E-62
rs1047891	Plasma N-palmitoylglycine levels in chronic kidney disease	37277652	rs1047891	chr2:211540507	A=0.301, C=0.699	1	1	0.32	0.097	0.072-0.122	1.00E-13
rs1047891	Urine 2-butenoylglycine levels in chronic kidney disease	37277652	rs1047891	chr2:211540507	A=0.301, C=0.699	1	1	0.32	0.238	0.19-0.28	2.00E-26
rs1047891	Urine 2-methylbutyrylglycine levels in chronic kidney disease	37277652	rs1047891	chr2:211540507	A=0.301, C=0.699	1	1	0.32	0.224	0.2-0.25	9.00E-60
rs1047891	Plasma propionylglycine levels in chronic kidney disease	37277652	rs1047891	chr2:211540507	A=0.301, C=0.699	1	1	0.34	0.246	0.21-0.28	3.00E-39
rs1047891	Plasma 2,3-dihydroxy-5-methylthio-4-pentenoate (DMTPA)* levels in chronic kidney disease	37277652	rs1047891	chr2:211540507	A=0.301, C=0.699	1	1	0.32	0.049	0.035-0.063	2.00E-12
rs1047891	Urine phenylpropionylglycine levels in chronic kidney disease	37277652	rs1047891	chr2:211540507	A=0.301, C=0.699	1	1	0.32	0.239	0.18-0.3	1.00E-14
rs1047891	Plasma X-25982 levels in chronic kidney disease	37277652	rs1047891	chr2:211540507	A=0.301, C=0.699	1	1	0.32	0.111	0.086-0.136	4.00E-18
rs1047891	Plasma 3-methylglutaconate levels in chronic kidney disease	37277652	rs1047891	chr2:211540507	A=0.301, C=0.699	1	1	0.32	0.24	0.21-0.27	4.00E-57
rs1047891	Urine 3-methylglutaconate levels in chronic kidney disease	37277652	rs1047891	chr2:211540507	A=0.301, C=0.699	1	1	0.32	0.228	0.2-0.25	3.00E-70
rs1047891	Plasma 3-methylglutarylcarnitine (2) levels in chronic kidney disease	37277652	rs1047891	chr2:211540507	A=0.301, C=0.699	1	1	0.32	0.328	0.29-0.37	7.00E-61
rs1047891	Urine 3-methylglutarylcarnitine (2) levels in chronic kidney disease	37277652	rs1047891	chr2:211540507	A=0.301, C=0.699	1	1	0.32	0.331	0.29-0.37	8.00E-65
rs1047891	Urine 4-methylhexanoylglycine levels in chronic kidney disease	37277652	rs1047891	chr2:211540507	A=0.301, C=0.699	1	1	0.32	0.311	0.26-0.36	2.00E-39
rs1047891	Urine 5-hydroxymethyl-2-furoylcarnitine* levels in chronic kidney disease	37277652	rs1047891	chr2:211540507	A=0.301, C=0.699	1	1	0.32	0.201	0.15-0.25	9.00E-16
rs1047891	Urine glycine conjugate of C6H10O2 (1)* levels in chronic kidney disease	37277652	rs1047891	chr2:211540507	A=0.301, C=0.699	1	1	0.32	0.318	0.27-0.37	3.00E-31
rs1047891	Urine tigloylglycine levels in chronic kidney disease	37277652	rs1047891	chr2:211540507	A=0.301, C=0.699	1	1	0.32	0.233	0.2-0.26	3.00E-47
rs1047891	Urine 3-hydroxyoctanoyl glycine levels in chronic kidney disease	37277652	rs1047891	chr2:211540507	A=0.301, C=0.699	1	1	0.32	0.27	0.22-0.32	9.00E-24
rs1047891	Plasma 3-methylcrotonylglycine levels in chronic kidney disease	37277652	rs1047891	chr2:211540507	A=0.301, C=0.699	1	1	0.32	0.145	0.11-0.18	3.00E-20
rs1047891	Urine 3-methylcrotonylglycine levels in chronic kidney disease	37277652	rs1047891	chr2:211540507	A=0.301, C=0.699	1	1	0.32	0.233	0.2-0.27	9.00E-36
rs1047891	Plasma tigloylglycine levels in chronic kidney disease	37277652	rs1047891	chr2:211540507	A=0.301, C=0.699	1	1	0.36	0.189	0.14-0.24	7.00E-15
rs1047891	Urine isocaproylglycine levels in chronic kidney disease	37277652	rs1047891	chr2:211540507	A=0.301, C=0.699	1	1	0.32	0.335	0.3-0.37	7.00E-73
rs1047891	Urine isovalerylglycine levels in chronic kidney disease	37277652	rs1047891	chr2:211540507	A=0.301, C=0.699	1	1	0.32	0.221	0.19-0.26	4.00E-34
rs1047891	Plasma choline levels in chronic kidney disease	37277652	rs1047891	chr2:211540507	A=0.301, C=0.699	1	1	0.32	0.043	0.031-0.055	5.00E-12
rs1047891	Plasma gamma-glutamylglycine levels in chronic kidney disease	37277652	rs1047891	chr2:211540507	A=0.301, C=0.699	1	1	0.32	0.17	0.15-0.19	1.00E-57
rs1047891	Urine indolepropionylglycine levels in chronic kidney disease	37277652	rs1047891	chr2:211540507	A=0.301, C=0.699	1	1	0.32	0.277	0.22-0.34	9.00E-20
rs1047891	Urine isobutyrylglycine levels in chronic kidney disease	37277652	rs1047891	chr2:211540507	A=0.301, C=0.699	1	1	0.32	0.288	0.25-0.32	3.00E-57
rs1047891	Serum creatinine levels	34594039	rs1047891	chr2:211540507	A=0.301, C=0.699	1	1	NR	0.0402	0.036-0.044	1.00E-103
rs1047891	Estimated glomerular filtration rate	31015462	rs1047891	chr2:211540507	A=0.301, C=0.699	1	1	0.7685	13.619	NA	3.00E-42
rs1047891	Urate levels	31578528	rs1047891	chr2:211540507	A=0.301, C=0.699	1	1	0.2764	0.0351	0.025-0.046/	6.00E-11
rs1047891	Urinary potassium to creatinine ratio	30910378	rs1047891	chr2:211540507	A=0.301, C=0.699	1	1	0.3151	0.033	0.027-0.039	1.00E-27
rs1047891	Urinary sodium to creatinine ratio	30910378	rs1047891	chr2:211540507	A=0.301, C=0.699	1	1	0.3151	0.028	0.023-0.035	3.00E-18
rs1047891	Urate levels	31578528	rs1047891	chr2:211540507	A=0.301, C=0.699	1	1	0.3107	0.023735	0.015-0.032/	2.00E-08
rs1047891	Urate levels	31578528	rs1047891	chr2:211540507	A=0.301, C=0.699	1	1	0.2867	0.0242	0.017-0.031/	2.00E-11
rs1047891	Urate levels	31578528	rs1047891	chr2:211540507	A=0.301, C=0.699	1	1	0.1531	0.0419	0.025-0.059/	1.00E-06
rs1047891	Creatinine levels	31015462	rs1047891	chr2:211540507	A=0.301, C=0.699	1	1	0.304447	0.051092	0.039-0.063	3.00E-14
rs1047891	Diastolic blood pressure	35762941	rs1047891	chr2:211540507	A=0.301, C=0.699	1	1	NR	0.1336	0.089-0.178	4.00E-09
rs1047891	1-ribosyl-imidazoleacetate (X-11334) levels	35050183	rs1047891	chr2:211540507	A=0.301, C=0.699	1	1	NR	0.109	0.076-0.142	6.00E-11
rs1047891	Sex hormone-binding globulin levels	34321204	rs1047891	chr2:211540507	A=0.301, C=0.699	1	1	0.32	1	0.71-1.29/	2.00E-11
rs1047891	Glycine levels	32150548	rs1047891	chr2:211540507	A=0.301, C=0.699	1	1	0.32	0.42	0.38-0.46	2.00E-125
rs1047891	3-hydroxybutyroylglycine levels	35347128	rs1047891	chr2:211540507	A=0.301, C=0.699	1	1	NR	0.16	NA	2.00E-13
rs1047891	Gamma-glutamylglycine levels	35347128	rs1047891	chr2:211540507	A=0.301, C=0.699	1	1	NR	0.18	NA	9.00E-22
rs1047891	Homoarginine levels	35347128	rs1047891	chr2:211540507	A=0.301, C=0.699	1	1	NR	0.18	NA	7.00E-21
rs1047891	N-acetylglycine levels	35347128	rs1047891	chr2:211540507	A=0.301, C=0.699	1	1	NR	0.2	NA	2.00E-25
rs1047891	3-methylglutaconate levels	35347128	rs1047891	chr2:211540507	A=0.301, C=0.699	1	1	NR	0.23	NA	5.00E-31
rs1047891	3-methylglutarylcarnitine (2) levels	35347128	rs1047891	chr2:211540507	A=0.301, C=0.699	1	1	NR	0.16	NA	6.00E-16
rs1047891	Glycine levels	35347128	rs1047891	chr2:211540507	A=0.301, C=0.699	1	1	NR	0.39	NA	8.00E-90
rs1047891	Hexanoylglycine levels	35347128	rs1047891	chr2:211540507	A=0.301, C=0.699	1	1	NR	0.16	NA	1.00E-12
rs1047891	Gamma-glutamylglycine levels	35050183	rs1047891	chr2:211540507	A=0.301, C=0.699	1	1	NR	0.42	0.39-0.45	1.00E-152
rs1047891	Cinnamoylglycine levels	35050183	rs1047891	chr2:211540507	A=0.301, C=0.699	1	1	NR	0.176	0.14-0.21	4.00E-27
rs1047891	Glycine levels	35050183	rs1047891	chr2:211540507	A=0.301, C=0.699	1	1	NR	0.496	0.47-0.53	3.00E-222
rs1047891	N-acetylglycine levels	35050183	rs1047891	chr2:211540507	A=0.301, C=0.699	1	1	NR	0.389	0.36-0.42	3.00E-135
rs1047891	N-palmitoylglycine levels	35050183	rs1047891	chr2:211540507	A=0.301, C=0.699	1	1	NR	0.177	0.14-0.21	4.00E-26
rs1047891	Homoarginine levels	35050183	rs1047891	chr2:211540507	A=0.301, C=0.699	1	1	NR	0.227	0.2-0.26	5.00E-47
rs1047891	Betaine levels	35050183	rs1047891	chr2:211540507	A=0.301, C=0.699	1	1	NR	0.174	0.14-0.21	4.00E-29
rs1047891	Serine levels	35050183	rs1047891	chr2:211540507	A=0.301, C=0.699	1	1	NR	0.178	0.15-0.21	1.00E-28
rs1047891	Pyroglutamine levels	35050183	rs1047891	chr2:211540507	A=0.301, C=0.699	1	1	NR	0.119	0.092-0.146	3.00E-17
rs1047891	X-17325 levels	35050183	rs1047891	chr2:211540507	A=0.301, C=0.699	1	1	NR	0.132	0.097-0.167	6.00E-14
rs1047891	Betaine levels	36357675	rs1047891	chr2:211540507	A=0.301, C=0.699	1	1	0.3195	0.156447	0.14-0.18	9.00E-48
rs1047891	X-11564 levels	36357675	rs1047891	chr2:211540507	A=0.301, C=0.699	1	1	0.3195	0.10500994	0.084-0.126	2.00E-22
rs1047891	Serine levels	36357675	rs1047891	chr2:211540507	A=0.301, C=0.699	1	1	0.3196	0.1611591	0.14-0.18	2.00E-50
rs1047891	Taurocholenate sulfate levels	36357675	rs1047891	chr2:211540507	A=0.301, C=0.699	1	1	0.3192	0.078337915	0.057-0.099	4.00E-13
rs1047891	X-21467 levels	36357675	rs1047891	chr2:211540507	A=0.301, C=0.699	1	1	0.32	0.14578481	0.12-0.17	1.00E-37
rs1047891	X-22475 levels	36357675	rs1047891	chr2:211540507	A=0.301, C=0.699	1	1	0.3045	0.12190525	0.093-0.151	1.00E-16
rs1047891	Body surface area	36502284	rs1047891	chr2:211540507	A=0.301, C=0.699	1	1	NR	0.00313105	0.0023-0.004	4.00E-13
rs1047891	Threonine levels	36357675	rs1047891	chr2:211540507	A=0.301, C=0.699	1	1	0.3195	0.07695702	0.056-0.098	9.00E-13
rs1047891	X-11261 levels	36357675	rs1047891	chr2:211540507	A=0.301, C=0.699	1	1	0.3195	0.09623368	0.075-0.117	4.00E-19
rs1047891	X-11334 levels	36357675	rs1047891	chr2:211540507	A=0.301, C=0.699	1	1	0.3185	0.079991065	0.058-0.102	4.00E-13
rs1047891	X-12101 levels	36357675	rs1047891	chr2:211540507	A=0.301, C=0.699	1	1	0.3195	0.07562408	0.054-0.097	3.00E-12
rs1047891	X-12739 levels	36357675	rs1047891	chr2:211540507	A=0.301, C=0.699	1	1	0.3155	0.08224953	0.059-0.105	2.00E-12
rs1047891	X-12472 levels	36357675	rs1047891	chr2:211540507	A=0.301, C=0.699	1	1	0.3172	0.06896228	0.047-0.091	8.00E-10
rs1047891	X-16570 levels	36357675	rs1047891	chr2:211540507	A=0.301, C=0.699	1	1	0.3235	0.33447453	0.31-0.36	8.00E-195
rs1047891	X-16944 levels	36357675	rs1047891	chr2:211540507	A=0.301, C=0.699	1	1	0.3186	0.07898246	0.058-0.1	4.00E-13
rs1047891	X-17325 levels	36357675	rs1047891	chr2:211540507	A=0.301, C=0.699	1	1	0.323	0.17698324	0.16-0.2	2.00E-57
rs1047891	X-14939 levels	36357675	rs1047891	chr2:211540507	A=0.301, C=0.699	1	1	0.3194	0.06462851	0.043-0.086	2.00E-09
rs1047891	X-17367 levels	36357675	rs1047891	chr2:211540507	A=0.301, C=0.699	1	1	0.3319	0.25377998	0.23-0.28	4.00E-97
rs1047891	Propionylglycine levels	36357675	rs1047891	chr2:211540507	A=0.301, C=0.699	1	1	0.3276	0.3993296	0.38-0.42	2.00E-273
rs1047891	Pyroglutamine levels	36357675	rs1047891	chr2:211540507	A=0.301, C=0.699	1	1	0.3194	0.1458163	0.12-0.17	2.00E-41
rs1047891	Creatine levels	36357675	rs1047891	chr2:211540507	A=0.301, C=0.699	1	1	0.3197	0.17691168	0.16-0.2	3.00E-59
rs1047891	Choline levels	36357675	rs1047891	chr2:211540507	A=0.301, C=0.699	1	1	0.3195	0.08500473	0.064-0.106	3.00E-15
rs1047891	Cinnamoylglycine levels	36357675	rs1047891	chr2:211540507	A=0.301, C=0.699	1	1	0.3212	0.20715947	0.19-0.23	3.00E-79
rs1047891	Gamma-glutamylthreonine levels	36357675	rs1047891	chr2:211540507	A=0.301, C=0.699	1	1	0.3196	0.08805792	0.067-0.109	6.00E-16
rs1047891	Glycine levels	36357675	rs1047891	chr2:211540507	A=0.301, C=0.699	1	1	0.3195	0.55144984	0.53-0.57	2E-575
rs1047891	Gamma-glutamylglycine levels	36357675	rs1047891	chr2:211540507	A=0.301, C=0.699	1	1	0.3195	0.42759195	0.41-0.45	2E-345
rs1047891	Glutarylcarnitine (C5) levels	36357675	rs1047891	chr2:211540507	A=0.301, C=0.699	1	1	0.3193	0.098821655	0.078-0.12	5.00E-20
rs1047891	Hexanoylglycine levels	36357675	rs1047891	chr2:211540507	A=0.301, C=0.699	1	1	0.3522	0.281549	0.25-0.31	1.00E-85
rs1047891	Homoarginine levels	36357675	rs1047891	chr2:211540507	A=0.301, C=0.699	1	1	0.3195	0.28256562	0.26-0.3	6.00E-152
rs1047891	Isobutyrylglycine levels	36357675	rs1047891	chr2:211540507	A=0.301, C=0.699	1	1	0.329	0.24567977	0.22-0.27	3.00E-93
rs1047891	Isovalerylglycine levels	36357675	rs1047891	chr2:211540507	A=0.301, C=0.699	1	1	0.3311	0.23275115	0.21-0.26	3.00E-81
rs1047891	Kynurenate levels	36357675	rs1047891	chr2:211540507	A=0.301, C=0.699	1	1	0.3195	0.08114403	0.06-0.102	5.00E-14
rs1047891	N-acetylglycine levels	36357675	rs1047891	chr2:211540507	A=0.301, C=0.699	1	1	0.3196	0.4256397	0.4-0.45	1E-341
rs1047891	3-methylglutarylcarnitine (2) levels	36357675	rs1047891	chr2:211540507	A=0.301, C=0.699	1	1	0.3253	0.32348716	0.3-0.35	9.00E-190
rs1047891	3-methylglutaconate levels	36357675	rs1047891	chr2:211540507	A=0.301, C=0.699	1	1	0.3203	0.2274596	0.21-0.25	1.00E-88
rs1047891	X-24542 levels	36357675	rs1047891	chr2:211540507	A=0.301, C=0.699	1	1	0.3215	0.08677041	0.064-0.109	2.00E-14
rs1047891	Fibrinogen levels	35552711	rs1047891	chr2:211540507	A=0.301, C=0.699	1	1	NR	0.013046614	0.0079-0.0182	7.00E-07
rs1047891	Systolic blood pressure	35762941	rs1047891	chr2:211540507	A=0.301, C=0.699	1	1	NR	0.236	0.16-0.31	2.00E-09
rs1047891	Glycine levels	27005778	rs1047891	chr2:211540507	A=0.301, C=0.699	1	1	0.33	0.49	0.47-0.51	1.00E-300
rs1047891	High density lipoprotein cholesterol levels	34887591	rs1047891	chr2:211540507	A=0.301, C=0.699	1	1	NR	NA	NA	8.00E-25
rs1047891	N-palmitoylglycine levels	35347128	rs1047891	chr2:211540507	A=0.301, C=0.699	1	1	NR	0.13	NA	3.00E-11
rs1047891	Free androgen index	36653534	rs1047891	chr2:211540507	A=0.301, C=0.699	1	1	NR	0.0217847	0.015-0.029	3.00E-09
rs1047891	Sex hormone-binding globulin levels	36653534	rs1047891	chr2:211540507	A=0.301, C=0.699	1	1	NR	0.037322	0.031-0.044	1.00E-30
rs1047891	Red meat related metabolomic signature	36974753	rs1047891	chr2:211540507	A=0.301, C=0.699	1	1	NR	0.1558	NA	6.00E-262
rs1047891	Glycine levels in chronic kidney disease	35120996	rs1047891	chr2:211540507	A=0.301, C=0.699	1	1	0.37	0.17	0.11-0.23	1.00E-11
rs1047891	Glycine levels in chronic kidney disease	35120996	rs1047891	chr2:211540507	A=0.301, C=0.699	1	1	0.31	0.2	0.16-0.24	4.00E-20
rs1047891	Alanine aminotransferase levels	36333282	rs1047891	chr2:211540507	A=0.301, C=0.699	1	1	0.1519	0.046	0.038-0.054	8.00E-31
rs1047891	N-palmitoylglycine levels	36635386	rs1047891	chr2:211540507	A=0.301, C=0.699	1	1	0.310194	0.246863	0.22-0.28	5.00E-53
rs1047891	3-methylglutaconate levels	36635386	rs1047891	chr2:211540507	A=0.301, C=0.699	1	1	0.308798	0.367277	0.34-0.4	2.00E-123
rs1047891	Cinnamoylglycine levels	36635386	rs1047891	chr2:211540507	A=0.301, C=0.699	1	1	0.311731	0.208299	0.18-0.24	2.00E-36
rs1047891	2R,3R-dihydroxybutyrate levels	36635386	rs1047891	chr2:211540507	A=0.301, C=0.699	1	1	0.309954	0.152264	0.12-0.18	3.00E-20
rs1047891	Creatinine levels (UKB data field 23478)	36764567	rs1047891	chr2:211540507	A=0.301, C=0.699	1	1	0.315041	0.0391869	0.031-0.048	3.00E-19
rs1047891	X-21467 levels	36635386	rs1047891	chr2:211540507	A=0.301, C=0.699	1	1	0.308935	0.164416	0.13-0.2	9.00E-23
rs1047891	X-17325 levels	36635386	rs1047891	chr2:211540507	A=0.301, C=0.699	1	1	0.316884	0.193695	0.16-0.23	8.00E-29
rs1047891	X-17367 levels	36635386	rs1047891	chr2:211540507	A=0.301, C=0.699	1	1	0.321646	0.23291	0.2-0.27	1.00E-33
rs1047891	Cis-3,4-methyleneheptanoylglycine levels	36635386	rs1047891	chr2:211540507	A=0.301, C=0.699	1	1	0.310938	0.386311	0.35-0.42	3.00E-127
rs1047891	Creatine levels	36635386	rs1047891	chr2:211540507	A=0.301, C=0.699	1	1	0.309685	0.20419	0.17-0.23	2.00E-41
rs1047891	Metabolite levels (arginine)	37253714	rs1047891	chr2:211540507	A=0.301, C=0.699	1	1	0.3234	0.098	0.07-0.126	4.00E-12
rs1047891	Systolic blood pressure (standard GWA)	37106081	rs1047891	chr2:211540507	A=0.301, C=0.699	1	1	NR	0.34192	0.23-0.45	1.00E-09
rs1047891	Serum urate levels	38658550	rs1047891	chr2:211540507	A=0.301, C=0.699	1	1	NR	0.0305	0.025-0.036	2.00E-25
rs1047891	Whole body fat free mass (UKB data field 23101)	38538606	rs1047891	chr2:211540507	A=0.301, C=0.699	1	1	NR	0.014055	0.011-0.017	3.00E-23
rs1047891	Serum urate levels	38658550	rs1047891	chr2:211540507	A=0.301, C=0.699	1	1	NR	0.0305	0.026-0.035	2.00E-36
rs1047891	Estimated glomerular filtration rate	38190104	rs1047891	chr2:211540507	A=0.301, C=0.699	1	1	NR	5.98	NA	2.00E-09
rs1047891	Migraine	34294844	rs1047891	chr2:211540507	A=0.301, C=0.699	1	1	0.31	1.07	NA	2.00E-09
rs1047891	Serum urate levels	38658550	rs1047891	chr2:211540507	A=0.301, C=0.699	1	1	NR	0.0271	0.017-0.037	4.00E-08
rs1047891	Diastolic blood pressure	38689001	rs1047891	chr2:211540507	A=0.301, C=0.699	1	1	NR	0.1124	0.081-0.144	4.00E-12
rs1047891	Phenylalanine levels	38448586	rs1047891	chr2:211540507	A=0.301, C=0.699	1	1	0.317	0.0292	0.021-0.038	3.00E-11
rs1047891	Alanine aminotransferase levels	38116116	rs1047891	chr2:211540507	A=0.301, C=0.699	1	1	NR	NA	NA	1.00E-10
rs1047891	Glycine levels (UKB data field 23462)	36764567	rs1047891	chr2:211540507	A=0.301, C=0.699	1	1	0.314663	0.539252	0.53-0.55	1.00E-200
rs1047891	Histidine levels (UKB data field 23463)	36764567	rs1047891	chr2:211540507	A=0.301, C=0.699	1	1	0.314631	0.0747424	0.065-0.085	5.00E-49
rs1047891	Glycine levels	38448586	rs1047891	chr2:211540507	A=0.301, C=0.699	1	1	0.3225	0.4501	0.44-0.46	3E-1655
rs1047891	Alanine levels	38448586	rs1047891	chr2:211540507	A=0.301, C=0.699	1	1	0.3172	0.0282	0.02-0.037	2.00E-10
rs1047891	Creatinine levels	38448586	rs1047891	chr2:211540507	A=0.301, C=0.699	1	1	0.3175	0.0498	0.041-0.058	8.00E-31
rs1047891	Histidine levels	38448586	rs1047891	chr2:211540507	A=0.301, C=0.699	1	1	0.3173	0.0611	0.052-0.07	4.00E-43
rs1047891	Blood urea nitrogen levels	38116116	rs1047891	chr2:211540507	A=0.301, C=0.699	1	1	NR	NA	NA	2.00E-12
rs1047891	Platelet count	38116116	rs1047891	chr2:211540507	A=0.301, C=0.699	1	1	NR	NA	NA	5.00E-14
rs1047891	X-24757 levels	36635386	rs1047891	chr2:211540507	A=0.301, C=0.699	1	1	0.318554	0.126163	0.088-0.164	6.00E-11
rs1047891	X-24795 levels	36635386	rs1047891	chr2:211540507	A=0.301, C=0.699	1	1	0.332864	0.167918	0.13-0.21	9.00E-15
rs1047891	3-methylglutarylcarnitine (2) levels	36635386	rs1047891	chr2:211540507	A=0.301, C=0.699	1	1	0.308908	0.312082	0.28-0.34	8.00E-91
rs1047891	5-methylthioadenosine (mta) levels	36635386	rs1047891	chr2:211540507	A=0.301, C=0.699	1	1	0.310446	0.106771	0.075-0.139	5.00E-11
rs1047891	Glycine levels	36635386	rs1047891	chr2:211540507	A=0.301, C=0.699	1	1	0.308122	0.574475	0.55-0.6	1E-324
rs1047891	Serine levels	36635386	rs1047891	chr2:211540507	A=0.301, C=0.699	1	1	0.309908	0.205086	0.17-0.24	2.00E-36
rs1047891	Betaine levels	36635386	rs1047891	chr2:211540507	A=0.301, C=0.699	1	1	0.30915	0.1561	0.12-0.19	3.00E-22
rs1047891	Citrate levels (UKB data field 23473)	36764567	rs1047891	chr2:211540507	A=0.301, C=0.699	1	1	0.314709	0.0432184	0.033-0.053	4.00E-18
rs1047891	Threonine levels	36635386	rs1047891	chr2:211540507	A=0.301, C=0.699	1	1	0.309002	0.122819	0.09-0.155	2.00E-13
rs1047891	Gamma-glutamylglycine levels	36635386	rs1047891	chr2:211540507	A=0.301, C=0.699	1	1	0.30857	0.48432	0.45-0.51	5.00E-216
rs1047891	Hexanoylglycine levels	36635386	rs1047891	chr2:211540507	A=0.301, C=0.699	1	1	0.333361	0.325618	0.29-0.36	9.00E-67
rs1047891	Isovalerylglycine levels	36635386	rs1047891	chr2:211540507	A=0.301, C=0.699	1	1	0.313551	0.219408	0.18-0.25	2.00E-34
rs1047891	Isobutyrylglycine levels	36635386	rs1047891	chr2:211540507	A=0.301, C=0.699	1	1	0.315507	0.226272	0.19-0.26	2.00E-38
rs1047891	Glutarylcarnitine (c5-dc) levels	36635386	rs1047891	chr2:211540507	A=0.301, C=0.699	1	1	0.309205	0.102111	0.07-0.134	4.00E-10
rs1047891	2-butenoylglycine levels	36635386	rs1047891	chr2:211540507	A=0.301, C=0.699	1	1	0.325609	0.262111	0.23-0.3	1.00E-47
rs1047891	Trans-2-hexenoylglycine levels	36635386	rs1047891	chr2:211540507	A=0.301, C=0.699	1	1	0.324192	0.246015	0.21-0.28	1.00E-44
rs1047891	3-hydroxybutyroylglycine levels	36635386	rs1047891	chr2:211540507	A=0.301, C=0.699	1	1	0.310214	0.323747	0.29-0.35	6.00E-99
rs1047891	Homoarginine levels	36635386	rs1047891	chr2:211540507	A=0.301, C=0.699	1	1	0.30892	0.267116	0.24-0.3	2.00E-67
rs1047891	N-acetylglycine levels	36635386	rs1047891	chr2:211540507	A=0.301, C=0.699	1	1	0.307889	0.381478	0.35-0.41	1.00E-129
rs1047891	Propionylglycine levels	36635386	rs1047891	chr2:211540507	A=0.301, C=0.699	1	1	0.320777	0.358921	0.33-0.39	9.00E-96
rs1047891	Butyrylglycine levels	36635386	rs1047891	chr2:211540507	A=0.301, C=0.699	1	1	0.32329	0.297264	0.26-0.33	7.00E-55
rs1047891	Glycosyl-N-(2-hydroxynervonoyl)-sphingosine (d18:1/24:1(2OH)) levels	36635386	rs1047891	chr2:211540507	A=0.301, C=0.699	1	1	0.310591	0.108121	0.077-0.139	9.00E-12
rs1047891	Metabolite levels (2-butenoylglycine)	37253714	rs1047891	chr2:211540507	A=0.301, C=0.699	1	1	0.3304	0.312	0.25-0.38	8.00E-22
rs1047891	Metabolite levels (3-hydroxybutyroylglycine)	37253714	rs1047891	chr2:211540507	A=0.301, C=0.699	1	1	0.3224	0.367	0.31-0.43	2.00E-33
rs1047891	Metabolite levels (serine)	37253714	rs1047891	chr2:211540507	A=0.301, C=0.699	1	1	0.3233	0.192	0.16-0.22	1.00E-42
rs1047891	Metabolite levels (N-acetylglycine; acetylglycine)	37253714	rs1047891	chr2:211540507	A=0.301, C=0.699	1	1	0.3248	0.349	0.32-0.38	2.00E-120
rs1047891	Metabolite levels (N-acetylthreonine)	37253714	rs1047891	chr2:211540507	A=0.301, C=0.699	1	1	0.3235	0.107	0.076-0.138	2.00E-11
rs1047891	Metabolite levels (creatine)	37253714	rs1047891	chr2:211540507	A=0.301, C=0.699	1	1	0.3232	0.221	0.19-0.25	7.00E-56
rs1047891	Metabolite levels (glycine)	37253714	rs1047891	chr2:211540507	A=0.301, C=0.699	1	1	0.3232	0.532	0.5-0.56	5.00E-303
rs1047891	Metabolite levels (gamma-glutamylglycine)	37253714	rs1047891	chr2:211540507	A=0.301, C=0.699	1	1	0.3178	0.45	0.42-0.48	1.00E-151
rs1047891	Metabolite levels (homoarginine)	37253714	rs1047891	chr2:211540507	A=0.301, C=0.699	1	1	0.3193	0.262	0.23-0.29	3.00E-60
rs1047891	Metabolite levels (propionylglycine)	37253714	rs1047891	chr2:211540507	A=0.301, C=0.699	1	1	0.325	0.374	0.34-0.41	3.00E-99
rs1047891	Metabolite levels (isobutyrylglycine)	37253714	rs1047891	chr2:211540507	A=0.301, C=0.699	1	1	0.3239	0.222	0.19-0.26	2.00E-35
rs1047891	Metabolite levels (isovalerylglycine)	37253714	rs1047891	chr2:211540507	A=0.301, C=0.699	1	1	0.3227	0.222	0.19-0.26	2.00E-39
rs1047891	Metabolite levels (3-methylglutaconate)	37253714	rs1047891	chr2:211540507	A=0.301, C=0.699	1	1	0.3178	0.389	0.36-0.42	1.00E-121
rs1047891	Metabolite levels (3-methylglutarylcarnitine (2))	37253714	rs1047891	chr2:211540507	A=0.301, C=0.699	1	1	0.3183	0.31	0.28-0.34	7.00E-85
rs1047891	Metabolite levels (N-palmitoyl glycine; N-palmitoylglycine)	37253714	rs1047891	chr2:211540507	A=0.301, C=0.699	1	1	0.3194	0.305	0.27-0.34	9.00E-69
rs1047891	Metabolite levels (trans-2-hexenoylglycine)	37253714	rs1047891	chr2:211540507	A=0.301, C=0.699	1	1	0.3289	0.311	0.25-0.37	2.00E-22
rs1047891	Metabolite levels (tigloylglycine)	37253714	rs1047891	chr2:211540507	A=0.301, C=0.699	1	1	0.3285	0.406	0.33-0.48	8.00E-29
rs1047891	Metabolite levels (cinnamoylglycine)	37253714	rs1047891	chr2:211540507	A=0.301, C=0.699	1	1	0.3275	0.176	0.15-0.21	8.00E-30
rs1047891	Metabolite levels (N-oxalyl glycine (NOG))	37253714	rs1047891	chr2:211540507	A=0.301, C=0.699	1	1	0.3521	0.364	0.28-0.44	5.00E-19
rs1047891	Metabolite levels (betaine)	37253714	rs1047891	chr2:211540507	A=0.301, C=0.699	1	1	0.3231	0.16	0.13-0.19	2.00E-29
rs1047891	Systolic blood pressure	38689001	rs1047891	chr2:211540507	A=0.301, C=0.699	1	1	NR	0.2035	0.15-0.25	5.00E-15
rs1047891	Pulse pressure	38689001	rs1047891	chr2:211540507	A=0.301, C=0.699	1	1	NR	0.1084	0.072-0.145	5.00E-09
rs1047891	Height	36224396	rs1047891	chr2:211540507	A=0.301, C=0.699	1	1	0.3049	0.0091	0.0077-0.0105	4.00E-40
rs68066031	Blood protein levels	30072576	rs68066031	chr2:224880498	C=0.226, T=0.774	1	1	0.8109375	1.0166423	0.96-1.07	6.00E-246
rs68066031	Mean platelet volume	32888494	rs68066031	chr2:224880498	C=0.226, T=0.774	1	1	0.231249	0.03084891	0.026-0.036	7.00E-31
rs68066031	Mean platelet volume	32888493	rs68066031	chr2:224880498	C=0.226, T=0.774	1	1	0.766365	0.028693	0.024-0.033	9.00E-36
rs68066031	Platelet-derived growth factor subunit B levels	33067605	rs68066031	chr2:224880498	C=0.226, T=0.774	1	1	0.77	0.229	NA	2.00E-87
rs68066031	Serum levels of protein PPBP	35078996	rs68066031	chr2:224880498	C=0.226, T=0.774	1	1	0.1963	0.408581	0.36-0.45	1.00E-68
rs68066031	Serum levels of protein PPBP	35078996	rs68066031	chr2:224880498	C=0.226, T=0.774	1	1	0.1963	0.264799	0.22-0.31	7.00E-35
rs68066031	Serum levels of protein PPBP	35078996	rs68066031	chr2:224880498	C=0.226, T=0.774	1	1	0.1963	0.310241	0.26-0.36	1.00E-39
rs68066031	Serum levels of protein SYT11	35078996	rs68066031	chr2:224880498	C=0.226, T=0.774	1	1	0.1963	0.243893	0.2-0.29	5.00E-24
rs68066031	Serum levels of protein PDGFA	35078996	rs68066031	chr2:224880498	C=0.226, T=0.774	1	1	0.1963	0.200353	0.15-0.25	6.00E-17
rs68066031	Serum levels of protein CXADR	35078996	rs68066031	chr2:224880498	C=0.226, T=0.774	1	1	0.1963	0.172093	0.13-0.22	3.00E-14
rs68066031	Serum levels of protein UXS1	35078996	rs68066031	chr2:224880498	C=0.226, T=0.774	1	1	0.1963	0.248706	0.2-0.29	5.00E-26
rs68066031	Serum levels of protein WFDC1	35078996	rs68066031	chr2:224880498	C=0.226, T=0.774	1	1	0.1963	0.379709	0.34-0.42	7.00E-64
rs68066031	Glia-derived nexin levels (SERPINE2.3217.74.2)	29875488	rs68066031	chr2:224880498	C=0.226, T=0.774	1	1	0.258	0.43	0.12	1.00E-46
rs68066031	Fc receptor-like protein 4 levels	34648354	rs68066031	chr2:224880498	C=0.226, T=0.774	1	1	0.76	0.338	0.31-0.37	2.00E-96
rs68066031	Thromboxane-A synthase levels	34648354	rs68066031	chr2:224880498	C=0.226, T=0.774	1	1	0.76	0.127	0.096-0.158	9.00E-15
rs68066031	Serine/threonine-protein kinase PAK 6 levels	34648354	rs68066031	chr2:224880498	C=0.226, T=0.774	1	1	0.76	0.286	0.25-0.32	7.00E-70
rs68066031	UDP-glucuronosyltransferase 2A1 levels	34648354	rs68066031	chr2:224880498	C=0.226, T=0.774	1	1	0.76	0.244	0.21-0.27	1.00E-56
rs68066031	Transmembrane protein 87B levels	34648354	rs68066031	chr2:224880498	C=0.226, T=0.774	1	1	0.76	0.213	0.18-0.25	6.00E-38
rs68066031	Synaptotagmin-11 levels	34648354	rs68066031	chr2:224880498	C=0.226, T=0.774	1	1	0.76	0.142	0.11-0.18	8.00E-18
rs68066031	UDP-glucuronic acid decarboxylase 1 levels	34648354	rs68066031	chr2:224880498	C=0.226, T=0.774	1	1	0.76	0.166	0.13-0.2	5.00E-25
rs68066031	Neurexophilin-1 levels	34648354	rs68066031	chr2:224880498	C=0.226, T=0.774	1	1	0.76	0.435	0.4-0.47	1.00E-154
rs34426467	Mean platelet volume	32888494	rs34426467	chr2:242634122	A=0.626, T=0.374	1	1	0.586014	0.017071277	0.013-0.022	6.00E-14
rs34426467	Mean platelet volume	32888493	rs34426467	chr2:242634122	A=0.626, T=0.374	1	1	0.412294	0.017979	0.014-0.022	4.00E-20
rs34426467	Platelet distribution width	27863252	rs34426467	chr2:242634122	A=0.626, T=0.374	1	1	0.5867	0.0327131	0.026-0.04	3.00E-19
rs7618405	Plateletcrit	32888494	rs7618405	chr3:18250509	A=0.206, C=0.794	1	1	0.209308	0.032291193	0.027-0.038	2.00E-31
rs7618405	Mean platelet volume	32888493	rs7618405	chr3:18250509	A=0.206, C=0.794	1	1	0.7891	0.034753	0.03-0.039	2.00E-49
rs7618405	Mean platelet volume	32888493	rs7618405	chr3:18250509	A=0.206, C=0.794	1	1	0.792795	NA	NA	5.00E-48
rs7618405	Eosinophil percentage of white cells	32888494	rs7618405	chr3:18250509	A=0.206, C=0.794	1	1	0.209915	0.02224339	0.017-0.028	3.00E-16
rs7618405	Eosinophil counts	30595370	rs7618405	chr3:18250509	A=0.206, C=0.794	1	1	NR	NA	NA	2.00E-08
rs7618405	Eosinophil counts	32888494	rs7618405	chr3:18250509	A=0.206, C=0.794	1	1	0.20992	0.01895763	0.014-0.024	3.00E-12
rs7618405	Platelet count	34594039	rs7618405	chr3:18250509	A=0.206, C=0.794	1	1	NR	0.0412	0.036-0.046	7.00E-51
rs7618405	Platelet-to-lymphocyte ratio	34469753	rs7618405	chr3:18250509	A=0.206, C=0.794	1	1	0.79	NA	NA	2.00E-24
rs7618405	Platelet count	34469753	rs7618405	chr3:18250509	A=0.206, C=0.794	1	1	0.79	NA	NA	9.00E-29
rs7618405	Immature platelet fraction	37596262	rs7618405	chr3:18250509	A=0.206, C=0.794	1	1	0.2241	0.0592941	0.042-0.076	1.00E-11
rs7618405	High fluorescence immature platelet fraction	37596262	rs7618405	chr3:18250509	A=0.206, C=0.794	1	1	0.2241	0.0611255	0.044-0.078	2.00E-12
rs9311171	Prostate cancer	17903305	rs9311171	chr3:37996477	G=0.16, T=0.84	1	1	NR	NA	NA	2.00E-06	0.18-0.27	8.00E-22
rs6782228	Lymphocyte percentage of white cells	32888494	rs6782228	chr3:128323424	C=0.255, G=0.745	1	1	0.267755	0.026278224	0.021-0.031	2.00E-23
rs6782228	Monocyte count	32888493	rs6782228	chr3:128323424	C=0.255, G=0.745	1	1	0.267192	0.086949	0.083-0.091	2E-368
rs6782228	White blood cell count	27863252	rs6782228	chr3:128323424	C=0.255, G=0.745	1	1	0.2679	0.03151812	0.024-0.04	1.00E-14
rs6782228	Monocyte count	27863252	rs6782228	chr3:128323424	C=0.255, G=0.745	1	1	0.2679	0.08761663	0.08-0.096	1.00E-103
rs6782228	Granulocyte count	27863252	rs6782228	chr3:128323424	C=0.255, G=0.745	1	1	0.2678	0.03102483	0.023-0.039	3.00E-14
rs6782228	Sum neutrophil eosinophil counts	27863252	rs6782228	chr3:128323424	C=0.255, G=0.745	1	1	0.2678	0.03159961	0.024-0.04	9.00E-15
rs6782228	Sum basophil neutrophil counts	27863252	rs6782228	chr3:128323424	C=0.255, G=0.745	1	1	0.2679	0.03364508	0.026-0.042	2.00E-16
rs6782228	Myeloid white cell count	27863252	rs6782228	chr3:128323424	C=0.255, G=0.745	1	1	0.2679	0.03977305	0.032-0.048	2.00E-22
rs6782228	Neutrophil count	27863252	rs6782228	chr3:128323424	C=0.255, G=0.745	1	1	0.2678	0.03407596	0.026-0.042	6.00E-17
rs6782228	Lymphocyte percentage of white cells	27863252	rs6782228	chr3:128323424	C=0.255, G=0.745	1	1	0.2679	0.04021163	0.032-0.048	3.00E-23
rs6808932	Platelet count	32888493	rs6808932	chr3:113309149	A=0.589, C=0.411	1	1	0.388615	0.014139	0.01-0.018	5.00E-14
rs6808932	Mean platelet volume	32888494	rs6808932	chr3:113309149	A=0.589, C=0.411	1	1	0.38677	0.020307735	0.016-0.025	5.00E-19
rs6808932	Mean platelet volume	32888493	rs6808932	chr3:113309149	A=0.589, C=0.411	1	1	0.61262	0.021403	0.018-0.025	7.00E-28
rs6808932	Type 2 diabetes or prostate cancer (pleiotropy)	33290408	rs6808932	chr3:113309149	A=0.589, C=0.411	1	1	NR	NA	NA	2.00E-12
rs11711320	Mean platelet volume	32888493	rs11711320	chr3:178721373	C=0.216, T=0.784	1	1	0.240837	0.020382	0.016-0.025	6.00E-20
rs11714248	Mean platelet volume	32888494	rs11714248	chr3:36962588	A=0.414, G=0.586	1	1	0.418472	0.013154226	0.0087-0.0176	6.00E-09
rs56106611	Mean platelet volume	32888494	rs56106611	chr3:124377326	G=0.011, T=0.989	1	1	0.015906	0.28026283	0.26-0.3	2.00E-214
rs56106611	Mean platelet volume	32888493	rs56106611	chr3:124377326	G=0.011, T=0.989	1	1	0.984254	0.238453	0.22-0.25	1.00E-214
rs56106611	Mean platelet volume	32888493	rs56106611	chr3:124377326	G=0.011, T=0.989	1	1	0.98477	NA	NA	1.00E-211
rs56106611	Mean platelet volume	27863252	rs56106611	chr3:124377326	G=0.011, T=0.989	1	1	0.016	0.2237808	0.2-0.25	2.00E-54
rs6763927	Mean platelet volume	32888493	rs6763927	chr3:141140366	A=0.578, T=0.422	1	1	0.554621	NA	NA	2.00E-14
rs6763927	Type 2 diabetes or prostate cancer (pleiotropy)	33290408	rs6763927	chr3:141140366	A=0.578, T=0.422	1	1	0.44	NA	NA	3.00E-09
rs6763927	Estimated glomerular filtration rate (creatinine)	35710981	rs6763927	chr3:141140366	A=0.578, T=0.422	1	1	0.4352	6.94	NA	4.00E-12
rs6763927	Femoral neck width	38477772	rs6763927	chr3:141140366	A=0.578, T=0.422	1	1	0.442719	0.0397001	0.026-0.053	1.00E-07
rs7639048	Mean platelet volume	32888494	rs7639048	chr3:183746044	A=0.501, G=0.499	1	1	0.490921	0.022272274	0.018-0.027	1.00E-23
rs11128264	Fat-free mass	30593698	rs11128264	chr3:72392310	C=0.496, T=0.504	1	1	NR	0.12198	0.079-0.165	3.00E-08
rs11128264	Fat-free mass	30593698	rs11128264	chr3:72392310	C=0.496, T=0.504	1	1	NR	0.20255	0.13-0.27	6.00E-09
rs11128264	Hip circumference adjusted for BMI	34021172	rs11128264	chr3:72392310	C=0.496, T=0.504	1	1	NR	0.0210401	0.015-0.027	6.00E-12
rs11128264	Height	36224396	rs11128264	chr3:72392310	C=0.496, T=0.504	1	1	0.5048	0.0269	0.026-0.028	1.00E-300
rs11128264	Whole body fat free mass (UKB data field 23101)	38538606	rs11128264	chr3:72392310	C=0.496, T=0.504	1	1	NR	0.00833067	0.0057-0.0109	3.00E-10
rs11128264	Height	36224396	rs11128264	chr3:72392310	C=0.496, T=0.504	1	1	0.4831	0.0269	0.026-0.028	1.00E-300
rs9823527	Platelet count	32888494	rs9823527	chr3:122842611	A=0.588, G=0.412	1	1	0.590644	0.0346053	0.03-0.039	3.00E-52
rs9823527	Ribonuclease T2 levels	34648354	rs9823527	chr3:122842611	A=0.588, G=0.412	1	1	0.59	0.155	0.13-0.18	2.00E-30
rs9823527	Platelet side fluorescence	37596262	rs9823527	chr3:122842611	A=0.588, G=0.412	1	1	0.5916	0.0554613	0.039-0.072	2.00E-11
rs9823527	Platelet large cell ratio	37596262	rs9823527	chr3:122842611	A=0.588, G=0.412	1	1	0.5923	0.0524856	0.038-0.067	4.00E-13
rs9823527	High fluorescence immature platelet fraction	37596262	rs9823527	chr3:122842611	A=0.588, G=0.412	1	1	0.5926	0.0602983	0.046-0.075	2.00E-16
rs72668171	Mean platelet volume	32888494	rs72668171	chr4:90031848	A=0.194, G=0.806	1	1	0.179579	0.024875075	0.019-0.031	2.00E-17
rs72668171	Mean platelet volume	32888493	rs72668171	chr4:90031848	A=0.194, G=0.806	1	1	0.819983	0.022121	0.017-0.027	8.00E-19
rs72668171	Mean platelet volume	32888493	rs72668171	chr4:90031848	A=0.194, G=0.806	1	1	0.821982	NA	NA	2.00E-17
rs4295278	Height	36224396	rs4295278	chr4:123547541	C=0.054, T=0.946	1	1	0.048	0.0136	0.011-0.017	8.00E-20
rs11430387	Mean platelet volume	32888494	rs11430387	chr4:185736644	-=0.987, C=0.013	1	1	0.118268	0.02069756	0.014-0.028	5.00E-09
rs11734099	Mean platelet volume	32888494	rs11734099	chr4:6891435	A=0.163, G=0.837	1	1	0.176787	0.10309556	0.097-0.109	2.00E-265
rs11734099	Platelet count	27863252	rs11734099	chr4:6891435	A=0.163, G=0.837	1	1	0.176	0.0574289	0.048-0.067	7.00E-33
rs11734099	Platelet distribution width	32888494	rs11734099	chr4:6891435	A=0.163, G=0.837	1	1	0.176789	0.061118197	0.055-0.067	1.00E-94
rs11734099	Mean platelet volume	32888493	rs11734099	chr4:6891435	A=0.163, G=0.837	1	1	0.823513	0.102101	0.097-0.107	4E-357
rs11734099	Mean platelet volume	32888493	rs11734099	chr4:6891435	A=0.163, G=0.837	1	1	0.825734	NA	NA	6E-361
rs11734099	Platelet count	34594039	rs11734099	chr4:6891435	A=0.163, G=0.837	1	1	NR	0.0427	0.038-0.047	4.00E-75
rs11734099	Mean platelet volume during the postpartum period	38064665	rs11734099	chr4:6891435	A=0.163, G=0.837	1	1	0.520875	0.1842	0.15-0.21	4.00E-33
rs11734099	Mean platelet volume during first trimester of pregnancy	38064665	rs11734099	chr4:6891435	A=0.163, G=0.837	1	1	0.520875	0.184	0.16-0.21	3.00E-42
rs11734099	Platelet count	38116116	rs11734099	chr4:6891435	A=0.163, G=0.837	1	1	NR	NA	NA	2.00E-23
rs10021661	Mean platelet volume	32888493	rs10021661	chr4:14914978	A=0.499, G=0.501	1	1	0.493368	0.012467	0.0087-0.0162	1.00E-10
rs73165962	Mean platelet volume	32888494	rs73165962	chr4:57740533	A=0.161, G=0.839	1	1	0.145481	0.028639682	0.022-0.035	7.00E-19
rs28396651	Platelet forward scatter distribution width	37596262	rs28396651	chr4:102819025	A=0.381, G=0.619	1	1	0.5993	0.0599006	0.044-0.076	3.00E-13
rs28681431	Mean platelet volume	32888494	rs28681431	chr4:38687928	A=0.193, G=0.807	1	1	0.213156	0.02164967	0.016-0.027	5.00E-15
rs28681431	Mean platelet volume	32888493	rs28681431	chr4:38687928	A=0.193, G=0.807	1	1	0.787062	0.022414	0.018-0.027	2.00E-21
rs28681431	Eosinophil counts	34469753	rs28681431	chr4:38687928	A=0.193, G=0.807	1	1	0.786	NA	NA	5.00E-55
rs60695258	Hematocrit	27863252	rs60695258	chr4:88022709	C=0.619, T=0.381	1	1	0.3992	0.02947209	0.022-0.037	3.00E-16
rs60695258	Triglyceride levels	30698716	rs60695258	chr4:88022709	C=0.619, T=0.381	1	1	NR	0.016	NA	7.00E-15
rs60695258	Triglyceride levels x alcohol consumption (regular vs non-regular drinkers) interaction (2df)	30698716	rs60695258	chr4:88022709	C=0.619, T=0.381	1	1	NR	NA	NA	2.00E-17
rs60695258	HDL cholesterol levels x alcohol consumption (regular vs non-regular drinkers) interaction (2df)	30698716	rs60695258	chr4:88022709	C=0.619, T=0.381	1	1	NR	NA	NA	2.00E-07
rs60695258	HDL cholesterol levels in current drinkers	30698716	rs60695258	chr4:88022709	C=0.619, T=0.381	1	1	NR	0.005	NA	3.00E-08
rs60695258	Triglyceride levels in current drinkers	30698716	rs60695258	chr4:88022709	C=0.619, T=0.381	1	1	NR	0.017	NA	1.00E-10
rs60695258	HDL cholesterol levels x alcohol consumption (drinkers vs non-drinkers) interaction (2df)	30698716	rs60695258	chr4:88022709	C=0.619, T=0.381	1	1	NR	NA	NA	1.00E-12
rs60695258	Triglyceride levels x alcohol consumption (drinkers vs non-drinkers) interaction (2df)	30698716	rs60695258	chr4:88022709	C=0.619, T=0.381	1	1	NR	NA	NA	6.00E-20
rs60695258	Triglyceride levels x alcohol consumption (drinkers vs non-drinkers) interaction (2df)	30698716	rs60695258	chr4:88022709	C=0.619, T=0.381	1	1	NR	NA	NA	5.00E-36
rs60695258	Triglyceride levels x alcohol consumption (drinkers vs non-drinkers) interaction (2df)	30698716	rs60695258	chr4:88022709	C=0.619, T=0.381	1	1	NR	NA	NA	1.00E-15
rs60695258	Triglyceride levels	30698716	rs60695258	chr4:88022709	C=0.619, T=0.381	1	1	NR	0.018	NA	3.00E-07
rs60695258	Triglyceride levels	30698716	rs60695258	chr4:88022709	C=0.619, T=0.381	1	1	NR	0.016	NA	3.00E-08
rs60695258	HDL cholesterol levels x alcohol consumption (regular vs non-regular drinkers) interaction (2df)	30698716	rs60695258	chr4:88022709	C=0.619, T=0.381	1	1	NR	NA	NA	1.00E-11
rs60695258	Triglyceride levels x alcohol consumption (regular vs non-regular drinkers) interaction (2df)	30698716	rs60695258	chr4:88022709	C=0.619, T=0.381	1	1	NR	NA	NA	1.00E-15
rs60695258	Triglyceride levels x alcohol consumption (regular vs non-regular drinkers) interaction (2df)	30698716	rs60695258	chr4:88022709	C=0.619, T=0.381	1	1	NR	NA	NA	1.00E-33
rs60695258	HDL cholesterol levels	30698716	rs60695258	chr4:88022709	C=0.619, T=0.381	1	1	NR	0.005546	NA	9.00E-09
rs60695258	Triglyceride levels in current drinkers	30698716	rs60695258	chr4:88022709	C=0.619, T=0.381	1	1	NR	0.016	NA	2.00E-20
rs60695258	Triglyceride levels in current drinkers	30698716	rs60695258	chr4:88022709	C=0.619, T=0.381	1	1	NR	0.016	NA	5.00E-09
rs60695258	HDL cholesterol levels x alcohol consumption (drinkers vs non-drinkers) interaction (2df)	30698716	rs60695258	chr4:88022709	C=0.619, T=0.381	1	1	NR	NA	NA	1.00E-08
rs60695258	HDL cholesterol levels	36333282	rs60695258	chr4:88022709	C=0.619, T=0.381	1	1	0.3564	0.0199	0.013-0.026	3.00E-09
rs60695258	Triglycerides in IDL (UKB data field 23529)	36764567	rs60695258	chr4:88022709	C=0.619, T=0.381	1	1	0.39907	0.036642	0.027-0.046	1.00E-14
rs60695258	Free cholesterol to total lipids in medium LDL percentage (UKB data field 23622)	36764567	rs60695258	chr4:88022709	C=0.619, T=0.381	1	1	0.39907	0.0362085	0.027-0.045	6.00E-15
rs60695258	Ratio of polyunsaturated fatty acids to total fatty acids	38448586	rs60695258	chr4:88022709	C=0.619, T=0.381	1	1	0.3845	0.0295	0.021-0.038	6.00E-13
rs60695258	Triglycerides in small HDL	38448586	rs60695258	chr4:88022709	C=0.619, T=0.381	1	1	0.3846	0.0381	0.03-0.046	7.00E-21
rs60695258	Concentration of large VLDL particles	38448586	rs60695258	chr4:88022709	C=0.619, T=0.381	1	1	0.3846	0.0309	0.023-0.039	2.00E-14
rs60695258	Polyunsaturated fatty acids to monounsaturated fatty acids ratio (UKB data field 23458)	36764567	rs60695258	chr4:88022709	C=0.619, T=0.381	1	1	0.399046	0.0312028	0.022-0.04	2.00E-11
rs60695258	Omega-6 fatty acids to total fatty acids percentage (UKB data field 23452)	36764567	rs60695258	chr4:88022709	C=0.619, T=0.381	1	1	0.399046	0.0289364	0.02-0.038	5.00E-10
rs60695258	Ratio of omega-6 fatty acids to total fatty acids	38448586	rs60695258	chr4:88022709	C=0.619, T=0.381	1	1	0.3836	0.0318	0.023-0.04	8.00E-14
rs60695258	Ratio of triglycerides to phosphoglycerides	38448586	rs60695258	chr4:88022709	C=0.619, T=0.381	1	1	0.3846	0.0306	0.023-0.039	5.00E-14
rs60695258	Triglycerides to total lipids in medium HDL percentage (UKB data field 23643)	36764567	rs60695258	chr4:88022709	C=0.619, T=0.381	1	1	0.39907	0.0393702	0.03-0.048	3.00E-17
rs60695258	Phospholipids in very small VLDL (UKB data field 23518)	36764567	rs60695258	chr4:88022709	C=0.619, T=0.381	1	1	0.39907	0.0336826	0.024-0.043	1.00E-12
rs60695258	Free cholesterol to total lipids in small LDL percentage (UKB data field 23627)	36764567	rs60695258	chr4:88022709	C=0.619, T=0.381	1	1	0.39907	0.0363561	0.027-0.046	8.00E-15
rs60695258	Triglycerides to total lipids in large HDL percentage (UKB data field 23638)	36764567	rs60695258	chr4:88022709	C=0.619, T=0.381	1	1	0.39907	0.0347369	0.026-0.044	3.00E-14
rs60695258	Cholesteryl esters to total lipids in large HDL percentage (UKB data field 23636)	36764567	rs60695258	chr4:88022709	C=0.619, T=0.381	1	1	0.39907	0.0348627	0.026-0.044	5.00E-14
rs60695258	Cholesteryl esters to total lipids in medium HDL percentage (UKB data field 23641)	36764567	rs60695258	chr4:88022709	C=0.619, T=0.381	1	1	0.39907	0.0419697	0.033-0.051	4.00E-19
rs60695258	Cholesterol to total lipids in large LDL percentage (UKB data field 23615)	36764567	rs60695258	chr4:88022709	C=0.619, T=0.381	1	1	0.39907	0.0311805	0.022-0.04	3.00E-11
rs60695258	Phospholipids to total lipids in medium HDL percentage (UKB data field 23639)	36764567	rs60695258	chr4:88022709	C=0.619, T=0.381	1	1	0.39907	0.0379562	0.029-0.047	2.00E-16
rs60695258	Cholesterol to total lipids in medium HDL percentage (UKB data field 23640)	36764567	rs60695258	chr4:88022709	C=0.619, T=0.381	1	1	0.39907	0.0404235	0.031-0.049	3.00E-18
rs60695258	Basophil side fluorescence distribution width	37596262	rs60695258	chr4:88022709	C=0.619, T=0.381	1	1	0.4007	0.0653267	0.049-0.082	2.00E-14
rs3816086	Height	36224396	rs3816086	chr4:154418561	C=0.405, T=0.595	1	1	0.4185	0.0086	0.0074-0.0098	7.00E-43
rs2014511	Mean platelet volume	32888493	rs2014511	chr4:154457519	A=0.032, G=0.968	1	1	0.967104	0.075334	0.065-0.086	7.00E-44
rs2014511	Mean platelet volume	32888493	rs2014511	chr4:154457519	A=0.032, G=0.968	1	1	0.96444	NA	NA	6.00E-44
rs2014511	Mean platelet volume	27863252	rs2014511	chr4:154457519	A=0.032, G=0.968	1	1	0.0334	0.07746759	0.057-0.098	4.00E-14
rs2014511	Platelet distribution width	27863252	rs2014511	chr4:154457519	A=0.032, G=0.968	1	1	0.0334	0.05887671	0.039-0.079	7.00E-09
rs2014511	Platelet count	36329257	rs2014511	chr4:154457519	A=0.032, G=0.968	1	1	NR	2.22083	NA	6.00E-12
rs62340877	Mean platelet volume	32888494	rs62340877	chr4:185788899	A=0.183, G=0.817	1	1	0.200458	0.02152902	0.016-0.027	2.00E-14
rs62340877	Mean platelet volume	32888493	rs62340877	chr4:185788899	A=0.183, G=0.817	1	1	0.806511	NA	NA	6.00E-18
rs1126643	Platelet distribution width	32888494	rs1126643	chr5:52347369	C=0.597, T=0.403	1	1	0.400731	0.0148544	0.01-0.019	1.00E-10
rs1476096	Mean platelet volume	32888494	rs1476096	chr5:133837021	A=0.406, C=0.594	1	1	0.581889	0.026226683	0.022-0.031	3.00E-30
rs1476096	Brain morphology (MOSTest)	32665545	rs1476096	chr5:133837021	A=0.406, C=0.594	1	1	NR	NA	NA	3.00E-11
rs1476096	Platelet distribution width	32888494	rs1476096	chr5:133837021	A=0.406, C=0.594	1	1	0.581927	0.04486988	0.04-0.049	1.00E-84
rs1476096	Subcortical volume (MOSTest)	32665545	rs1476096	chr5:133837021	A=0.406, C=0.594	1	1	NR	NA	NA	5.00E-16
rs1476096	Electrocardiogram morphology (amplitude at temporal datapoints)	32916098	rs1476096	chr5:133837021	A=0.406, C=0.594	1	1	0.406298	0.032793	0.022-0.044	2.00E-08
rs1476096	Electrocardiogram morphology (amplitude at temporal datapoints)	32916098	rs1476096	chr5:133837021	A=0.406, C=0.594	1	1	0.406298	0.0336128	0.022-0.045	7.00E-09
rs1476096	Electrocardiogram morphology (amplitude at temporal datapoints)	32916098	rs1476096	chr5:133837021	A=0.406, C=0.594	1	1	0.406298	0.0342971	0.023-0.045	2.00E-09
rs1476096	Electrocardiogram morphology (amplitude at temporal datapoints)	32916098	rs1476096	chr5:133837021	A=0.406, C=0.594	1	1	0.406298	0.0346561	0.023-0.046	2.00E-09
rs1476096	Electrocardiogram morphology (amplitude at temporal datapoints)	32916098	rs1476096	chr5:133837021	A=0.406, C=0.594	1	1	0.406298	0.0321619	0.021-0.043	1.00E-08
rs1476096	Electrocardiogram morphology (amplitude at temporal datapoints)	32916098	rs1476096	chr5:133837021	A=0.406, C=0.594	1	1	0.406298	0.0321287	0.021-0.043	2.00E-08
rs1476096	Electrocardiogram morphology (amplitude at temporal datapoints)	32916098	rs1476096	chr5:133837021	A=0.406, C=0.594	1	1	0.406298	0.0324514	0.021-0.044	8.00E-09
rs1476096	Electrocardiogram morphology (amplitude at temporal datapoints)	32916098	rs1476096	chr5:133837021	A=0.406, C=0.594	1	1	0.406298	0.0335223	0.022-0.045	6.00E-09
rs1476096	Electrocardiogram morphology (amplitude at temporal datapoints)	32916098	rs1476096	chr5:133837021	A=0.406, C=0.594	1	1	0.406298	0.0341651	0.023-0.045	2.00E-09
rs1476096	Electrocardiogram morphology (amplitude at temporal datapoints)	32916098	rs1476096	chr5:133837021	A=0.406, C=0.594	1	1	0.406298	0.0339786	0.023-0.045	4.00E-09
rs1476096	Electrocardiogram morphology (amplitude at temporal datapoints)	32916098	rs1476096	chr5:133837021	A=0.406, C=0.594	1	1	0.406298	0.0331322	0.022-0.044	1.00E-08
rs1476096	Electrocardiogram morphology (amplitude at temporal datapoints)	32916098	rs1476096	chr5:133837021	A=0.406, C=0.594	1	1	0.406298	0.032892	0.022-0.044	2.00E-08
rs1476096	Electrocardiogram morphology (amplitude at temporal datapoints)	32916098	rs1476096	chr5:133837021	A=0.406, C=0.594	1	1	0.406298	0.0331896	0.022-0.044	3.00E-08
rs34592828	Mean corpuscular hemoglobin	32888493	rs34592828	chr5:75996909	A=0.045, G=0.955	1	1	0.04434	0.03197	0.023-0.041	8.00E-12
rs34592828	High light scatter reticulocyte count	32888494	rs34592828	chr5:75996909	A=0.045, G=0.955	1	1	0.044817	0.076038346	0.066-0.087	2.00E-45
rs34592828	High light scatter reticulocyte percentage of red cells	32888494	rs34592828	chr5:75996909	A=0.045, G=0.955	1	1	0.044814	0.069829404	0.059-0.08	1.00E-38
rs34592828	Platelet count	32888493	rs34592828	chr5:75996909	A=0.045, G=0.955	1	1	0.042954	0.131568	0.12-0.14	1.00E-186
rs34592828	Platelet count	32888493	rs34592828	chr5:75996909	A=0.045, G=0.955	1	1	0.0412556	NA	NA	6.00E-183
rs34592828	Mean platelet volume	32888494	rs34592828	chr5:75996909	A=0.045, G=0.955	1	1	0.043702	0.2759414	0.26-0.29	4E-507
rs34592828	Platelet distribution width	32888494	rs34592828	chr5:75996909	A=0.045, G=0.955	1	1	0.04371	0.0329574	0.022-0.044	2.00E-09
rs34592828	Mean corpuscular hemoglobin	32888494	rs34592828	chr5:75996909	A=0.045, G=0.955	1	1	0.044859	0.034765407	0.024-0.045	7.00E-11
rs34592828	Mean reticulocyte volume	32888494	rs34592828	chr5:75996909	A=0.045, G=0.955	1	1	0.044765	0.04292597	0.032-0.054	3.00E-15
rs34592828	Red blood cell count	32888494	rs34592828	chr5:75996909	A=0.045, G=0.955	1	1	0.044875	0.037242666	0.027-0.048	3.00E-12
rs34592828	Platelet count	32888494	rs34592828	chr5:75996909	A=0.045, G=0.955	1	1	0.043693	0.14019622	0.13-0.15	4.00E-143
rs34592828	Red blood cell count	30595370	rs34592828	chr5:75996909	A=0.045, G=0.955	1	1	NR	NA	NA	5.00E-15
rs34592828	Aspartate aminotransferase platelet ratio index in high alcohol intake	32561361	rs34592828	chr5:75996909	A=0.045, G=0.955	1	1	0.0455	0.01536	NA	5.00E-06
rs34592828	Forns index in high alcohol intake	32561361	rs34592828	chr5:75996909	A=0.045, G=0.955	1	1	0.0455	0.005995	NA	2.00E-07
rs34592828	Fibrosis-4 index in high alcohol intake	32561361	rs34592828	chr5:75996909	A=0.045, G=0.955	1	1	0.0455	0.01541	NA	2.00E-08
rs34592828	Whole brain free water diffusion (multivariate analysis)	35505052	rs34592828	chr5:75996909	A=0.045, G=0.955	1	1	NR	NA	NA	9.00E-12
rs34592828	Whole brain restricted isotropic diffusion (multivariate analysis)	35505052	rs34592828	chr5:75996909	A=0.045, G=0.955	1	1	NR	NA	NA	6.00E-10
rs34592828	Reticulocyte count	32888494	rs34592828	chr5:75996909	A=0.045, G=0.955	1	1	0.044782	0.07932689	0.069-0.09	7.00E-49
rs34592828	Reticulocyte fraction of red cells	32888494	rs34592828	chr5:75996909	A=0.045, G=0.955	1	1	0.04478	0.07267985	0.062-0.083	2.00E-41
rs34592828	Platelet count	34594039	rs34592828	chr5:75996909	A=0.045, G=0.955	1	1	NR	0.1491	0.14-0.16	3.00E-160
rs34592828	Serum total protein levels	34594039	rs34592828	chr5:75996909	A=0.045, G=0.955	1	1	NR	0.0552	0.043-0.067	5.00E-20
rs34592828	Cortical surface area	34560273	rs34592828	chr5:75996909	A=0.045, G=0.955	1	1	0.0457	NA	NA	6.00E-12
rs34592828	Platelet-to-lymphocyte ratio	34469753	rs34592828	chr5:75996909	A=0.045, G=0.955	1	1	0.955	NA	NA	2.00E-29
rs34592828	Platelet count	34469753	rs34592828	chr5:75996909	A=0.045, G=0.955	1	1	0.955	NA	NA	2.00E-87
rs34592828	Vertex-wise cortical surface area	34910505	rs34592828	chr5:75996909	A=0.045, G=0.955	1	1	0.04	6.43	NA	1.00E-10
rs34592828	A body shape index	34021172	rs34592828	chr5:75996909	A=0.045, G=0.955	1	1	NR	0.0436244	0.029-0.058	4.00E-09
rs34592828	Platelet large cell ratio	37596262	rs34592828	chr5:75996909	A=0.045, G=0.955	1	1	0.0437	0.270472	0.24-0.3	3.00E-55
rs34592828	Platelet forward scatter	37596262	rs34592828	chr5:75996909	A=0.045, G=0.955	1	1	0.0433	0.27807	0.24-0.32	3.00E-45
rs34592828	Platelet side scatter	37596262	rs34592828	chr5:75996909	A=0.045, G=0.955	1	1	0.0433	0.256823	0.22-0.3	2.00E-36
rs34592828	Platelet side fluorescence	37596262	rs34592828	chr5:75996909	A=0.045, G=0.955	1	1	0.0433	0.309449	0.27-0.35	3.00E-55
rs34592828	Immature platelet fraction	37596262	rs34592828	chr5:75996909	A=0.045, G=0.955	1	1	0.0436	0.271858	0.24-0.31	4.00E-54
rs34592828	Immature platelet count	37596262	rs34592828	chr5:75996909	A=0.045, G=0.955	1	1	0.0436	0.256531	0.22-0.29	5.00E-48
rs34592828	High fluorescence immature platelet fraction	37596262	rs34592828	chr5:75996909	A=0.045, G=0.955	1	1	0.0436	0.249423	0.22-0.28	7.00E-46
rs7712401	Mean platelet volume	27863252	rs7712401	chr5:122374459	C=0.427, T=0.573	1	1	0.538	0.02264376	0.016-0.03	5.00E-10
rs152197	Eosinophil counts	34469753	rs152197	chr5:131461341	C=0.817, T=0.183	1	1	0.825	NA	NA	2.00E-26
rs200838	Myristoylcarnitine levels	36357675	rs200838	chr5:131710399	A=0.444, C=0.556	1	1	0.4823	0.1100463	0.09-0.13	2.00E-27
rs200838	Carnitine C18:2 levels	36635386	rs200838	chr5:131710399	A=0.444, C=0.556	1	1	0.521331	0.124988	0.095-0.155	1.00E-16
rs200838	Margaroylcarnitine (C17) levels	36635386	rs200838	chr5:131710399	A=0.444, C=0.556	1	1	0.52143	0.101318	0.071-0.131	4.00E-11
rs62376897	A body shape index	34021172	rs62376897	chr5:173269500	C=0.555, G=0.445	1	1	NR	0.0198951	0.014-0.026	9.00E-12
rs62376897	Waist-to-hip ratio adjusted for BMI	34021172	rs62376897	chr5:173269500	C=0.555, G=0.445	1	1	NR	0.0181533	0.012-0.024	3.00E-10
rs62376897	Waist-hip index	34021172	rs62376897	chr5:173269500	C=0.555, G=0.445	1	1	NR	0.0183842	0.013-0.024	2.00E-10
rs62376897	Waist circumference adjusted for body mass index	34021172	rs62376897	chr5:173269500	C=0.555, G=0.445	1	1	NR	0.0183448	0.013-0.024	3.00E-10
rs35188965	Red cell distribution width	28957414	rs35188965	chr5:1104938	C=0.442, T=0.558	1	1	NR	0.0735561	0.066-0.081	1.00E-78
rs35188965	Mean platelet volume	32888494	rs35188965	chr5:1104938	C=0.442, T=0.558	1	1	0.581553	0.03554229	0.031-0.04	3.00E-55
rs35188965	Red cell distribution width	32888493	rs35188965	chr5:1104938	C=0.442, T=0.558	1	1	0.420166	0.074744	0.071-0.079	8.00E-304
rs35188965	Mean corpuscular volume	27863252	rs35188965	chr5:1104938	C=0.442, T=0.558	1	1	0.5794	0.04100192	0.034-0.048	2.00E-30
rs35188965	Neutrophil count	32888494	rs35188965	chr5:1104938	C=0.442, T=0.558	1	1	0.580703	0.017275674	0.013-0.022	1.00E-14
rs35188965	Platelet distribution width	32888494	rs35188965	chr5:1104938	C=0.442, T=0.558	1	1	0.581572	0.026122479	0.022-0.031	3.00E-30
rs35188965	Plateletcrit	32888494	rs35188965	chr5:1104938	C=0.442, T=0.558	1	1	0.581541	0.016989253	0.013-0.021	1.00E-13
rs35188965	Mean platelet volume	32888493	rs35188965	chr5:1104938	C=0.442, T=0.558	1	1	0.418991	0.036921	0.033-0.041	5.00E-80
rs35188965	Mean platelet volume	32888493	rs35188965	chr5:1104938	C=0.442, T=0.558	1	1	0.428061	NA	NA	4.00E-79
rs35188965	Mean corpuscular hemoglobin	32888494	rs35188965	chr5:1104938	C=0.442, T=0.558	1	1	0.580738	0.02009876	0.016-0.024	3.00E-19
rs35188965	Mean corpuscular volume	32888494	rs35188965	chr5:1104938	C=0.442, T=0.558	1	1	0.580752	0.0358141	0.032-0.04	1.00E-41
rs35188965	Mean reticulocyte volume	32888494	rs35188965	chr5:1104938	C=0.442, T=0.558	1	1	0.580796	0.023169948	0.019-0.028	4.00E-24
rs35188965	Mean spheric corpuscular volume	32888494	rs35188965	chr5:1104938	C=0.442, T=0.558	1	1	0.580712	0.02510912	0.021-0.03	2.00E-28
rs35188965	Red blood cell count	32888494	rs35188965	chr5:1104938	C=0.442, T=0.558	1	1	0.580682	0.027166072	0.023-0.032	1.00E-33
rs35188965	Red cell distribution width	32888494	rs35188965	chr5:1104938	C=0.442, T=0.558	1	1	0.580856	0.029677346	0.02-0.039	2.00E-09
rs35188965	Red cell distribution width	30595370	rs35188965	chr5:1104938	C=0.442, T=0.558	1	1	NR	NA	NA	9.00E-263
rs35188965	Mean corpuscular hemoglobin	30595370	rs35188965	chr5:1104938	C=0.442, T=0.558	1	1	NR	NA	NA	1.00E-24
rs35188965	Red blood cell count	30595370	rs35188965	chr5:1104938	C=0.442, T=0.558	1	1	NR	NA	NA	3.00E-35
rs35188965	White blood cell count	30595370	rs35188965	chr5:1104938	C=0.442, T=0.558	1	1	NR	NA	NA	8.00E-10
rs35188965	Mean platelet volume	27863252	rs35188965	chr5:1104938	C=0.442, T=0.558	1	1	0.5805	0.0387415	0.032-0.046	3.00E-26
rs35188965	Platelet distribution width	27863252	rs35188965	chr5:1104938	C=0.442, T=0.558	1	1	0.5805	0.03195326	0.025-0.039	1.00E-18
rs35188965	Granulocyte count	27863252	rs35188965	chr5:1104938	C=0.442, T=0.558	1	1	0.5795	0.02197885	0.015-0.029	1.00E-09
rs35188965	Sum neutrophil eosinophil counts	27863252	rs35188965	chr5:1104938	C=0.442, T=0.558	1	1	0.5794	0.02199592	0.015-0.029	1.00E-09
rs35188965	Sum basophil neutrophil counts	27863252	rs35188965	chr5:1104938	C=0.442, T=0.558	1	1	0.5794	0.02151233	0.014-0.029	3.00E-09
rs35188965	Red cell distribution width	27863252	rs35188965	chr5:1104938	C=0.442, T=0.558	1	1	0.5795	0.08359654	0.077-0.091	7.00E-121
rs35188965	Myeloid white cell count	27863252	rs35188965	chr5:1104938	C=0.442, T=0.558	1	1	0.5795	0.02260213	0.015-0.03	5.00E-10
rs35188965	Neutrophil count	27863252	rs35188965	chr5:1104938	C=0.442, T=0.558	1	1	0.5794	0.02145621	0.014-0.029	3.00E-09
rs35188965	Red blood cell count	27863252	rs35188965	chr5:1104938	C=0.442, T=0.558	1	1	0.5794	0.02596179	0.019-0.033	5.00E-13
rs35188965	Hemoglobin A1c levels	34594039	rs35188965	chr5:1104938	C=0.442, T=0.558	1	1	NR	0.0153	0.011-0.019	7.00E-13
rs35188965	White blood cell count	32888494	rs35188965	chr5:1104938	C=0.442, T=0.558	1	1	0.580672	0.014918029	0.011-0.019	3.00E-11
rs35188965	Retinal arteriolar tortuosity	36757925	rs35188965	chr5:1104938	C=0.442, T=0.558	1	1	0.415868	0.02	0.014-0.026	2.00E-12
rs35188965	Platelet large cell ratio	37596262	rs35188965	chr5:1104938	C=0.442, T=0.558	1	1	0.5732	0.0467503	0.033-0.061	7.00E-11
rs35188965	Immature platelet fraction	37596262	rs35188965	chr5:1104938	C=0.442, T=0.558	1	1	0.5728	0.042665	0.028-0.057	4.00E-09
rs35188965	High fluorescence immature platelet fraction	37596262	rs35188965	chr5:1104938	C=0.442, T=0.558	1	1	0.573	0.0435302	0.029-0.058	2.00E-09
rs35188965	Microcytic percentage of red cells	37596262	rs35188965	chr5:1104938	C=0.442, T=0.558	1	1	0.5724	0.0705338	0.057-0.084	1.00E-23
rs7710854	Mean platelet volume	32888494	rs7710854	chr5:43824677	A=0.88, G=0.12	1	1	0.116227	0.02332374	0.016-0.03	2.00E-11
rs7710854	Mean platelet volume	32888493	rs7710854	chr5:43824677	A=0.88, G=0.12	1	1	0.883292	0.021621	0.016-0.027	5.00E-13
rs7710854	Mean platelet volume	32888493	rs7710854	chr5:43824677	A=0.88, G=0.12	1	1	0.880702	NA	NA	1.00E-11
rs7710854	Mean corpuscular hemoglobin	30595370	rs7710854	chr5:43824677	A=0.88, G=0.12	1	1	NR	NA	NA	1.00E-08
rs7710854	Citrate levels	35213538	rs7710854	chr5:43824677	A=0.88, G=0.12	1	1	0.883833	0.0623851	0.05-0.075	5.00E-23
rs7710854	Pulse pressure	30224653	rs7710854	chr5:43824677	A=0.88, G=0.12	1	1	0.8824	0.1806	0.13-0.23	4.00E-11
rs7710854	Systolic blood pressure	38689001	rs7710854	chr5:43824677	A=0.88, G=0.12	1	1	NR	0.2201	0.14-0.3	1.00E-08
rs7710854	Pulse pressure	38689001	rs7710854	chr5:43824677	A=0.88, G=0.12	1	1	NR	0.1726	0.12-0.23	3.00E-10
rs7710854	Citrate levels (UKB data field 23473)	36764567	rs7710854	chr5:43824677	A=0.88, G=0.12	1	1	0.116087	0.0656345	0.051-0.08	1.00E-19
rs114694170	Mean platelet volume	32888494	rs114694170	chr5:88180196	C=0.054, T=0.946	1	1	0.059378	0.1362485	0.13-0.15	2.00E-178
rs114694170	Platelet count	27863252	rs114694170	chr5:88180196	C=0.054, T=0.946	1	1	0.059	0.1631569	0.15-0.18	9.00E-96
rs114694170	Vascular endothelial growth factor levels	26910538	rs114694170	chr5:88180196	C=0.054, T=0.946	1	1	0.96	0.15	0.1-0.2	1.00E-11
rs114694170	Plateletcrit	27863252	rs114694170	chr5:88180196	C=0.054, T=0.946	1	1	0.0592	0.1110991	0.096-0.127	3.00E-45
rs114694170	Platelet distribution width	32888494	rs114694170	chr5:88180196	C=0.054, T=0.946	1	1	0.059367	0.111555554	0.1-0.12	1.00E-116
rs114694170	Plateletcrit	32888494	rs114694170	chr5:88180196	C=0.054, T=0.946	1	1	0.059377	0.08607483	0.076-0.096	4.00E-69
rs114694170	Mean platelet volume	32888493	rs114694170	chr5:88180196	C=0.054, T=0.946	1	1	0.940908	0.137743	0.13-0.15	3.00E-247
rs114694170	Mean platelet volume	32888493	rs114694170	chr5:88180196	C=0.054, T=0.946	1	1	0.943005	NA	NA	1.00E-242
rs114694170	Mean corpuscular hemoglobin	32888494	rs114694170	chr5:88180196	C=0.054, T=0.946	1	1	0.058626	0.03266327	0.023-0.042	1.00E-11
rs114694170	Mean corpuscular volume	32888494	rs114694170	chr5:88180196	C=0.054, T=0.946	1	1	0.058633	0.0408963	0.032-0.05	9.00E-16
rs114694170	Red blood cell count	32888494	rs114694170	chr5:88180196	C=0.054, T=0.946	1	1	0.058639	0.037320938	0.028-0.047	7.00E-15
rs114694170	Platelet count	32888494	rs114694170	chr5:88180196	C=0.054, T=0.946	1	1	0.059389	0.14612904	0.14-0.16	2.00E-202
rs114694170	Mean platelet volume	27863252	rs114694170	chr5:88180196	C=0.054, T=0.946	1	1	0.0592	0.1424178	0.13-0.16	9.00E-75
rs114694170	Platelet distribution width	27863252	rs114694170	chr5:88180196	C=0.054, T=0.946	1	1	0.0592	0.1220054	0.11-0.14	5.00E-56
rs114694170	Serum levels of protein NOG	35078996	rs114694170	chr5:88180196	C=0.054, T=0.946	1	1	0.08354	0.437871	0.37-0.5	6.00E-38
rs114694170	Serum levels of protein NOG	35078996	rs114694170	chr5:88180196	C=0.054, T=0.946	1	1	0.08354	0.472486	0.41-0.54	7.00E-44
rs114694170	Serum levels of protein CTSA	35078996	rs114694170	chr5:88180196	C=0.054, T=0.946	1	1	0.08354	0.28514	0.22-0.35	4.00E-17
rs114694170	Serum levels of protein CCL5	35078996	rs114694170	chr5:88180196	C=0.054, T=0.946	1	1	0.08354	0.266041	0.2-0.33	5.00E-15
rs114694170	Serum levels of protein CCL5	35078996	rs114694170	chr5:88180196	C=0.054, T=0.946	1	1	0.08354	0.258163	0.19-0.33	6.00E-14
rs114694170	Serum levels of protein SERPINE1	35078996	rs114694170	chr5:88180196	C=0.054, T=0.946	1	1	0.08354	0.307603	0.24-0.37	4.00E-20
rs114694170	Mitochondrial DNA levels	33385171	rs114694170	chr5:88180196	C=0.054, T=0.946	1	1	0.05368	0.0491234	0.038-0.06	3.00E-19
rs114694170	Platelet count	34553764	rs114694170	chr5:88180196	C=0.054, T=0.946	1	1	0.035809	8.54514	6.59-10.5	9.00E-18
rs114694170	Mitochondrial DNA copy number	35023831	rs114694170	chr5:88180196	C=0.054, T=0.946	1	1	0.0159744	0.0331	0.024-0.042	3.00E-13
rs114694170	Platelet-to-lymphocyte ratio	34469753	rs114694170	chr5:88180196	C=0.054, T=0.946	1	1	0.941	NA	NA	4.00E-49
rs114694170	Platelet count	34469753	rs114694170	chr5:88180196	C=0.054, T=0.946	1	1	0.941	NA	NA	2.00E-126
rs114694170	Platelet count	34594039	rs114694170	chr5:88180196	C=0.054, T=0.946	1	1	NR	0.1438	0.13-0.15	7.00E-187
rs114694170	Mitochondrial DNA copy number (adjusted)	37587338	rs114694170	chr5:88180196	C=0.054, T=0.946	1	1	0.94261	0.074647	0.06-0.09	1.00E-22
rs114694170	Twisted gastrulation protein homolog 1 levels	34648354	rs114694170	chr5:88180196	C=0.054, T=0.946	1	1	0.94	0.188	0.13-0.24	8.00E-12
rs114694170	Cochlin levels	34648354	rs114694170	chr5:88180196	C=0.054, T=0.946	1	1	0.94	0.249	0.19-0.3	9.00E-19
rs114694170	Sorting nexin-4 levels	34648354	rs114694170	chr5:88180196	C=0.054, T=0.946	1	1	0.94	0.188	0.13-0.24	9.00E-12
rs114694170	Calponin-1 levels	34648354	rs114694170	chr5:88180196	C=0.054, T=0.946	1	1	0.94	0.197	0.15-0.25	3.00E-14
rs114694170	Disks large homolog 3 levels	34648354	rs114694170	chr5:88180196	C=0.054, T=0.946	1	1	0.94	0.506	0.45-0.56	6.00E-74
rs114694170	Tumor necrosis factor receptor superfamily member EDAR levels	34648354	rs114694170	chr5:88180196	C=0.054, T=0.946	1	1	0.94	0.223	0.17-0.28	3.00E-15
rs114694170	PRKC apoptosis WT1 regulator protein levels	34648354	rs114694170	chr5:88180196	C=0.054, T=0.946	1	1	0.94	0.185	0.13-0.24	5.00E-12
rs114694170	Procollagen-lysine,2-oxoglutarate 5-dioxygenase 2 levels	34648354	rs114694170	chr5:88180196	C=0.054, T=0.946	1	1	0.94	0.201	0.14-0.26	2.00E-12
rs114694170	Noggin levels	34648354	rs114694170	chr5:88180196	C=0.054, T=0.946	1	1	0.94	0.413	0.36-0.47	1.00E-48
rs114694170	Mitochondrial DNA copy number (raw)	37587338	rs114694170	chr5:88180196	C=0.054, T=0.946	1	1	0.94261	0.073431	0.059-0.088	3.00E-22
rs114694170	Platelet forward scatter	37596262	rs114694170	chr5:88180196	C=0.054, T=0.946	1	1	0.0591	0.113173	0.079-0.148	1.00E-10
rs114694170	Immature platelet fraction	37596262	rs114694170	chr5:88180196	C=0.054, T=0.946	1	1	0.0599	0.164837	0.13-0.2	2.00E-26
rs114694170	Platelet large cell ratio	37596262	rs114694170	chr5:88180196	C=0.054, T=0.946	1	1	0.0597	0.14093	0.11-0.17	3.00E-20
rs114694170	Platelet side fluorescence	37596262	rs114694170	chr5:88180196	C=0.054, T=0.946	1	1	0.0591	0.15305	0.12-0.19	3.00E-18
rs114694170	Immature platelet count	37596262	rs114694170	chr5:88180196	C=0.054, T=0.946	1	1	0.0598	0.111993	0.081-0.143	6.00E-13
rs114694170	High fluorescence immature platelet fraction	37596262	rs114694170	chr5:88180196	C=0.054, T=0.946	1	1	0.0599	0.150541	0.12-0.18	3.00E-22
rs56116444	Platelet count	29403010	rs56116444	chr5:111061847	G=0.07, T=0.93	1	1	NR	0.04379	0.035-0.053	9.00E-22
rs56116444	Red blood cell count	32888493	rs56116444	chr5:111061847	G=0.07, T=0.93	1	1	0.692819	0.031156	0.023-0.039	3.00E-15
rs56116444	Mean platelet volume	32888494	rs56116444	chr5:111061847	G=0.07, T=0.93	1	1	0.075265	0.031419687	0.023-0.04	1.00E-13
rs56116444	Mean platelet volume	32888493	rs56116444	chr5:111061847	G=0.07, T=0.93	1	1	0.919514	NA	NA	2.00E-16
rs56116444	Platelet count	34594039	rs56116444	chr5:111061847	G=0.07, T=0.93	1	1	0.310174	0.0428322	0.036-0.05	5.00E-33
rs56116444	Red blood cell count	34594039	rs56116444	chr5:111061847	G=0.07, T=0.93	1	1	0.309412	0.0269235	0.02-0.034	2.00E-15
rs56116444	Mean corpuscular volume	34594039	rs56116444	chr5:111061847	G=0.07, T=0.93	1	1	0.308765	0.0290819	0.021-0.037	7.00E-14
rs56116444	Mosaic loss of chromosome Y (Y chromosome dosage)	31624269	rs56116444	chr5:111061847	G=0.07, T=0.93	1	1	0.31	0.086	NA	9.00E-81
rs56116444	Mosaic loss of chromosome Y (Y chromosome dosage)	31624269	rs56116444	chr5:111061847	G=0.07, T=0.93	1	1	0.07	0.027	NA	9.00E-36
rs56116444	Mean corpuscular volume	34594039	rs56116444	chr5:111061847	G=0.07, T=0.93	1	1	NR	0.0293	0.024-0.035	3.00E-23
rs56116444	Platelet count during first trimester of pregnancy	38064665	rs56116444	chr5:111061847	G=0.07, T=0.93	1	1	0.287134	0.0457	0.032-0.059	2.00E-11
rs56116444	Red blood cell count	34594039	rs56116444	chr5:111061847	G=0.07, T=0.93	1	1	NR	0.0256	0.021-0.03	1.00E-23
rs6556405	Platelet count	32888493	rs6556405	chr5:158635102	C=0.258, T=0.742	1	1	0.305473	NA	NA	5.00E-39
rs6556405	Mean platelet volume	32888494	rs6556405	chr5:158635102	C=0.258, T=0.742	1	1	0.249783	0.06430607	0.059-0.069	2.00E-135
rs6556405	Platelet distribution width	32888494	rs6556405	chr5:158635102	C=0.258, T=0.742	1	1	0.249786	0.026879268	0.022-0.032	6.00E-25
rs6556405	Mean platelet volume	32888493	rs6556405	chr5:158635102	C=0.258, T=0.742	1	1	0.749048	0.065207	0.061-0.07	1.00E-191
rs6556405	Mean platelet volume	32888493	rs6556405	chr5:158635102	C=0.258, T=0.742	1	1	0.738917	NA	NA	2.00E-194
rs6556405	Platelet count	32888494	rs6556405	chr5:158635102	C=0.258, T=0.742	1	1	0.249755	0.026724959	0.022-0.032	1.00E-24
rs6556405	Platelet count	34469753	rs6556405	chr5:158635102	C=0.258, T=0.742	1	1	0.75	NA	NA	6.00E-24
rs72648830	Platelet count	32888493	rs72648830	chr5:177608542	C=0.876, T=0.124	1	1	0.114465	0.026233	0.021-0.032	2.00E-19
rs72648830	Platelet count	32888493	rs72648830	chr5:177608542	C=0.876, T=0.124	1	1	0.205078	NA	NA	2.00E-25
rs6869332	Mean platelet volume	32888494	rs6869332	chr5:60129361	A=0.16, G=0.84	1	1	0.816391	0.04702949	0.041-0.053	3.00E-59
rs7722711	Mean platelet volume	32888494	rs7722711	chr5:75906851	C=0.054, T=0.946	1	1	0.0643	0.05980219	0.051-0.069	3.00E-38
rs7722711	Mean platelet volume	27863252	rs7722711	chr5:75906851	C=0.054, T=0.946	1	1	0.0642	0.06466721	0.05-0.079	2.00E-18
rs4538653	Mean platelet volume	32888494	rs4538653	chr5:159595894	C=0.713, G=0.287	1	1	0.699659	0.04892358	0.044-0.054	4.00E-87
rs4538653	Platelet count	32888494	rs4538653	chr5:159595894	C=0.713, G=0.287	1	1	0.699691	0.0412343	0.036-0.046	7.00E-62
rs72834698	Brain region volumes	31676860	rs72834698	chr6:26176517	A=0.131, G=0.869	1	1	NR	NA	NA	7.00E-09
rs72834698	Leisure sedentary behaviour (television watching)	32317632	rs72834698	chr6:26176517	A=0.131, G=0.869	1	1	NR	0.0226559	0.017-0.029	3.00E-13
rs72834698	Bioavailable testosterone levels	32042192	rs72834698	chr6:26176517	A=0.131, G=0.869	1	1	0.857599	0.0177982	0.012-0.023	8.00E-11
rs72834698	Educational attainment (years of education)	30038396	rs72834698	chr6:26176517	A=0.131, G=0.869	1	1	0.144	0.0117	0.0078-0.0156	5.00E-09
rs72834698	Brain region volumes	31676860	rs72834698	chr6:26176517	A=0.131, G=0.869	1	1	NR	NA	NA	7.00E-10
rs72834698	Hip circumference adjusted for BMI	34021172	rs72834698	chr6:26176517	A=0.131, G=0.869	1	1	NR	0.0384939	0.031-0.046	1.00E-21
rs72834698	Waist circumference adjusted for body mass index	34021172	rs72834698	chr6:26176517	A=0.131, G=0.869	1	1	NR	0.030119	0.021-0.039	1.00E-11
rs72834698	Educational attainment	35361970	rs72834698	chr6:26176517	A=0.131, G=0.869	1	1	0.1422	0.0165222	0.011-0.022	3.00E-08
rs72834698	Educational attainment (MTAG)	30038396	rs72834698	chr6:26176517	A=0.131, G=0.869	1	1	0.144	0.0107	0.007-0.0144	9.00E-09
rs72834698	Leisure screen time (MTAG)	36071172	rs72834698	chr6:26176517	A=0.131, G=0.869	1	1	NR	0.032	0.022-0.042	5.00E-10
rs72834698	Moderate-to-vigorous intensity physical activity during leisure time (MTAG)	36071172	rs72834698	chr6:26176517	A=0.131, G=0.869	1	1	NR	0.032	0.022-0.042	5.00E-10
rs72834698	Hip circumference adjusted for BMI	34021172	rs72834698	chr6:26176517	A=0.131, G=0.869	1	1	NR	0.0413263	0.033-0.05	6.00E-21
rs72834698	Multi-trait sex score	37277458	rs72834698	chr6:26176517	A=0.131, G=0.869	1	1	NR	NA	NA	6.00E-23
rs72834698	Multi-trait sex score	37277458	rs72834698	chr6:26176517	A=0.131, G=0.869	1	1	NR	NA	NA	2.00E-15
rs2691475	Mean platelet volume	32888494	rs2691475	chr6:71326034	A=0.384, G=0.616	1	1	0.365629	0.020458797	0.016-0.025	4.00E-18
rs2691475	Mean platelet volume	32888493	rs2691475	chr6:71326034	A=0.384, G=0.616	1	1	0.633452	0.0194	0.015-0.023	7.00E-22
rs2691475	Mean platelet volume	32888493	rs2691475	chr6:71326034	A=0.384, G=0.616	1	1	0.635853	NA	NA	3.00E-19
rs6457816	Leisure screen time	36071172	rs6457816	chr6:35362848	C=0.073, T=0.927	1	1	0.934	0.041	0.027-0.055	4.00E-09
rs6915030	Mean platelet volume	32888493	rs6915030	chr6:79617522	C=0.897, T=0.103	1	1	0.107067	0.023787	0.018-0.03	2.00E-14
rs117128711	Mean platelet volume	32888494	rs117128711	chr6:146009137	C=0.97, T=0.03	1	1	0.033502	0.052548096	0.04-0.065	7.00E-17
rs117128711	Mean platelet volume	32888493	rs117128711	chr6:146009137	C=0.97, T=0.03	1	1	0.966531	0.051831	0.041-0.062	1.00E-21
rs146818600	Mean platelet volume	32888493	rs146818600	chr6:52283138	C=0.93, T=0.07	1	1	0.930636	0.039305	0.032-0.047	5.00E-25
rs9320278	Mean corpuscular hemoglobin	32888493	rs9320278	chr6:109562589	C=0.41, T=0.59	1	1	0.736682	0.115558	0.081-0.15	5.00E-11
rs9320278	Mean platelet volume	32888494	rs9320278	chr6:109562589	C=0.41, T=0.59	1	1	0.425095	0.014049222	0.0096-0.0185	7.00E-10
rs9320278	Mean corpuscular volume	32888493	rs9320278	chr6:109562589	C=0.41, T=0.59	1	1	0.736811	0.112611	0.078-0.147	2.00E-10
rs9320278	Mean platelet volume	32888493	rs9320278	chr6:109562589	C=0.41, T=0.59	1	1	0.575357	0.014713	0.011-0.019	4.00E-14
rs9320278	Hematocrit	32888494	rs9320278	chr6:109562589	C=0.41, T=0.59	1	1	0.42487	0.016517583	0.012-0.021	1.00E-13
rs2057149	Platelet count	32888493	rs2057149	chr6:110717493	C=0.355, T=0.645	1	1	0.686303	NA	NA	6.00E-24
rs2057149	Mean platelet volume	32888494	rs2057149	chr6:110717493	C=0.355, T=0.645	1	1	0.649422	0.022347061	0.016-0.028	8.00E-13
rs2057149	Mean platelet volume	32888493	rs2057149	chr6:110717493	C=0.355, T=0.645	1	1	0.350988	0.034469	0.03-0.038	1.00E-64
rs2057149	Mean platelet volume	32888493	rs2057149	chr6:110717493	C=0.355, T=0.645	1	1	0.343624	NA	NA	1.00E-64
rs2057149	Platelet count	32888494	rs2057149	chr6:110717493	C=0.355, T=0.645	1	1	0.649418	0.019619595	0.015-0.024	7.00E-17
rs2057149	Mean platelet volume	27863252	rs2057149	chr6:110717493	C=0.355, T=0.645	1	1	0.6487	0.04178947	0.034-0.049	8.00E-28
rs2057149	Platelet distribution width	27863252	rs2057149	chr6:110717493	C=0.355, T=0.645	1	1	0.6487	0.05823069	0.051-0.066	4.00E-53
rs2057149	Platelet count	34594039	rs2057149	chr6:110717493	C=0.355, T=0.645	1	1	NR	0.0189	0.015-0.023	3.00E-19
rs147886588	Mean platelet volume	32888494	rs147886588	chr6:119215902	C=0.803, G=0.197	1	1	0.165461	0.025873039	0.02-0.032	2.00E-17
rs147886588	Mean platelet volume	32888493	rs147886588	chr6:119215902	C=0.803, G=0.197	1	1	0.833055	0.026321	0.021-0.031	4.00E-24
rs147886588	Mean platelet volume	32888493	rs147886588	chr6:119215902	C=0.803, G=0.197	1	1	0.831928	NA	NA	1.00E-21
rs147886588	Histone chaperone ASF1A levels	34648354	rs147886588	chr6:119215902	C=0.803, G=0.197	1	1	0.83	0.281	0.25-0.31	3.00E-61
rs2516471	Mean platelet volume	32888494	rs2516471	chr6:31400292	A=0.047, G=0.953	1	1	0.062429	0.09513792	0.085-0.106	8.00E-72
rs11756806	Mean platelet volume	32888494	rs11756806	chr6:47328417	C=0.89, T=0.11	1	1	0.10433	0.03577798	0.029-0.043	3.00E-22
rs4711890	Mean platelet volume	32888494	rs4711890	chr6:47606712	C=0.747, G=0.253	1	1	0.267882	0.035557	0.031-0.041	2.00E-44
rs4711890	Platelet count	27863252	rs4711890	chr6:47606712	C=0.747, G=0.253	1	1	0.2675	0.03050902	0.022-0.039	1.00E-13
rs4711890	Platelet distribution width	32888494	rs4711890	chr6:47606712	C=0.747, G=0.253	1	1	0.267894	0.03695807	0.032-0.042	8.00E-45
rs4236051	Gestational thrombocytopenia	38064665	rs4236051	chr6:36469821	C=0.989, T=0.011	1	1	0.137344	0.78	0.74-0.82	3.00E-23
rs4236051	Platelet count	34469753	rs4236051	chr6:36469821	C=0.989, T=0.011	1	1	0.991	NA	NA	1.00E-14
rs688167	Mean platelet volume	32888494	rs688167	chr6:158092648	C=0.322, G=0.678	1	1	0.715704	0.020053605	0.015-0.025	9.00E-16
rs818586	Height	36224396	rs818586	chr7:16693122	C=0.527, G=0.473	1	1	0.4686	0.0033	0.0021-0.0045	4.00E-07
rs56287412	Cholesteryl esters to total lipids ratio in very small VLDL	35213538	rs56287412	chr7:17978828	C=0.507, T=0.493	1	1	0.491999	0.0216479	0.014-0.029	3.00E-08
rs56287412	Cholesterol to total lipids ratio in small HDL	35213538	rs56287412	chr7:17978828	C=0.507, T=0.493	1	1	0.491999	0.022561	0.015-0.031	3.00E-08
rs56287412	Free cholesterol to total lipids ratio in small LDL	35213538	rs56287412	chr7:17978828	C=0.507, T=0.493	1	1	0.491999	0.0220135	0.014-0.03	4.00E-08
rs56287412	Free cholesterol to total lipids ratio in IDL	35213538	rs56287412	chr7:17978828	C=0.507, T=0.493	1	1	0.491999	0.0227371	0.015-0.031	4.00E-08
rs56287412	Cholesteryl esters to total lipids ratio in IDL	35213538	rs56287412	chr7:17978828	C=0.507, T=0.493	1	1	0.491999	0.0222373	0.014-0.03	4.00E-08
rs56287412	Triglycerides to total lipids ratio in IDL	35213538	rs56287412	chr7:17978828	C=0.507, T=0.493	1	1	0.491999	0.0253435	0.018-0.033	2.00E-10
rs56287412	Cholesterol to total lipids ratio in large LDL	35213538	rs56287412	chr7:17978828	C=0.507, T=0.493	1	1	0.491999	0.0226578	0.015-0.031	2.00E-08
rs56287412	Free cholesterol to total lipids ratio in large LDL	35213538	rs56287412	chr7:17978828	C=0.507, T=0.493	1	1	0.491999	0.0230627	0.015-0.031	5.00E-09
rs56287412	Triglycerides to total lipids ratio in large LDL	35213538	rs56287412	chr7:17978828	C=0.507, T=0.493	1	1	0.491999	0.0244304	0.017-0.032	2.00E-09
rs56287412	Cholesterol to total lipids ratio in IDL	35213538	rs56287412	chr7:17978828	C=0.507, T=0.493	1	1	0.491999	0.0273975	0.019-0.035	1.00E-11
rs56287412	Phospholipids to total lipids ratio in IDL	35213538	rs56287412	chr7:17978828	C=0.507, T=0.493	1	1	0.491999	0.0236642	0.015-0.032	1.00E-08
rs56287412	Phospholipids to total lipids ratio in medium HDL	35213538	rs56287412	chr7:17978828	C=0.507, T=0.493	1	1	0.491999	0.0274102	0.02-0.035	4.00E-12
rs56287412	Free cholesterol to total lipids ratio in medium LDL	35213538	rs56287412	chr7:17978828	C=0.507, T=0.493	1	1	0.491999	0.0242365	0.016-0.032	1.00E-09
rs56287412	Heel bone mineral density	30595370	rs56287412	chr7:17978828	C=0.507, T=0.493	1	1	NR	NA	NA	2.00E-08
rs13233747	Mean platelet volume	32888494	rs13233747	chr7:73149302	A=0.356, G=0.644	1	1	0.348239	0.020523489	0.016-0.025	3.00E-18
rs13233747	Platelet distribution width	32888494	rs13233747	chr7:73149302	A=0.356, G=0.644	1	1	0.348296	0.018052783	0.012-0.024	7.00E-10
rs13233747	Mean platelet volume	32888493	rs13233747	chr7:73149302	A=0.356, G=0.644	1	1	0.650845	0.022365	0.018-0.026	1.00E-28
rs13233747	Mean platelet volume	32888493	rs13233747	chr7:73149302	A=0.356, G=0.644	1	1	0.634967	NA	NA	1.00E-26
rs13224082	Plateletcrit	32888494	rs13224082	chr7:116515781	A=0.763, T=0.237	1	1	0.241682	0.020856895	0.016-0.026	3.00E-15
rs13224082	Platelet distribution width	32888494	rs13224082	chr7:116515781	A=0.763, T=0.237	1	1	0.241717	0.037635926	0.032-0.043	4.00E-46
rs13224082	Platelet count	32888494	rs13224082	chr7:116515781	A=0.763, T=0.237	1	1	0.241707	0.032340616	0.027-0.038	2.00E-34
rs13224082	Platelet distribution width	27863252	rs13224082	chr7:116515781	A=0.763, T=0.237	1	1	0.2429	0.04121992	0.033-0.049	9.00E-23
rs690686	Mean platelet volume	32888494	rs690686	chr7:129211489	C=0.904, T=0.096	1	1	0.087956	0.029930878	0.022-0.038	6.00E-14
rs690686	Mean platelet volume	32888493	rs690686	chr7:129211489	C=0.904, T=0.096	1	1	0.911838	0.032025	0.025-0.039	4.00E-21
rs11765436	Mean platelet volume	32888494	rs11765436	chr7:50344077	A=0.311, T=0.689	1	1	0.333219	0.015741974	0.011-0.02	4.00E-11
rs35150201	Mean corpuscular hemoglobin	32888493	rs35150201	chr7:135346262	G=0.49, T=0.51	1	1	0.483074	0.017981	0.014-0.022	1.00E-20
rs35150201	Mean corpuscular hemoglobin	32888493	rs35150201	chr7:135346262	G=0.49, T=0.51	1	1	0.451764	NA	NA	3.00E-22
rs35150201	Mean corpuscular volume	32888493	rs35150201	chr7:135346262	G=0.49, T=0.51	1	1	0.453548	NA	NA	2.00E-16
rs35150201	Mean corpuscular volume	32888494	rs35150201	chr7:135346262	G=0.49, T=0.51	1	1	0.483358	0.0160271	0.012-0.02	1.00E-15
rs35150201	Mean platelet volume	32888494	rs35150201	chr7:135346262	G=0.49, T=0.51	1	1	0.483861	0.023318535	0.019-0.028	3.00E-25
rs35150201	Plateletcrit	27863252	rs35150201	chr7:135346262	G=0.49, T=0.51	1	1	0.4835	0.0280558	0.021-0.035	3.00E-14
rs35150201	Plateletcrit	32888494	rs35150201	chr7:135346262	G=0.49, T=0.51	1	1	0.483843	0.022015858	0.017-0.027	3.00E-19
rs35150201	Mean corpuscular volume	32888493	rs35150201	chr7:135346262	G=0.49, T=0.51	1	1	0.48279	0.014722	0.011-0.018	6.00E-16
rs35150201	Mean platelet volume	32888493	rs35150201	chr7:135346262	G=0.49, T=0.51	1	1	0.516191	0.02103	0.017-0.025	6.00E-28
rs35150201	Mean platelet volume	32888493	rs35150201	chr7:135346262	G=0.49, T=0.51	1	1	0.521146	NA	NA	5.00E-25
rs35150201	Mean corpuscular hemoglobin	32888494	rs35150201	chr7:135346262	G=0.49, T=0.51	1	1	0.483367	0.01965848	0.015-0.024	6.00E-19
rs35150201	Eosinophil counts	30595370	rs35150201	chr7:135346262	G=0.49, T=0.51	1	1	NR	NA	NA	8.00E-13
rs35150201	Mean corpuscular hemoglobin	30595370	rs35150201	chr7:135346262	G=0.49, T=0.51	1	1	NR	NA	NA	2.00E-18
rs35150201	Mean platelet volume	27863252	rs35150201	chr7:135346262	G=0.49, T=0.51	1	1	0.4835	0.02100448	0.014-0.028	8.00E-09
rs35150201	Mean corpuscular hemoglobin	27863252	rs35150201	chr7:135346262	G=0.49, T=0.51	1	1	0.4829	0.02112326	0.014-0.028	3.00E-09
rs35150201	Eosinophil counts	34594039	rs35150201	chr7:135346262	G=0.49, T=0.51	1	1	NR	0.0124	0.0091-0.0157	8.00E-14
rs35150201	Mean corpuscular volume	34594039	rs35150201	chr7:135346262	G=0.49, T=0.51	1	1	NR	0.0159	0.012-0.02	4.00E-15
rs35150201	Red blood cell count	34594039	rs35150201	chr7:135346262	G=0.49, T=0.51	1	1	NR	0.0134	0.01-0.017	2.00E-14
rs35150201	Mean corpuscular hemoglobin	34594039	rs35150201	chr7:135346262	G=0.49, T=0.51	1	1	NR	0.0193	0.015-0.023	2.00E-21
rs35150201	Myeloproliferative neoplasms (MTAG)	37684235	rs35150201	chr7:135346262	G=0.49, T=0.51	1	1	NR	0.01	0.008-0.012	7.00E-13
rs35150201	Mitochondrial DNA copy number (raw)	37587338	rs35150201	chr7:135346262	G=0.49, T=0.51	1	1	0.5198	0.019871	0.013-0.027	1.00E-08
rs7792825	Mean platelet volume	32888494	rs7792825	chr7:1006573	C=0.306, T=0.694	1	1	0.284141	0.015191712	0.01-0.02	1.00E-09
rs7792825	Platelet count	32888494	rs7792825	chr7:1006573	C=0.306, T=0.694	1	1	0.284112	0.015695779	0.011-0.021	4.00E-10
rs7792825	Height	36224396	rs7792825	chr7:1006573	C=0.306, T=0.694	1	1	0.2853	0.0057	0.0043-0.0071	9.00E-16
rs7808005	Mean platelet volume	32888494	rs7808005	chr7:37457359	C=0.734, T=0.266	1	1	0.278408	0.022911027	0.018-0.028	2.00E-18
rs7808005	Mean platelet volume	32888493	rs7808005	chr7:37457359	C=0.734, T=0.266	1	1	0.720952	0.029816	0.026-0.034	4.00E-44
rs7808005	Mean platelet volume	32888493	rs7808005	chr7:37457359	C=0.734, T=0.266	1	1	0.721227	NA	NA	2.00E-42
rs12670684	High light scatter reticulocyte count	32888494	rs12670684	chr7:123405942	A=0.905, G=0.095	1	1	0.079701	0.029928908	0.022-0.038	1.00E-12
rs12670684	Mean corpuscular hemoglobin concentration	32888493	rs12670684	chr7:123405942	A=0.905, G=0.095	1	1	0.0844346	NA	NA	7.00E-15
rs3918226	Estimated glomerular filtration rate	31451708	rs3918226	chr7:150690176	C=0.902, T=0.098	1	1	0.084	0.0028	0.0016-0.004	4.00E-07
rs3918226	Systolic blood pressure x alcohol consumption interaction (2df test)	29912962	rs3918226	chr7:150690176	C=0.902, T=0.098	1	1	0.08	NA	NA	2.00E-14
rs3918226	Mean platelet volume	32888494	rs3918226	chr7:150690176	C=0.902, T=0.098	1	1	0.080761	0.026705137	0.019-0.035	1.00E-10
rs3918226	Coronary artery disease	26343387	rs3918226	chr7:150690176	C=0.902, T=0.098	1	1	0.06	1.14	1.09-1.19	2.00E-09
rs3918226	Platelet distribution width	32888494	rs3918226	chr7:150690176	C=0.902, T=0.098	1	1	0.080762	0.02590168	0.018-0.034	6.00E-10
rs3918226	Myocardial infarction	33532862	rs3918226	chr7:150690176	C=0.902, T=0.098	1	1	0.068905	1.12	1.09-1.16	4.00E-13
rs3918226	Myocardial infarction	33532862	rs3918226	chr7:150690176	C=0.902, T=0.098	1	1	0.077561	1.13	1.08-1.17	4.00E-09
rs3918226	Systolic blood pressure	30595370	rs3918226	chr7:150690176	C=0.902, T=0.098	1	1	NR	NA	NA	8.00E-25
rs3918226	Mean platelet volume	32888493	rs3918226	chr7:150690176	C=0.902, T=0.098	1	1	0.91894	0.028873	0.022-0.036	6.00E-16
rs3918226	Mean platelet volume	32888493	rs3918226	chr7:150690176	C=0.902, T=0.098	1	1	0.921796	NA	NA	9.00E-14
rs3918226	Cardiovascular disease	30595370	rs3918226	chr7:150690176	C=0.902, T=0.098	1	1	NR	NA	NA	2.00E-49
rs3918226	Eczema	30595370	rs3918226	chr7:150690176	C=0.902, T=0.098	1	1	NR	NA	NA	4.00E-14
rs3918226	Height	30595370	rs3918226	chr7:150690176	C=0.902, T=0.098	1	1	NR	NA	NA	1.00E-32
rs3918226	Diastolic blood pressure	28739976	rs3918226	chr7:150690176	C=0.902, T=0.098	1	1	0.078	0.667	0.49-0.85	2.00E-13
rs3918226	Hay fever and/or eczema	31361310	rs3918226	chr7:150690176	C=0.902, T=0.098	1	1	0.9224	1.0728463	1.05-1.1	6.00E-10
rs3918226	Diastolic blood pressure (cigarette smoking interaction)	29455858	rs3918226	chr7:150690176	C=0.902, T=0.098	1	1	NR	NA	NA	4.00E-33
rs3918226	Systolic blood pressure (cigarette smoking interaction)	29455858	rs3918226	chr7:150690176	C=0.902, T=0.098	1	1	NR	NA	NA	2.00E-12
rs3918226	Diastolic blood pressure	27841878	rs3918226	chr7:150690176	C=0.902, T=0.098	1	1	NR	0.474	NA	4.00E-23
rs3918226	Systolic blood pressure	27841878	rs3918226	chr7:150690176	C=0.902, T=0.098	1	1	NR	0.474	NA	2.00E-09
rs3918226	Appendicular lean mass	33097823	rs3918226	chr7:150690176	C=0.902, T=0.098	1	1	0.081	0.0386	0.032-0.046	2.00E-27
rs3918226	Coronary artery disease or von Willebrand factor levels (pleiotropy)	35285134	rs3918226	chr7:150690176	C=0.902, T=0.098	1	1	NR	NA	NA	2.00E-16
rs3918226	Coronary artery disease or factor VIII levels (pleiotropy)	35285134	rs3918226	chr7:150690176	C=0.902, T=0.098	1	1	NR	NA	NA	2.00E-16
rs3918226	Coronary artery disease or factor VII levels (pleiotropy)	35285134	rs3918226	chr7:150690176	C=0.902, T=0.098	1	1	NR	NA	NA	2.00E-16
rs3918226	Myocardial infarction	34594039	rs3918226	chr7:150690176	C=0.902, T=0.098	1	1	NR	0.1348	0.093-0.177	3.00E-10
rs3918226	Coronary artery disease or factor XI levels (pleiotropy)	35285134	rs3918226	chr7:150690176	C=0.902, T=0.098	1	1	NR	NA	NA	2.00E-16
rs3918226	Coronary artery disease or fibrinogen levels (pleiotropy)	35285134	rs3918226	chr7:150690176	C=0.902, T=0.098	1	1	NR	NA	NA	8.00E-17
rs3918226	Estimated glomerular filtration rate (creatinine)	35710981	rs3918226	chr7:150690176	C=0.902, T=0.098	1	1	0.0793	8.747	NA	2.00E-18
rs3918226	Offspring birth weight	31043758	rs3918226	chr7:150690176	C=0.902, T=0.098	1	1	0.918956	0.039755	0.028-0.051	9.00E-12
rs3918226	Coronary artery disease	30104761	rs3918226	chr7:150690176	C=0.902, T=0.098	1	1	0.081	NA	NA	2.00E-10
rs3918226	Coronary artery disease	29212778	rs3918226	chr7:150690176	C=0.902, T=0.098	1	1	0.072	0.122	0.097-0.147	3.00E-21
rs3918226	Coronary artery disease (myocardial infarction, percutaneous transluminal coronary angioplasty, coronary artery bypass grafting, angina or chromic ischemic heart disease)	28714975	rs3918226	chr7:150690176	C=0.902, T=0.098	1	1	0.071	1.13	1.09-1.17	2.00E-12
rs3918226	Coronary artery disease	29212778	rs3918226	chr7:150690176	C=0.902, T=0.098	1	1	0.0724	0.1219	0.097-0.147	3.00E-21
rs3918226	Coronary artery disease	29212778	rs3918226	chr7:150690176	C=0.902, T=0.098	1	1	0.0732	0.1071	0.085-0.13	1.00E-20
rs3918226	Diastolic blood pressure x alcohol consumption interaction (2df test)	29912962	rs3918226	chr7:150690176	C=0.902, T=0.098	1	1	0.08	NA	NA	4.00E-31
rs3918226	Systolic blood pressure	30578418	rs3918226	chr7:150690176	C=0.902, T=0.098	1	1	0.0776	0.5088	0.37-0.64	2.00E-13
rs3918226	Estimated glomerular filtration rate (creatinine)	34272381	rs3918226	chr7:150690176	C=0.902, T=0.098	1	1	0.081029737	0.0042	0.0033-0.0051	6.00E-21
rs3918226	Estimated glomerular filtration rate (cystatin c)	34272381	rs3918226	chr7:150690176	C=0.902, T=0.098	1	1	0.08	0.0041	0.0023-0.0059	1.00E-06
rs3918226	Estimated glomerular filtration rate (creatinine)	34272381	rs3918226	chr7:150690176	C=0.902, T=0.098	1	1	0.0825	0.00305575	0.0021-0.004	1.00E-09
rs3918226	Medication use (agents acting on the renin-angiotensin system)	34594039	rs3918226	chr7:150690176	C=0.902, T=0.098	1	1	NR	0.1453	0.12-0.17	2.00E-37
rs3918226	Medication use (calcium channel blockers)	34594039	rs3918226	chr7:150690176	C=0.902, T=0.098	1	1	NR	0.1613	0.13-0.19	4.00E-26
rs3918226	Medication use (beta blocking agents)	34594039	rs3918226	chr7:150690176	C=0.902, T=0.098	1	1	NR	0.1464	0.12-0.18	8.00E-21
rs3918226	Medication use (diuretics)	34594039	rs3918226	chr7:150690176	C=0.902, T=0.098	1	1	NR	0.1665	0.14-0.2	7.00E-29
rs3918226	Medication use (HMG CoA reductase inhibitors)	34594039	rs3918226	chr7:150690176	C=0.902, T=0.098	1	1	NR	0.0685	0.048-0.089	7.00E-11
rs3918226	Medication use (HMG CoA reductase inhibitors)	31015401	rs3918226	chr7:150690176	C=0.902, T=0.098	1	1	0.0779394	0.06852254	0.048-0.089	7.00E-11
rs3918226	Medication use (beta blocking agents)	31015401	rs3918226	chr7:150690176	C=0.902, T=0.098	1	1	0.0761934	0.14636576	0.12-0.18	8.00E-21
rs3918226	Medication use (diuretics)	31015401	rs3918226	chr7:150690176	C=0.902, T=0.098	1	1	0.0763907	0.1665414	0.14-0.2	7.00E-29
rs3918226	Medication use (calcium channel blockers)	31015401	rs3918226	chr7:150690176	C=0.902, T=0.098	1	1	0.0761387	0.16126491	0.13-0.19	4.00E-26
rs3918226	Medication use (agents acting on the renin-angiotensin system)	31015401	rs3918226	chr7:150690176	C=0.902, T=0.098	1	1	0.0773003	0.145321	0.12-0.17	2.00E-37
rs3918226	Coronary artery disease	36474045	rs3918226	chr7:150690176	C=0.902, T=0.098	1	1	0.081	1.118	1.098-1.139	5.00E-32
rs3918226	Medication use for hypertension (number of purchases)	36653479	rs3918226	chr7:150690176	C=0.902, T=0.098	1	1	NR	0.047005	0.042-0.052	3.00E-66
rs3918226	Right ventricular stroke volume	37126556	rs3918226	chr7:150690176	C=0.902, T=0.098	1	1	NR	NA	NA	6.00E-09
rs3918226	Right ventricular end diastolic volume	37126556	rs3918226	chr7:150690176	C=0.902, T=0.098	1	1	NR	NA	NA	2.00E-08
rs3918226	Systolic blood pressure	38689001	rs3918226	chr7:150690176	C=0.902, T=0.098	1	1	NR	0.5655	0.47-0.66	9.00E-34
rs3918226	Diastolic blood pressure	38459180	rs3918226	chr7:150690176	C=0.902, T=0.098	1	1	NR	0.05	0.038-0.062	1.00E-16
rs3918226	Diastolic blood pressure	38459180	rs3918226	chr7:150690176	C=0.902, T=0.098	1	1	NR	0.05	0.042-0.058	2.00E-28
rs3918226	Diastolic blood pressure	38689001	rs3918226	chr7:150690176	C=0.902, T=0.098	1	1	NR	0.5519	0.5-0.61	1.00E-81
rs2709865	Mean platelet volume	32888494	rs2709865	chr7:158539572	C=0.95, T=0.05	1	1	0.9409362	0.05486901	0.045-0.065	2.00E-27
rs6796	Lymphocyte percentage of white cells	32888494	rs6796	chr7:6502367	C=0.247, T=0.753	1	1	0.277968	0.028245682	0.023-0.033	5.00E-30
rs6796	Monocyte count	32888493	rs6796	chr7:6502367	C=0.247, T=0.753	1	1	0.274261	0.045504	0.041-0.05	2.00E-102
rs6796	Attention deficit hyperactivity disorder (inattention symptoms)	32595297	rs6796	chr7:6502367	C=0.247, T=0.753	1	1	0.491	NA	NA	3.00E-07
rs6796	Monocyte count	32888494	rs6796	chr7:6502367	C=0.247, T=0.753	1	1	0.277923	0.045455188	0.041-0.05	2.00E-75
rs6796	Monocyte percentage of white cells	32888494	rs6796	chr7:6502367	C=0.247, T=0.753	1	1	0.277939	0.04941755	0.045-0.054	8.00E-89
rs6796	Mean platelet volume	32888494	rs6796	chr7:6502367	C=0.247, T=0.753	1	1	0.278742	0.030353624	0.025-0.035	6.00E-34
rs6796	Granulocyte percentage of myeloid white cells	27863252	rs6796	chr7:6502367	C=0.247, T=0.753	1	1	0.2773	0.05942082	0.052-0.067	2.00E-50
rs6796	Monocyte percentage of white cells	27863252	rs6796	chr7:6502367	C=0.247, T=0.753	1	1	0.2773	0.05592196	0.048-0.064	5.00E-45
rs6796	Neutrophil percentage of white cells	32888494	rs6796	chr7:6502367	C=0.247, T=0.753	1	1	0.277977	0.03800077	0.033-0.043	5.00E-53
rs6796	Monocyte count	32888493	rs6796	chr7:6502367	C=0.247, T=0.753	1	1	0.291998	NA	NA	1.00E-109
rs6796	Mean platelet volume	32888493	rs6796	chr7:6502367	C=0.247, T=0.753	1	1	0.722368	0.032232	0.028-0.036	3.00E-51
rs6796	Mean platelet volume	32888493	rs6796	chr7:6502367	C=0.247, T=0.753	1	1	0.719716	NA	NA	6.00E-48
rs6796	Lymphocyte count	32888493	rs6796	chr7:6502367	C=0.247, T=0.753	1	1	0.292001	NA	NA	7.00E-40
rs6796	Mean platelet volume	27863252	rs6796	chr7:6502367	C=0.247, T=0.753	1	1	0.2783	0.03154139	0.024-0.039	5.00E-15
rs6796	Monocyte count	27863252	rs6796	chr7:6502367	C=0.247, T=0.753	1	1	0.2774	0.05028517	0.042-0.058	1.00E-36
rs6796	GZMH/KLRD1 protein level ratio	38412862	rs6796	chr7:6502367	C=0.247, T=0.753	1	1	NR	0.0797145	0.065-0.095	2.00E-25
rs6796	GZMA/ITGB7 protein level ratio	38412862	rs6796	chr7:6502367	C=0.247, T=0.753	1	1	NR	0.0993653	0.084-0.114	2.00E-38
rs6796	CRTAM/GZMA protein level ratio	38412862	rs6796	chr7:6502367	C=0.247, T=0.753	1	1	NR	0.0813535	0.066-0.096	4.00E-26
rs6796	CRELD2/F2R protein level ratio	38412862	rs6796	chr7:6502367	C=0.247, T=0.753	1	1	NR	0.101112	0.086-0.116	5.00E-40
rs6796	NOTCH1/SEMA7A protein level ratio	38412862	rs6796	chr7:6502367	C=0.247, T=0.753	1	1	NR	0.0894249	0.075-0.104	3.00E-33
rs6796	FCRL5/MZB1 protein level ratio	38412862	rs6796	chr7:6502367	C=0.247, T=0.753	1	1	NR	0.0881857	0.073-0.103	2.00E-31
rs6796	MMP9/OLR1 protein level ratio	38412862	rs6796	chr7:6502367	C=0.247, T=0.753	1	1	NR	0.0571538	0.042-0.072	1.00E-13
rs6796	Serum levels of protein COLGALT1	35078996	rs6796	chr7:6502367	C=0.247, T=0.753	1	1	0.2323	0.274547	0.23-0.32	2.00E-37
rs6796	CD40/CRELD2 protein level ratio	38412862	rs6796	chr7:6502367	C=0.247, T=0.753	1	1	NR	0.105639	0.091-0.121	3.00E-43
rs6796	ERP44/SUMF2 protein level ratio	38412862	rs6796	chr7:6502367	C=0.247, T=0.753	1	1	NR	0.0922902	0.077-0.107	6.00E-33
rs6796	SERPINB6/TXNDC5 protein level ratio	38412862	rs6796	chr7:6502367	C=0.247, T=0.753	1	1	NR	0.0627087	0.048-0.078	2.00E-16
rs6796	RWDD1/TXNDC5 protein level ratio	38412862	rs6796	chr7:6502367	C=0.247, T=0.753	1	1	NR	0.0592173	0.044-0.074	5.00E-15
rs6796	ADGRE5/SEMA7A protein level ratio	38412862	rs6796	chr7:6502367	C=0.247, T=0.753	1	1	NR	0.116137	0.1-0.13	1.00E-53
rs6796	Monocyte count	34594039	rs6796	chr7:6502367	C=0.247, T=0.753	1	1	0.381205	0.0327417	0.024-0.042	1.00E-12
rs6796	Neutrophil count	34594039	rs6796	chr7:6502367	C=0.247, T=0.753	1	1	NR	0.0186	0.014-0.023	1.00E-15
rs6796	Monocyte count	34594039	rs6796	chr7:6502367	C=0.247, T=0.753	1	1	NR	0.0379	0.033-0.042	1.00E-63
rs6796	Monocyte count	34469753	rs6796	chr7:6502367	C=0.247, T=0.753	1	1	0.722	NA	NA	3.00E-34
rs6796	Neutrophil-to-lymphocyte ratio	34469753	rs6796	chr7:6502367	C=0.247, T=0.753	1	1	0.722	NA	NA	1.00E-23
rs6796	Uronyl 2-sulfotransferase levels	34648354	rs6796	chr7:6502367	C=0.247, T=0.753	1	1	0.73	0.158	0.13-0.19	4.00E-26
rs6796	White blood cell count	38116116	rs6796	chr7:6502367	C=0.247, T=0.753	1	1	NR	NA	NA	7.00E-14
rs13231886	Mean corpuscular hemoglobin	27863252	rs13231886	chr7:44814172	A=0.415, G=0.585	1	1	0.4026	0.03861984	0.032-0.046	1.00E-26
rs13231886	Non-word reading	35998220	rs13231886	chr7:44814172	A=0.415, G=0.585	1	1	0.3956	0.0546	0.033-0.076	9.00E-07
rs13231886	Cigarettes smoked per day	36477530	rs13231886	chr7:44814172	A=0.415, G=0.585	1	1	0.367	0.0106	0.0073-0.0139	2.00E-10
rs7786376	Gamma glutamyl transferase levels	29403010	rs7786376	chr7:73042614	A=0.756, G=0.244	1	1	NR	0.06432	0.051-0.078	1.00E-21
rs7786376	Cholelithiasis	34594039	rs7786376	chr7:73042614	A=0.756, G=0.244	1	1	NR	0.058	0.038-0.078	1.00E-08
rs7786376	Serum albumin levels	34594039	rs7786376	chr7:73042614	A=0.756, G=0.244	1	1	0.109362	0.0422734	0.03-0.054	3.00E-12
rs56094005	Lymphocyte count	32888494	rs56094005	chr8:21769432	A=0.957, G=0.043	1	1	0.043596	0.041543104	0.031-0.052	2.00E-14
rs56094005	Mean platelet volume	32888494	rs56094005	chr8:21769432	A=0.957, G=0.043	1	1	0.043383	0.058919013	0.048-0.07	2.00E-26
rs56094005	Platelet distribution width	32888494	rs56094005	chr8:21769432	A=0.957, G=0.043	1	1	0.043379	0.04251164	0.032-0.053	1.00E-14
rs56094005	Mean platelet volume	32888493	rs56094005	chr8:21769432	A=0.957, G=0.043	1	1	0.956859	0.062395	0.053-0.072	2.00E-39
rs56094005	Mean platelet volume	32888493	rs56094005	chr8:21769432	A=0.957, G=0.043	1	1	0.958514	NA	NA	3.00E-36
rs56094005	Lymphocyte count	32888493	rs56094005	chr8:21769432	A=0.957, G=0.043	1	1	0.042917	0.040102	0.031-0.049	2.00E-17
rs56094005	TNFRSF1A/TNFRSF1B protein level ratio	38412862	rs56094005	chr8:21769432	A=0.957, G=0.043	1	1	NR	0.143743	0.11-0.18	8.00E-18
rs56094005	Serum albumin levels	34594039	rs56094005	chr8:21769432	A=0.957, G=0.043	1	1	NR	0.0465	0.035-0.058	1.00E-14
rs56094005	Lymphocyte count	34594039	rs56094005	chr8:21769432	A=0.957, G=0.043	1	1	NR	0.0355	0.024-0.047	1.00E-09
rs11775560	Mean corpuscular volume	32888493	rs11775560	chr8:61660163	A=0.797, G=0.203	1	1	0.193617	NA	NA	9.00E-13
rs11775560	Neutrophil count	34469753	rs11775560	chr8:61660163	A=0.797, G=0.203	1	1	0.813	NA	NA	1.00E-35
rs11775560	Mean corpuscular volume	34594039	rs11775560	chr8:61660163	A=0.797, G=0.203	1	1	NR	0.015	0.01-0.02	4.00E-09
rs11775560	Lactosyl-N-palmitoyl-sphingosine (d18:1/16:0) levels	35347128	rs11775560	chr8:61660163	A=0.797, G=0.203	1	1	NR	0.18	NA	1.00E-13
rs11775560	Lactosyl-N-palmitoyl-sphingosine levels	36357675	rs11775560	chr8:61660163	A=0.797, G=0.203	1	1	0.8142	0.16404492	0.14-0.19	9.00E-36
rs11775560	Carcinoembryonic antigen-related cell adhesion molecule 8 levels	34648354	rs11775560	chr8:61660163	A=0.797, G=0.203	1	1	0.82	0.243	0.21-0.28	2.00E-45
rs11775560	Immature granulocyte percentage of white cells	37596262	rs11775560	chr8:61660163	A=0.797, G=0.203	1	1	0.1888	0.0615706	0.043-0.08	4.00E-11
rs11775560	Neutrophil side fluorescence distribution width	37596262	rs11775560	chr8:61660163	A=0.797, G=0.203	1	1	0.1887	0.0577438	0.04-0.076	2.00E-10
rs7830416	Platelet count	32888493	rs7830416	chr8:101469908	A=0.851, T=0.149	1	1	0.861151	0.020235	0.015-0.025	4.00E-14
rs7830416	Platelet count	32888493	rs7830416	chr8:101469908	A=0.851, T=0.149	1	1	0.774487	NA	NA	1.00E-13
rs7830416	Mean platelet volume	32888494	rs7830416	chr8:101469908	A=0.851, T=0.149	1	1	0.865249	0.023260431	0.017-0.03	2.00E-12
rs7830416	Platelet count	32888494	rs7830416	chr8:101469908	A=0.851, T=0.149	1	1	0.865247	0.021164358	0.015-0.028	2.00E-10
rs7830416	Mean platelet volume	32888493	rs7830416	chr8:101469908	A=0.851, T=0.149	1	1	0.147703	NA	NA	6.00E-14
rs1158569	Refractive error	32231278	rs1158569	chr8:131331012	A=0.486, C=0.514	1	1	NR	NA	NA	3.00E-09
rs182120	Mean platelet volume	32888494	rs182120	chr8:81418642	A=0.661, C=0.339	1	1	0.29014	0.016559223	0.012-0.021	3.00E-11
rs6993770	Platelet count	22139419	rs6993770	chr8:106581528	A=0.703, T=0.297	1	1	NR	3.668	2.81-4.5210^9/	4.00E-17
rs6993770	Platelet count	32888493	rs6993770	chr8:106581528	A=0.703, T=0.297	1	1	0.286734	0.068814	0.065-0.073	9.00E-254
rs6993770	Platelet count	32888493	rs6993770	chr8:106581528	A=0.703, T=0.297	1	1	0.308927	NA	NA	3.00E-280
rs6993770	Mean platelet volume	32888494	rs6993770	chr8:106581528	A=0.703, T=0.297	1	1	0.286336	0.044243727	0.039-0.049	2.00E-70
rs6993770	Platelet count	27863252	rs6993770	chr8:106581528	A=0.703, T=0.297	1	1	0.2857	0.06999471	0.062-0.078	1.00E-67
rs6993770	Platelet count	26805783	rs6993770	chr8:106581528	A=0.703, T=0.297	1	1	0.69	4.74	3.07-6.41	3.00E-08
rs6993770	Vascular endothelial growth factor levels	26910538	rs6993770	chr8:106581528	A=0.703, T=0.297	1	1	0.7	0.16	0.14-0.18	4.00E-55
rs6993770	Plateletcrit	27863252	rs6993770	chr8:106581528	A=0.703, T=0.297	1	1	0.2854	0.05340481	0.045-0.061	7.00E-40
rs6993770	Plateletcrit	32888494	rs6993770	chr8:106581528	A=0.703, T=0.297	1	1	0.286354	0.055703867	0.051-0.061	2.00E-110
rs6993770	Platelet distribution width	32888494	rs6993770	chr8:106581528	A=0.703, T=0.297	1	1	0.286348	0.05875265	0.054-0.064	5.00E-122
rs6993770	Platelet count	33545615	rs6993770	chr8:106581528	A=0.703, T=0.297	1	1	NR	3.96	2.77-5.15()	1.00E-10
rs6993770	Platelet count	32888494	rs6993770	chr8:106581528	A=0.703, T=0.297	1	1	0.286329	0.06919311	0.064-0.074	2.00E-169
rs6993770	Mean platelet volume	32888493	rs6993770	chr8:106581528	A=0.703, T=0.297	1	1	0.713684	0.047269	0.043-0.051	1.00E-109
rs6993770	Mean platelet volume	32888493	rs6993770	chr8:106581528	A=0.703, T=0.297	1	1	0.709691	NA	NA	8.00E-111
rs6993770	Blood protein levels in cardiovascular risk	28369058	rs6993770	chr8:106581528	A=0.703, T=0.297	1	1	0.27	0.17	NA	7.00E-14
rs6993770	Vascular endothelial growth factor levels	21757650	rs6993770	chr8:106581528	A=0.703, T=0.297	1	1	0.32	NA	NA	5.00E-23
rs6993770	Red blood cell count	30595370	rs6993770	chr8:106581528	A=0.703, T=0.297	1	1	NR	NA	NA	1.00E-11
rs6993770	Mean platelet volume	27863252	rs6993770	chr8:106581528	A=0.703, T=0.297	1	1	0.2854	0.04908564	0.041-0.057	1.00E-34
rs6993770	Interleukin-12p70 levels	27989323	rs6993770	chr8:106581528	A=0.703, T=0.297	1	1	NR	0.0918	0.055-0.129	1.00E-06
rs6993770	Platelet distribution width	27863252	rs6993770	chr8:106581528	A=0.703, T=0.297	1	1	0.2855	0.0605383	0.053-0.068	2.00E-52
rs6993770	Vascular endothelial growth factor levels	33067605	rs6993770	chr8:106581528	A=0.703, T=0.297	1	1	0.73	0.1352	NA	4.00E-36
rs6993770	Matrix metalloproteinase-1 levels	33067605	rs6993770	chr8:106581528	A=0.703, T=0.297	1	1	0.73	0.1091	NA	4.00E-24
rs6993770	TBCB/TBCC protein level ratio	38412862	rs6993770	chr8:106581528	A=0.703, T=0.297	1	1	NR	0.0822215	0.067-0.097	4.00E-27
rs6993770	HARS1/MESD protein level ratio	38412862	rs6993770	chr8:106581528	A=0.703, T=0.297	1	1	NR	0.138501	0.12-0.15	2.00E-74
rs6993770	HARS1/SERPINB1 protein level ratio	38412862	rs6993770	chr8:106581528	A=0.703, T=0.297	1	1	NR	0.115955	0.1-0.13	1.00E-52
rs6993770	TBC1D23/VASH1 protein level ratio	38412862	rs6993770	chr8:106581528	A=0.703, T=0.297	1	1	NR	0.0962413	0.081-0.111	5.00E-36
rs6993770	ANGPT1/APP protein level ratio	38412862	rs6993770	chr8:106581528	A=0.703, T=0.297	1	1	NR	0.291257	0.28-0.31	3E-321
rs6993770	ANGPT1/CCN2 protein level ratio	38412862	rs6993770	chr8:106581528	A=0.703, T=0.297	1	1	NR	0.291223	0.28-0.31	3E-325
rs6993770	INPPL1/SH2B3 protein level ratio	38412862	rs6993770	chr8:106581528	A=0.703, T=0.297	1	1	NR	0.115289	0.1-0.13	3.00E-50
rs6993770	CLEC1B/DIABLO protein level ratio	38412862	rs6993770	chr8:106581528	A=0.703, T=0.297	1	1	NR	0.154312	0.14-0.17	3.00E-91
rs6993770	CLEC1B/LGALS8 protein level ratio	38412862	rs6993770	chr8:106581528	A=0.703, T=0.297	1	1	NR	0.174304	0.16-0.19	4.00E-118
rs6993770	LAT/LYN protein level ratio	38412862	rs6993770	chr8:106581528	A=0.703, T=0.297	1	1	NR	0.117559	0.1-0.13	1.00E-53
rs6993770	CLEC1B/F11R protein level ratio	38412862	rs6993770	chr8:106581528	A=0.703, T=0.297	1	1	NR	0.168578	0.15-0.18	4.00E-109
rs6993770	CLEC1B/HEXIM1 protein level ratio	38412862	rs6993770	chr8:106581528	A=0.703, T=0.297	1	1	NR	0.149995	0.14-0.16	9.00E-87
rs6993770	CLEC1B/LBR protein level ratio	38412862	rs6993770	chr8:106581528	A=0.703, T=0.297	1	1	NR	0.160434	0.15-0.18	9.00E-101
rs6993770	LAT/VASH1 protein level ratio	38412862	rs6993770	chr8:106581528	A=0.703, T=0.297	1	1	NR	0.145829	0.13-0.16	3.00E-82
rs6993770	CRKL/PLA2G4A protein level ratio	38412862	rs6993770	chr8:106581528	A=0.703, T=0.297	1	1	NR	0.136524	0.12-0.15	4.00E-73
rs6993770	CRKL/IRAK4 protein level ratio	38412862	rs6993770	chr8:106581528	A=0.703, T=0.297	1	1	NR	0.0879858	0.073-0.103	1.00E-30
rs6993770	MSRA/SERPINB1 protein level ratio	38412862	rs6993770	chr8:106581528	A=0.703, T=0.297	1	1	NR	0.104101	0.089-0.119	2.00E-42
rs6993770	NT5C3A/PRDX5 protein level ratio	38412862	rs6993770	chr8:106581528	A=0.703, T=0.297	1	1	NR	0.089214	0.074-0.104	1.00E-31
rs6993770	NCK2/PLA2G4A protein level ratio	38412862	rs6993770	chr8:106581528	A=0.703, T=0.297	1	1	NR	0.0728529	0.058-0.088	5.00E-22
rs6993770	NCK2/VASH1 protein level ratio	38412862	rs6993770	chr8:106581528	A=0.703, T=0.297	1	1	NR	0.0843778	0.069-0.099	2.00E-28
rs6993770	BANK1/SH2B3 protein level ratio	38412862	rs6993770	chr8:106581528	A=0.703, T=0.297	1	1	NR	0.10764	0.092-0.123	8.00E-44
rs6993770	EBAG9/TBCC protein level ratio	38412862	rs6993770	chr8:106581528	A=0.703, T=0.297	1	1	NR	0.0858614	0.071-0.101	2.00E-29
rs6993770	EDAR/EGF protein level ratio	38412862	rs6993770	chr8:106581528	A=0.703, T=0.297	1	1	NR	0.353482	0.34-0.37	4E-475
rs6993770	EDAR/ENO2 protein level ratio	38412862	rs6993770	chr8:106581528	A=0.703, T=0.297	1	1	NR	0.407933	0.39-0.42	1E-646
rs6993770	EDAR/ERBIN protein level ratio	38412862	rs6993770	chr8:106581528	A=0.703, T=0.297	1	1	NR	0.294707	0.28-0.31	2E-328
rs6993770	EDAR/F11R protein level ratio	38412862	rs6993770	chr8:106581528	A=0.703, T=0.297	1	1	NR	0.322301	0.31-0.34	1E-395
rs6993770	EDAR/F2R protein level ratio	38412862	rs6993770	chr8:106581528	A=0.703, T=0.297	1	1	NR	0.361807	0.35-0.38	1E-502
rs6993770	ENO1/ENO2 protein level ratio	38412862	rs6993770	chr8:106581528	A=0.703, T=0.297	1	1	NR	0.172967	0.16-0.19	5.00E-116
rs6993770	CALCOCO1/TJAP1 protein level ratio	38412862	rs6993770	chr8:106581528	A=0.703, T=0.297	1	1	NR	0.0975616	0.083-0.112	1.00E-37
rs6993770	CALCOCO1/DCTN1 protein level ratio	38412862	rs6993770	chr8:106581528	A=0.703, T=0.297	1	1	NR	0.0918395	0.077-0.107	7.00E-34
rs6993770	CALCOCO1/IKBKG protein level ratio	38412862	rs6993770	chr8:106581528	A=0.703, T=0.297	1	1	NR	0.107594	0.093-0.123	4.00E-45
rs6993770	CD244/CD84 protein level ratio	38412862	rs6993770	chr8:106581528	A=0.703, T=0.297	1	1	NR	0.150272	0.14-0.17	2.00E-87
rs6993770	CD244/GP1BA protein level ratio	38412862	rs6993770	chr8:106581528	A=0.703, T=0.297	1	1	NR	0.195036	0.18-0.21	8.00E-146
rs6993770	CD244/TREML2 protein level ratio	38412862	rs6993770	chr8:106581528	A=0.703, T=0.297	1	1	NR	0.120443	0.11-0.14	2.00E-56
rs6993770	CD2AP/TRAF2 protein level ratio	38412862	rs6993770	chr8:106581528	A=0.703, T=0.297	1	1	NR	0.0836625	0.069-0.099	8.00E-28
rs6993770	Calcium levels	33887147	rs6993770	chr8:106581528	A=0.703, T=0.297	1	1	0.2871	0.001879	0.0014-0.0024/	4.00E-15
rs6993770	CD69/DIABLO protein level ratio	38412862	rs6993770	chr8:106581528	A=0.703, T=0.297	1	1	NR	0.141792	0.13-0.16	2.00E-78
rs6993770	CD63/EDAR protein level ratio	38412862	rs6993770	chr8:106581528	A=0.703, T=0.297	1	1	NR	0.353693	0.34-0.37	2E-477
rs6993770	CD69/DNAJA2 protein level ratio	38412862	rs6993770	chr8:106581528	A=0.703, T=0.297	1	1	NR	0.145164	0.13-0.16	3.00E-81
rs6993770	CD69/EDAR protein level ratio	38412862	rs6993770	chr8:106581528	A=0.703, T=0.297	1	1	NR	0.397793	0.38-0.41	2E-604
rs6993770	CD69/F11R protein level ratio	38412862	rs6993770	chr8:106581528	A=0.703, T=0.297	1	1	NR	0.14083	0.13-0.16	3.00E-75
rs6993770	CD69/NFATC1 protein level ratio	38412862	rs6993770	chr8:106581528	A=0.703, T=0.297	1	1	NR	0.139775	0.12-0.15	1.00E-75
rs6993770	CD69/PLXNB3 protein level ratio	38412862	rs6993770	chr8:106581528	A=0.703, T=0.297	1	1	NR	0.161337	0.15-0.18	4.00E-100
rs6993770	CD69/CHMP1A protein level ratio	38412862	rs6993770	chr8:106581528	A=0.703, T=0.297	1	1	NR	0.142218	0.13-0.16	4.00E-76
rs6993770	CD69/PPP1R2 protein level ratio	38412862	rs6993770	chr8:106581528	A=0.703, T=0.297	1	1	NR	0.183496	0.17-0.2	4.00E-130
rs6993770	CD69/PTPN6 protein level ratio	38412862	rs6993770	chr8:106581528	A=0.703, T=0.297	1	1	NR	0.161658	0.15-0.18	5.00E-99
rs6993770	CD69/RHOC protein level ratio	38412862	rs6993770	chr8:106581528	A=0.703, T=0.297	1	1	NR	0.186709	0.17-0.2	5.00E-130
rs6993770	CD69/SNAP23 protein level ratio	38412862	rs6993770	chr8:106581528	A=0.703, T=0.297	1	1	NR	0.187677	0.17-0.2	1.00E-136
rs6993770	CNPY4/MESD protein level ratio	38412862	rs6993770	chr8:106581528	A=0.703, T=0.297	1	1	NR	0.132712	0.12-0.15	5.00E-67
rs6993770	CLEC1B/TXNDC5 protein level ratio	38412862	rs6993770	chr8:106581528	A=0.703, T=0.297	1	1	NR	0.151031	0.14-0.17	2.00E-89
rs6993770	CLEC1B/VTA1 protein level ratio	38412862	rs6993770	chr8:106581528	A=0.703, T=0.297	1	1	NR	0.154288	0.14-0.17	3.00E-93
rs6993770	CLEC1B/PPP1R2 protein level ratio	38412862	rs6993770	chr8:106581528	A=0.703, T=0.297	1	1	NR	0.17944	0.16-0.19	1.00E-122
rs6993770	CLEC1B/RWDD1 protein level ratio	38412862	rs6993770	chr8:106581528	A=0.703, T=0.297	1	1	NR	0.182349	0.17-0.2	9.00E-130
rs6993770	CLEC1B/SNAP29 protein level ratio	38412862	rs6993770	chr8:106581528	A=0.703, T=0.297	1	1	NR	0.157466	0.14-0.17	5.00E-96
rs6993770	MGLL/PTPN6 protein level ratio	38412862	rs6993770	chr8:106581528	A=0.703, T=0.297	1	1	NR	0.145511	0.13-0.16	2.00E-82
rs6993770	MITD1/RHOC protein level ratio	38412862	rs6993770	chr8:106581528	A=0.703, T=0.297	1	1	NR	0.120044	0.11-0.13	4.00E-56
rs6993770	MGLL/PLA2G4A protein level ratio	38412862	rs6993770	chr8:106581528	A=0.703, T=0.297	1	1	NR	0.179334	0.16-0.19	2.00E-124
rs6993770	DBNL/EDAR protein level ratio	38412862	rs6993770	chr8:106581528	A=0.703, T=0.297	1	1	NR	0.327357	0.31-0.34	1E-411
rs6993770	DIABLO/DOK2 protein level ratio	38412862	rs6993770	chr8:106581528	A=0.703, T=0.297	1	1	NR	0.136479	0.12-0.15	1.00E-74
rs6993770	DBNL/PLA2G4A protein level ratio	38412862	rs6993770	chr8:106581528	A=0.703, T=0.297	1	1	NR	0.114184	0.099-0.129	3.00E-52
rs6993770	DBNL/VASH1 protein level ratio	38412862	rs6993770	chr8:106581528	A=0.703, T=0.297	1	1	NR	0.100699	0.086-0.116	8.00E-40
rs6993770	DBI/MESD protein level ratio	38412862	rs6993770	chr8:106581528	A=0.703, T=0.297	1	1	NR	0.158124	0.14-0.17	1.00E-96
rs6993770	DBI/TMSB10 protein level ratio	38412862	rs6993770	chr8:106581528	A=0.703, T=0.297	1	1	NR	0.0915201	0.077-0.106	3.00E-34
rs6993770	CCN2/DKK1 protein level ratio	38412862	rs6993770	chr8:106581528	A=0.703, T=0.297	1	1	NR	0.258639	0.24-0.27	3.00E-254
rs6993770	CCN2/EDAR protein level ratio	38412862	rs6993770	chr8:106581528	A=0.703, T=0.297	1	1	NR	0.287171	0.27-0.3	5E-314
rs6993770	ABHD14B/APRT protein level ratio	38412862	rs6993770	chr8:106581528	A=0.703, T=0.297	1	1	NR	0.120777	0.11-0.14	2.00E-56
rs6993770	Serum levels of protein HPSE	35078996	rs6993770	chr8:106581528	A=0.703, T=0.297	1	1	0.2202	0.196752	0.15-0.24	2.00E-17
rs6993770	Serum levels of protein CST7	35078996	rs6993770	chr8:106581528	A=0.703, T=0.297	1	1	0.2202	0.18174	0.14-0.23	8.00E-15
rs6993770	Serum levels of protein CTSA	35078996	rs6993770	chr8:106581528	A=0.703, T=0.297	1	1	0.2202	0.195709	0.15-0.24	6.00E-18
rs6993770	Serum levels of protein DKK4	35078996	rs6993770	chr8:106581528	A=0.703, T=0.297	1	1	0.2202	0.176315	0.13-0.22	3.00E-15
rs6993770	Serum levels of protein PDGFD	35078996	rs6993770	chr8:106581528	A=0.703, T=0.297	1	1	0.2202	0.1962	0.15-0.24	3.00E-18
rs6993770	Serum levels of protein COCH	35078996	rs6993770	chr8:106581528	A=0.703, T=0.297	1	1	0.2202	0.2814	0.24-0.33	7.00E-35
rs6993770	Serum levels of protein DKK1	35078996	rs6993770	chr8:106581528	A=0.703, T=0.297	1	1	0.2202	0.188221	0.14-0.23	4.00E-17
rs6993770	Serum levels of protein EDAR	35078996	rs6993770	chr8:106581528	A=0.703, T=0.297	1	1	0.2202	0.231114	0.19-0.28	6.00E-24
rs6993770	Serum levels of protein VEGFA	35078996	rs6993770	chr8:106581528	A=0.703, T=0.297	1	1	0.2202	0.203571	0.16-0.25	1.00E-18
rs6993770	GP6/HPCAL1 protein level ratio	38412862	rs6993770	chr8:106581528	A=0.703, T=0.297	1	1	NR	0.127637	0.11-0.14	4.00E-63
rs6993770	GRAP2/PTPN6 protein level ratio	38412862	rs6993770	chr8:106581528	A=0.703, T=0.297	1	1	NR	0.0826538	0.068-0.098	2.00E-27
rs6993770	GRAP2/SRC protein level ratio	38412862	rs6993770	chr8:106581528	A=0.703, T=0.297	1	1	NR	0.0932722	0.078-0.108	6.00E-35
rs6993770	GRAP2/TYMP protein level ratio	38412862	rs6993770	chr8:106581528	A=0.703, T=0.297	1	1	NR	0.0855742	0.071-0.1	3.00E-29
rs6993770	IRAK4/VASH1 protein level ratio	38412862	rs6993770	chr8:106581528	A=0.703, T=0.297	1	1	NR	0.0789628	0.064-0.094	2.00E-25
rs6993770	ITGB1BP2/STAT5B protein level ratio	38412862	rs6993770	chr8:106581528	A=0.703, T=0.297	1	1	NR	0.0841558	0.069-0.099	7.00E-28
rs6993770	MESD/NCK2 protein level ratio	38412862	rs6993770	chr8:106581528	A=0.703, T=0.297	1	1	NR	0.149818	0.13-0.16	3.00E-86
rs6993770	MED18/SH2B3 protein level ratio	38412862	rs6993770	chr8:106581528	A=0.703, T=0.297	1	1	NR	0.16216	0.15-0.18	4.00E-102
rs6993770	MED18/SMAD1 protein level ratio	38412862	rs6993770	chr8:106581528	A=0.703, T=0.297	1	1	NR	0.100055	0.085-0.115	4.00E-40
rs6993770	MED18/TACC3 protein level ratio	38412862	rs6993770	chr8:106581528	A=0.703, T=0.297	1	1	NR	0.0983527	0.083-0.114	6.00E-37
rs6993770	MED18/TBL1X protein level ratio	38412862	rs6993770	chr8:106581528	A=0.703, T=0.297	1	1	NR	0.114935	0.1-0.13	1.00E-50
rs6993770	DBI/EDAR protein level ratio	38412862	rs6993770	chr8:106581528	A=0.703, T=0.297	1	1	NR	0.291336	0.28-0.31	7E-322
rs6993770	NUDT5/SERPINB1 protein level ratio	38412862	rs6993770	chr8:106581528	A=0.703, T=0.297	1	1	NR	0.094824	0.08-0.11	1.00E-35
rs6993770	PDGFA/PRSS27 protein level ratio	38412862	rs6993770	chr8:106581528	A=0.703, T=0.297	1	1	NR	0.225674	0.21-0.24	1.00E-194
rs6993770	PDGFB/VEGFC protein level ratio	38412862	rs6993770	chr8:106581528	A=0.703, T=0.297	1	1	NR	0.161301	0.15-0.18	4.00E-100
rs6993770	PDGFA/VEGFC protein level ratio	38412862	rs6993770	chr8:106581528	A=0.703, T=0.297	1	1	NR	0.245439	0.23-0.26	8.00E-231
rs6993770	PDGFB/TNFSF13 protein level ratio	38412862	rs6993770	chr8:106581528	A=0.703, T=0.297	1	1	NR	0.158187	0.14-0.17	1.00E-97
rs6993770	AXIN1/NFATC1 protein level ratio	38412862	rs6993770	chr8:106581528	A=0.703, T=0.297	1	1	NR	0.0960529	0.081-0.111	8.00E-37
rs6993770	AXIN1/IKBKG protein level ratio	38412862	rs6993770	chr8:106581528	A=0.703, T=0.297	1	1	NR	0.0804933	0.066-0.095	2.00E-26
rs6993770	EDAR/YES1 protein level ratio	38412862	rs6993770	chr8:106581528	A=0.703, T=0.297	1	1	NR	0.259921	0.25-0.27	7.00E-256
rs6993770	EDAR/SNAP23 protein level ratio	38412862	rs6993770	chr8:106581528	A=0.703, T=0.297	1	1	NR	0.332396	0.32-0.35	7E-423
rs6993770	EDAR/SPARC protein level ratio	38412862	rs6993770	chr8:106581528	A=0.703, T=0.297	1	1	NR	0.314318	0.3-0.33	2E-376
rs6993770	EDAR/TACC3 protein level ratio	38412862	rs6993770	chr8:106581528	A=0.703, T=0.297	1	1	NR	0.311654	0.3-0.33	4E-368
rs6993770	EDAR/TMSB10 protein level ratio	38412862	rs6993770	chr8:106581528	A=0.703, T=0.297	1	1	NR	0.306804	0.29-0.32	5E-362
rs6993770	EDAR/TNFSF12 protein level ratio	38412862	rs6993770	chr8:106581528	A=0.703, T=0.297	1	1	NR	0.267515	0.25-0.28	3.00E-274
rs6993770	EDAR/TREML2 protein level ratio	38412862	rs6993770	chr8:106581528	A=0.703, T=0.297	1	1	NR	0.261343	0.25-0.28	2.00E-257
rs6993770	EDAR/TXNDC5 protein level ratio	38412862	rs6993770	chr8:106581528	A=0.703, T=0.297	1	1	NR	0.320694	0.31-0.34	6E-397
rs6993770	EDAR/PRDX5 protein level ratio	38412862	rs6993770	chr8:106581528	A=0.703, T=0.297	1	1	NR	0.305115	0.29-0.32	9E-361
rs6993770	EDAR/PSRC1 protein level ratio	38412862	rs6993770	chr8:106581528	A=0.703, T=0.297	1	1	NR	0.248641	0.23-0.26	7.00E-229
rs6993770	EDAR/SDC4 protein level ratio	38412862	rs6993770	chr8:106581528	A=0.703, T=0.297	1	1	NR	0.320389	0.31-0.34	1E-389
rs6993770	EDAR/SERPINB1 protein level ratio	38412862	rs6993770	chr8:106581528	A=0.703, T=0.297	1	1	NR	0.343228	0.33-0.36	2E-448
rs6993770	EDAR/IPCEF1 protein level ratio	38412862	rs6993770	chr8:106581528	A=0.703, T=0.297	1	1	NR	0.282234	0.27-0.3	7.00E-305
rs6993770	EDAR/IRAK4 protein level ratio	38412862	rs6993770	chr8:106581528	A=0.703, T=0.297	1	1	NR	0.3014	0.29-0.32	8E-352
rs6993770	EDAR/ITGB1BP2 protein level ratio	38412862	rs6993770	chr8:106581528	A=0.703, T=0.297	1	1	NR	0.262855	0.25-0.28	7.00E-256
rs6993770	EDAR/LAT2 protein level ratio	38412862	rs6993770	chr8:106581528	A=0.703, T=0.297	1	1	NR	0.263495	0.25-0.28	1.00E-264
rs6993770	EPHB4/ESAM protein level ratio	38412862	rs6993770	chr8:106581528	A=0.703, T=0.297	1	1	NR	0.124707	0.11-0.14	9.00E-62
rs6993770	ENO2/SCRN1 protein level ratio	38412862	rs6993770	chr8:106581528	A=0.703, T=0.297	1	1	NR	0.162487	0.15-0.18	5.00E-101
rs6993770	ENO2/FXYD5 protein level ratio	38412862	rs6993770	chr8:106581528	A=0.703, T=0.297	1	1	NR	0.171643	0.16-0.19	6.00E-111
rs6993770	ENO2/HCLS1 protein level ratio	38412862	rs6993770	chr8:106581528	A=0.703, T=0.297	1	1	NR	0.242274	0.23-0.26	4.00E-226
rs6993770	ENO2/PRSS27 protein level ratio	38412862	rs6993770	chr8:106581528	A=0.703, T=0.297	1	1	NR	0.17047	0.16-0.19	1.00E-110
rs6993770	ENO2/RWDD1 protein level ratio	38412862	rs6993770	chr8:106581528	A=0.703, T=0.297	1	1	NR	0.270848	0.26-0.29	3.00E-287
rs6993770	FLI1/MED18 protein level ratio	38412862	rs6993770	chr8:106581528	A=0.703, T=0.297	1	1	NR	0.118756	0.1-0.13	1.00E-54
rs6993770	FLT1/TFPI2 protein level ratio	38412862	rs6993770	chr8:106581528	A=0.703, T=0.297	1	1	NR	0.121777	0.11-0.14	7.00E-63
rs6993770	FLT1/TGFB1 protein level ratio	38412862	rs6993770	chr8:106581528	A=0.703, T=0.297	1	1	NR	0.181628	0.17-0.2	6.00E-126
rs6993770	CD40LG/EDAR protein level ratio	38412862	rs6993770	chr8:106581528	A=0.703, T=0.297	1	1	NR	0.371144	0.36-0.39	8E-533
rs6993770	FKBP5/RHOC protein level ratio	38412862	rs6993770	chr8:106581528	A=0.703, T=0.297	1	1	NR	0.115338	0.1-0.13	1.00E-52
rs6993770	HBEGF/PDGFA protein level ratio	38412862	rs6993770	chr8:106581528	A=0.703, T=0.297	1	1	NR	0.230792	0.22-0.25	4.00E-206
rs6993770	HPCAL1/LAT protein level ratio	38412862	rs6993770	chr8:106581528	A=0.703, T=0.297	1	1	NR	0.14362	0.13-0.16	4.00E-81
rs6993770	HPCAL1/MPIG6B protein level ratio	38412862	rs6993770	chr8:106581528	A=0.703, T=0.297	1	1	NR	0.125554	0.11-0.14	2.00E-61
rs6993770	HPCAL1/PMVK protein level ratio	38412862	rs6993770	chr8:106581528	A=0.703, T=0.297	1	1	NR	0.0864843	0.071-0.102	3.00E-29
rs6993770	HBEGF/PDGFB protein level ratio	38412862	rs6993770	chr8:106581528	A=0.703, T=0.297	1	1	NR	0.177145	0.16-0.19	2.00E-120
rs6993770	HCLS1/LAT protein level ratio	38412862	rs6993770	chr8:106581528	A=0.703, T=0.297	1	1	NR	0.155316	0.14-0.17	2.00E-94
rs6993770	HCLS1/TMSB10 protein level ratio	38412862	rs6993770	chr8:106581528	A=0.703, T=0.297	1	1	NR	0.0828206	0.068-0.097	9.00E-29
rs6993770	ANXA3/ANXA4 protein level ratio	38412862	rs6993770	chr8:106581528	A=0.703, T=0.297	1	1	NR	0.0915274	0.077-0.107	7.00E-33
rs6993770	ANXA4/LACTB2 protein level ratio	38412862	rs6993770	chr8:106581528	A=0.703, T=0.297	1	1	NR	0.0730418	0.058-0.088	4.00E-22
rs6993770	ANXA4/FADD protein level ratio	38412862	rs6993770	chr8:106581528	A=0.703, T=0.297	1	1	NR	0.0745488	0.06-0.089	8.00E-23
rs6993770	ANXA3/EDAR protein level ratio	38412862	rs6993770	chr8:106581528	A=0.703, T=0.297	1	1	NR	0.335602	0.32-0.35	9E-431
rs6993770	ANXA3/HCLS1 protein level ratio	38412862	rs6993770	chr8:106581528	A=0.703, T=0.297	1	1	NR	0.110337	0.096-0.125	3.00E-48
rs6993770	MANF/MESD protein level ratio	38412862	rs6993770	chr8:106581528	A=0.703, T=0.297	1	1	NR	0.108482	0.094-0.123	8.00E-46
rs6993770	MANF/PLA2G4A protein level ratio	38412862	rs6993770	chr8:106581528	A=0.703, T=0.297	1	1	NR	0.0936357	0.079-0.108	5.00E-35
rs6993770	MANF/PTPN6 protein level ratio	38412862	rs6993770	chr8:106581528	A=0.703, T=0.297	1	1	NR	0.0788564	0.064-0.094	2.00E-25
rs6993770	DAB2/VASH1 protein level ratio	38412862	rs6993770	chr8:106581528	A=0.703, T=0.297	1	1	NR	0.124796	0.11-0.14	2.00E-60
rs6993770	DAPP1/VASH1 protein level ratio	38412862	rs6993770	chr8:106581528	A=0.703, T=0.297	1	1	NR	0.068908	0.054-0.084	1.00E-19
rs6993770	DAG1/MGLL protein level ratio	38412862	rs6993770	chr8:106581528	A=0.703, T=0.297	1	1	NR	0.102267	0.088-0.117	4.00E-42
rs6993770	DAG1/PDGFA protein level ratio	38412862	rs6993770	chr8:106581528	A=0.703, T=0.297	1	1	NR	0.200426	0.19-0.22	2.00E-154
rs6993770	DAG1/PDGFB protein level ratio	38412862	rs6993770	chr8:106581528	A=0.703, T=0.297	1	1	NR	0.153989	0.14-0.17	4.00E-92
rs6993770	PMVK/RHOC protein level ratio	38412862	rs6993770	chr8:106581528	A=0.703, T=0.297	1	1	NR	0.134291	0.12-0.15	8.00E-68
rs6993770	PLXNA4/VASH1 protein level ratio	38412862	rs6993770	chr8:106581528	A=0.703, T=0.297	1	1	NR	0.146747	0.13-0.16	1.00E-83
rs6993770	ESAM/JAM2 protein level ratio	38412862	rs6993770	chr8:106581528	A=0.703, T=0.297	1	1	NR	0.140049	0.13-0.15	3.00E-77
rs6993770	CASP3/HPCAL1 protein level ratio	38412862	rs6993770	chr8:106581528	A=0.703, T=0.297	1	1	NR	0.139365	0.12-0.15	1.00E-75
rs6993770	CASP3/PLA2G4A protein level ratio	38412862	rs6993770	chr8:106581528	A=0.703, T=0.297	1	1	NR	0.158073	0.14-0.17	3.00E-96
rs6993770	CDKN2D/HPCAL1 protein level ratio	38412862	rs6993770	chr8:106581528	A=0.703, T=0.297	1	1	NR	0.141274	0.13-0.16	8.00E-77
rs6993770	CDKN2D/CNPY4 protein level ratio	38412862	rs6993770	chr8:106581528	A=0.703, T=0.297	1	1	NR	0.112464	0.098-0.127	1.00E-49
rs6993770	METAP1D/VASH1 protein level ratio	38412862	rs6993770	chr8:106581528	A=0.703, T=0.297	1	1	NR	0.108736	0.094-0.124	1.00E-46
rs6993770	CRADD/EDAR protein level ratio	38412862	rs6993770	chr8:106581528	A=0.703, T=0.297	1	1	NR	0.329555	0.31-0.34	3E-412
rs6993770	MESD/SNX9 protein level ratio	38412862	rs6993770	chr8:106581528	A=0.703, T=0.297	1	1	NR	0.114054	0.099-0.129	5.00E-50
rs6993770	MESD/TIA1 protein level ratio	38412862	rs6993770	chr8:106581528	A=0.703, T=0.297	1	1	NR	0.102412	0.087-0.118	7.00E-40
rs6993770	MESD/VASH1 protein level ratio	38412862	rs6993770	chr8:106581528	A=0.703, T=0.297	1	1	NR	0.166846	0.15-0.18	4.00E-105
rs6993770	MESD/WWP2 protein level ratio	38412862	rs6993770	chr8:106581528	A=0.703, T=0.297	1	1	NR	0.11278	0.098-0.128	9.00E-49
rs6993770	APRT/CD63 protein level ratio	38412862	rs6993770	chr8:106581528	A=0.703, T=0.297	1	1	NR	0.190238	0.18-0.21	7.00E-138
rs6993770	APRT/EREG protein level ratio	38412862	rs6993770	chr8:106581528	A=0.703, T=0.297	1	1	NR	0.12513	0.11-0.14	2.00E-60
rs6993770	APRT/MIF protein level ratio	38412862	rs6993770	chr8:106581528	A=0.703, T=0.297	1	1	NR	0.109276	0.094-0.124	6.00E-46
rs6993770	APRT/NSFL1C protein level ratio	38412862	rs6993770	chr8:106581528	A=0.703, T=0.297	1	1	NR	0.103648	0.089-0.119	3.00E-42
rs6993770	APRT/PSME1 protein level ratio	38412862	rs6993770	chr8:106581528	A=0.703, T=0.297	1	1	NR	0.0916891	0.077-0.107	3.00E-33
rs6993770	APP/PDGFA protein level ratio	38412862	rs6993770	chr8:106581528	A=0.703, T=0.297	1	1	NR	0.253786	0.24-0.27	8.00E-245
rs6993770	APP/PDGFB protein level ratio	38412862	rs6993770	chr8:106581528	A=0.703, T=0.297	1	1	NR	0.164705	0.15-0.18	1.00E-103
rs6993770	EBAG9/EDAR protein level ratio	38412862	rs6993770	chr8:106581528	A=0.703, T=0.297	1	1	NR	0.320169	0.31-0.33	1E-387
rs6993770	DOK2/FADD protein level ratio	38412862	rs6993770	chr8:106581528	A=0.703, T=0.297	1	1	NR	0.122117	0.11-0.14	1.00E-58
rs6993770	DNAJA2/HCLS1 protein level ratio	38412862	rs6993770	chr8:106581528	A=0.703, T=0.297	1	1	NR	0.0762486	0.061-0.091	6.00E-24
rs6993770	DOK2/LACTB2 protein level ratio	38412862	rs6993770	chr8:106581528	A=0.703, T=0.297	1	1	NR	0.112527	0.098-0.127	6.00E-50
rs6993770	DOK2/PDLIM7 protein level ratio	38412862	rs6993770	chr8:106581528	A=0.703, T=0.297	1	1	NR	0.112975	0.098-0.128	2.00E-50
rs6993770	DOK2/PPP1R2 protein level ratio	38412862	rs6993770	chr8:106581528	A=0.703, T=0.297	1	1	NR	0.13268	0.12-0.15	4.00E-69
rs6993770	DOK2/SNAP23 protein level ratio	38412862	rs6993770	chr8:106581528	A=0.703, T=0.297	1	1	NR	0.120978	0.11-0.14	3.00E-57
rs6993770	DOK2/SNX9 protein level ratio	38412862	rs6993770	chr8:106581528	A=0.703, T=0.297	1	1	NR	0.125549	0.11-0.14	8.00E-62
rs6993770	SH2B3/SUGT1 protein level ratio	38412862	rs6993770	chr8:106581528	A=0.703, T=0.297	1	1	NR	0.106108	0.091-0.121	2.00E-44
rs6993770	CASP8/SEPTIN9 protein level ratio	38412862	rs6993770	chr8:106581528	A=0.703, T=0.297	1	1	NR	0.0693844	0.055-0.084	6.00E-20
rs6993770	CCL28/PDGFB protein level ratio	38412862	rs6993770	chr8:106581528	A=0.703, T=0.297	1	1	NR	0.156628	0.14-0.17	6.00E-94
rs6993770	JAM2/TNFRSF14 protein level ratio	38412862	rs6993770	chr8:106581528	A=0.703, T=0.297	1	1	NR	0.0867822	0.072-0.102	5.00E-30
rs6993770	CXCL11/VTA1 protein level ratio	38412862	rs6993770	chr8:106581528	A=0.703, T=0.297	1	1	NR	0.0805841	0.066-0.095	2.00E-27
rs6993770	CXCL3/CXCL5 protein level ratio	38412862	rs6993770	chr8:106581528	A=0.703, T=0.297	1	1	NR	0.142013	0.13-0.16	3.00E-81
rs6993770	CXCL3/MGLL protein level ratio	38412862	rs6993770	chr8:106581528	A=0.703, T=0.297	1	1	NR	0.103972	0.089-0.119	1.00E-42
rs6993770	CXCL11/DKK1 protein level ratio	38412862	rs6993770	chr8:106581528	A=0.703, T=0.297	1	1	NR	0.219794	0.21-0.23	9.00E-191
rs6993770	CXCL5/SPARC protein level ratio	38412862	rs6993770	chr8:106581528	A=0.703, T=0.297	1	1	NR	0.183039	0.17-0.2	3.00E-134
rs6993770	DAB2/ERBIN protein level ratio	38412862	rs6993770	chr8:106581528	A=0.703, T=0.297	1	1	NR	0.115504	0.1-0.13	4.00E-52
rs6993770	CXCL5/CXCL6 protein level ratio	38412862	rs6993770	chr8:106581528	A=0.703, T=0.297	1	1	NR	0.116866	0.1-0.13	8.00E-56
rs6993770	CXCL5/CXCL8 protein level ratio	38412862	rs6993770	chr8:106581528	A=0.703, T=0.297	1	1	NR	0.121327	0.11-0.14	4.00E-58
rs6993770	CXCL5/MESD protein level ratio	38412862	rs6993770	chr8:106581528	A=0.703, T=0.297	1	1	NR	0.198877	0.18-0.21	6.00E-156
rs6993770	DAB2/LYN protein level ratio	38412862	rs6993770	chr8:106581528	A=0.703, T=0.297	1	1	NR	0.107197	0.092-0.122	9.00E-45
rs6993770	DAB2/NCK2 protein level ratio	38412862	rs6993770	chr8:106581528	A=0.703, T=0.297	1	1	NR	0.0945279	0.08-0.109	2.00E-35
rs6993770	DAB2/FKBP1B protein level ratio	38412862	rs6993770	chr8:106581528	A=0.703, T=0.297	1	1	NR	0.114071	0.099-0.129	8.00E-51
rs6993770	CXCL5/PLXNA4 protein level ratio	38412862	rs6993770	chr8:106581528	A=0.703, T=0.297	1	1	NR	0.185317	0.17-0.2	7.00E-138
rs6993770	CXCL5/PPIB protein level ratio	38412862	rs6993770	chr8:106581528	A=0.703, T=0.297	1	1	NR	0.188994	0.17-0.2	6.00E-144
rs6993770	CXCL5/SDC4 protein level ratio	38412862	rs6993770	chr8:106581528	A=0.703, T=0.297	1	1	NR	0.144278	0.13-0.16	2.00E-84
rs6993770	CXCL5/SERPINE1 protein level ratio	38412862	rs6993770	chr8:106581528	A=0.703, T=0.297	1	1	NR	0.221147	0.21-0.24	5.00E-202
rs6993770	DKK1/VEGFC protein level ratio	38412862	rs6993770	chr8:106581528	A=0.703, T=0.297	1	1	NR	0.222918	0.21-0.24	1.00E-190
rs6993770	PLA2G4A/SNAP29 protein level ratio	38412862	rs6993770	chr8:106581528	A=0.703, T=0.297	1	1	NR	0.115851	0.1-0.13	1.00E-52
rs6993770	PLA2G4A/TBL1X protein level ratio	38412862	rs6993770	chr8:106581528	A=0.703, T=0.297	1	1	NR	0.0951903	0.08-0.11	9.00E-35
rs6993770	RHOC/TIA1 protein level ratio	38412862	rs6993770	chr8:106581528	A=0.703, T=0.297	1	1	NR	0.137706	0.12-0.15	2.00E-70
rs6993770	RHOC/TXLNA protein level ratio	38412862	rs6993770	chr8:106581528	A=0.703, T=0.297	1	1	NR	0.0864218	0.072-0.101	2.00E-30
rs6993770	RNF41/SH2B3 protein level ratio	38412862	rs6993770	chr8:106581528	A=0.703, T=0.297	1	1	NR	0.133625	0.12-0.15	4.00E-68
rs6993770	RHOC/SRC protein level ratio	38412862	rs6993770	chr8:106581528	A=0.703, T=0.297	1	1	NR	0.102008	0.087-0.117	1.00E-40
rs6993770	RHOC/TBCB protein level ratio	38412862	rs6993770	chr8:106581528	A=0.703, T=0.297	1	1	NR	0.173007	0.16-0.19	1.00E-114
rs6993770	RHOC/TBCC protein level ratio	38412862	rs6993770	chr8:106581528	A=0.703, T=0.297	1	1	NR	0.0793849	0.064-0.094	3.00E-25
rs6993770	PTPN1/WWP2 protein level ratio	38412862	rs6993770	chr8:106581528	A=0.703, T=0.297	1	1	NR	0.071927	0.057-0.087	4.00E-21
rs6993770	SPINT2/TNFSF13 protein level ratio	38412862	rs6993770	chr8:106581528	A=0.703, T=0.297	1	1	NR	0.146156	0.13-0.16	1.00E-85
rs6993770	SNX9/STK4 protein level ratio	38412862	rs6993770	chr8:106581528	A=0.703, T=0.297	1	1	NR	0.094843	0.08-0.11	7.00E-36
rs6993770	CCL5/CXCL5 protein level ratio	38412862	rs6993770	chr8:106581528	A=0.703, T=0.297	1	1	NR	0.225708	0.21-0.24	9.00E-199
rs6993770	Venous thromboembolism or tissue plasminogen activator levels (pleiotropy)	35285134	rs6993770	chr8:106581528	A=0.703, T=0.297	1	1	NR	NA	NA	2.00E-13
rs6993770	Lactate levels	35213538	rs6993770	chr8:106581528	A=0.703, T=0.297	1	1	0.712171	0.0288045	0.02-0.038	3.00E-10
rs6993770	Pyruvate levels	35213538	rs6993770	chr8:106581528	A=0.703, T=0.297	1	1	0.712106	0.0340616	0.025-0.043	8.00E-14
rs6993770	Platelet count	34594039	rs6993770	chr8:106581528	A=0.703, T=0.297	1	1	0.382111	0.0268653	0.02-0.034	3.00E-15
rs6993770	Venous thromboembolism or plasminogen activator inhibitor 1 levels (pleiotropy)	35285134	rs6993770	chr8:106581528	A=0.703, T=0.297	1	1	NR	NA	NA	1.00E-14
rs6993770	Platelet count	34553764	rs6993770	chr8:106581528	A=0.703, T=0.297	1	1	0.317247	3.1294708	2.34-3.92	9.00E-15
rs6993770	Platelet count	31217584	rs6993770	chr8:106581528	A=0.703, T=0.297	1	1	NR	3.997506	2.94-5.06	2.00E-13
rs6993770	DnaJ homolog subfamily B member 11 levels (DNAJB11.7110.2.3)	29875488	rs6993770	chr8:106581528	A=0.703, T=0.297	1	1	0.282	0.18	0.12	1.00E-11
rs6993770	Dickkopf-related protein 1 levels (DKK1.3535.84.1)	29875488	rs6993770	chr8:106581528	A=0.703, T=0.297	1	1	0.282	0.26	0.12	8.00E-22
rs6993770	Dickkopf-related protein 4 levels (DKK4.3365.7.2)	29875488	rs6993770	chr8:106581528	A=0.703, T=0.297	1	1	0.282	0.26	0.12	6.00E-21
rs6993770	SPARC levels (SPARC.3043.49.2)	29875488	rs6993770	chr8:106581528	A=0.703, T=0.297	1	1	0.282	0.19	0.12	1.00E-11
rs6993770	Synaptotagmin-11 levels (SYT11.7089.42.3)	29875488	rs6993770	chr8:106581528	A=0.703, T=0.297	1	1	0.282	0.19	0.12	4.00E-12
rs6993770	C-C motif chemokine 17 levels (CCL17.3519.3.2)	29875488	rs6993770	chr8:106581528	A=0.703, T=0.297	1	1	0.282	0.21	0.12	8.00E-15
rs6993770	Plasminogen activator inhibitor 1 levels (SERPINE1.2925.9.1)	29875488	rs6993770	chr8:106581528	A=0.703, T=0.297	1	1	0.282	0.2	0.12	1.00E-13
rs6993770	Platelet-derived growth factor D levels (PDGFD.9341.1.3)	29875488	rs6993770	chr8:106581528	A=0.703, T=0.297	1	1	0.282	0.29	0.12	3.00E-26
rs6993770	Platelet-derived growth factor subunit A levels (PDGFA.4499.21.1)	29875488	rs6993770	chr8:106581528	A=0.703, T=0.297	1	1	0.282	0.22	0.12	2.00E-15
rs6993770	Platelet-derived growth factor subunit B levels (PDGFB.4149.8.2)	29875488	rs6993770	chr8:106581528	A=0.703, T=0.297	1	1	0.282	0.2	0.12	4.00E-13
rs6993770	Probable carboxypeptidase X1 levels (CPXM1.6255.74.3)	29875488	rs6993770	chr8:106581528	A=0.703, T=0.297	1	1	0.282	0.21	0.12	2.00E-14
rs6993770	Amyloid-like protein 2 levels (APLP2.10627.87.3)	29875488	rs6993770	chr8:106581528	A=0.703, T=0.297	1	1	0.282	0.24	0.12	2.00E-18
rs6993770	Angiopoietin-1 levels (ANGPT1.2811.27.1)	29875488	rs6993770	chr8:106581528	A=0.703, T=0.297	1	1	0.282	0.23	0.12	1.00E-17
rs6993770	Cochlin levels (COCH.7227.75.3)	29875488	rs6993770	chr8:106581528	A=0.703, T=0.297	1	1	0.282	0.3	0.12	4.00E-29
rs6993770	NAD-dependent protein deacylase sirtuin-5, mitochondrial levels (SIRT5.12461.8.3)	29875488	rs6993770	chr8:106581528	A=0.703, T=0.297	1	1	0.282	0.21	0.12	7.00E-15
rs6993770	Neutrophil-activating peptide 2 levels (PPBP.2790.54.2)	29875488	rs6993770	chr8:106581528	A=0.703, T=0.297	1	1	0.282	0.2	0.12	1.00E-13
rs6993770	Neuron-specific protein family member 2 levels (NSG2.13409.9.3)	29875488	rs6993770	chr8:106581528	A=0.703, T=0.297	1	1	0.282	0.19	0.12	4.00E-12
rs6993770	Galectin-7 levels (LGALS7.9196.8.3)	29875488	rs6993770	chr8:106581528	A=0.703, T=0.297	1	1	0.282	0.24	0.12	3.00E-18
rs6993770	UDP-glucuronosyltransferase 2A1 levels (UGT2A1.8907.11.3)	29875488	rs6993770	chr8:106581528	A=0.703, T=0.297	1	1	0.282	0.21	0.12	2.00E-14
rs6993770	Brain-derived neurotrophic factor levels (BDNF.2421.7.3)	29875488	rs6993770	chr8:106581528	A=0.703, T=0.297	1	1	0.282	0.19	0.12	1.00E-11
rs6993770	Lysosomal protective protein levels (CTSA.3179.51.2)	29875488	rs6993770	chr8:106581528	A=0.703, T=0.297	1	1	0.282	0.26	0.12	1.00E-21
rs6993770	Endoplasmic reticulum resident protein 44 levels (ERP44.6064.4.3)	29875488	rs6993770	chr8:106581528	A=0.703, T=0.297	1	1	0.282	0.25	0.12	2.00E-19
rs6993770	Tumor necrosis factor receptor superfamily member EDAR levels (EDAR.2977.7.2)	29875488	rs6993770	chr8:106581528	A=0.703, T=0.297	1	1	0.282	0.19	0.13-0.25	2.00E-12
rs6993770	Cytokine levels	31679650	rs6993770	chr8:106581528	A=0.703, T=0.297	1	1	NR	NA	NA	1.00E-07
rs6993770	Cytokine network levels (multivariate analysis)	31679650	rs6993770	chr8:106581528	A=0.703, T=0.297	1	1	NR	NA	NA	5.00E-08
rs6993770	Neutrophil count	34594039	rs6993770	chr8:106581528	A=0.703, T=0.297	1	1	NR	0.0184	0.014-0.023	1.00E-15
rs6993770	Monocyte count	34594039	rs6993770	chr8:106581528	A=0.703, T=0.297	1	1	NR	0.0136	0.0093-0.0179	1.00E-09
rs6993770	Platelet count	34594039	rs6993770	chr8:106581528	A=0.703, T=0.297	1	1	NR	0.052	0.048-0.056	8.00E-143
rs6993770	Red blood cell count	34594039	rs6993770	chr8:106581528	A=0.703, T=0.297	1	1	NR	0.0124	0.0089-0.0159	2.00E-11
rs6993770	Vascular endothelial growth factor A levels	37563310	rs6993770	chr8:106581528	A=0.703, T=0.297	1	1	0.73	0.123	0.098-0.148	3.00E-20
rs6993770	Venous thromboembolism	36777996	rs6993770	chr8:106581528	A=0.703, T=0.297	1	1	0.2804	0.069606	0.05-0.09	1.00E-11
rs6993770	Zinc transporter 5 levels	34648354	rs6993770	chr8:106581528	A=0.703, T=0.297	1	1	0.72	0.095	0.068-0.122	2.00E-12
rs6993770	Rho-related GTP-binding protein RhoC levels	34648354	rs6993770	chr8:106581528	A=0.703, T=0.297	1	1	0.72	0.16	0.13-0.19	1.00E-28
rs6993770	Integrin alpha-I: beta-1 complex levels	34648354	rs6993770	chr8:106581528	A=0.703, T=0.297	1	1	0.72	0.164	0.14-0.19	2.00E-30
rs6993770	Carbohydrate sulfotransferase 11 levels	34648354	rs6993770	chr8:106581528	A=0.703, T=0.297	1	1	0.72	0.11	0.081-0.139	6.00E-14
rs6993770	Corneodesmosin levels	34648354	rs6993770	chr8:106581528	A=0.703, T=0.297	1	1	0.72	0.112	0.083-0.141	1.00E-14
rs6993770	C-X-C motif chemokine 5 levels	34648354	rs6993770	chr8:106581528	A=0.703, T=0.297	1	1	0.72	0.18	0.15-0.21	2.00E-36
rs6993770	C-X-C motif chemokine 6 levels	34648354	rs6993770	chr8:106581528	A=0.703, T=0.297	1	1	0.72	0.104	0.075-0.133	9.00E-13
rs6993770	C-X-C motif chemokine 11 levels	34648354	rs6993770	chr8:106581528	A=0.703, T=0.297	1	1	0.72	0.168	0.14-0.2	9.00E-32
rs6993770	Cochlin levels	34648354	rs6993770	chr8:106581528	A=0.703, T=0.297	1	1	0.72	0.231	0.2-0.26	1.00E-58
rs6993770	Mitogen-activated protein kinase 8 levels	34648354	rs6993770	chr8:106581528	A=0.703, T=0.297	1	1	0.72	0.144	0.12-0.17	1.00E-24
rs6993770	Melanocortin-2 receptor accessory protein 2 levels	34648354	rs6993770	chr8:106581528	A=0.703, T=0.297	1	1	0.72	0.108	0.081-0.135	8.00E-14
rs6993770	Somatostatin-28 levels	34648354	rs6993770	chr8:106581528	A=0.703, T=0.297	1	1	0.72	0.107	0.078-0.136	4.00E-13
rs6993770	Calponin-1 levels	34648354	rs6993770	chr8:106581528	A=0.703, T=0.297	1	1	0.72	0.284	0.26-0.31	5.00E-105
rs6993770	Isoform L-VEGF165 levels	34648354	rs6993770	chr8:106581528	A=0.703, T=0.297	1	1	0.72	0.205	0.18-0.23	2.00E-44
rs6993770	Dickkopf-related protein 1 levels	34648354	rs6993770	chr8:106581528	A=0.703, T=0.297	1	1	0.72	0.156	0.13-0.18	3.00E-29
rs6993770	Dickkopf-related protein 2 levels	34648354	rs6993770	chr8:106581528	A=0.703, T=0.297	1	1	0.72	0.157	0.13-0.18	7.00E-29
rs6993770	Dickkopf-related protein 4 levels	34648354	rs6993770	chr8:106581528	A=0.703, T=0.297	1	1	0.72	0.142	0.11-0.17	3.00E-24
rs6993770	Desmoglein-3 levels	34648354	rs6993770	chr8:106581528	A=0.703, T=0.297	1	1	0.72	0.11	0.083-0.137	1.00E-14
rs6993770	Disks large homolog 3 levels	34648354	rs6993770	chr8:106581528	A=0.703, T=0.297	1	1	0.72	0.209	0.18-0.24	4.00E-48
rs6993770	Tumor necrosis factor receptor superfamily member EDAR levels	34648354	rs6993770	chr8:106581528	A=0.703, T=0.297	1	1	0.72	0.305	0.28-0.33	8.00E-102
rs6993770	Testican-3 levels	34648354	rs6993770	chr8:106581528	A=0.703, T=0.297	1	1	0.72	0.119	0.09-0.148	1.00E-15
rs6993770	Platelet-derived growth factor D levels	34648354	rs6993770	chr8:106581528	A=0.703, T=0.297	1	1	0.72	0.212	0.18-0.24	3.00E-49
rs6993770	Platelet-derived growth factor D levels	34648354	rs6993770	chr8:106581528	A=0.703, T=0.297	1	1	0.72	0.152	0.12-0.18	3.00E-28
rs6993770	5-formyltetrahydrofolate cyclo-ligase levels	34648354	rs6993770	chr8:106581528	A=0.703, T=0.297	1	1	0.72	0.11	0.083-0.137	1.00E-14
rs6993770	Ubiquitin-like domain-containing CTD phosphatase 1 levels	34648354	rs6993770	chr8:106581528	A=0.703, T=0.297	1	1	0.72	0.256	0.23-0.28	2.00E-76
rs6993770	Angiopoietin-1 levels	34648354	rs6993770	chr8:106581528	A=0.703, T=0.297	1	1	0.72	0.133	0.11-0.16	3.00E-20
rs6993770	Aflatoxin B1 aldehyde reductase member 2 levels	34648354	rs6993770	chr8:106581528	A=0.703, T=0.297	1	1	0.72	0.105	0.078-0.132	3.00E-13
rs6993770	Beta-crystallin B1 levels	34648354	rs6993770	chr8:106581528	A=0.703, T=0.297	1	1	0.72	0.242	0.21-0.27	2.00E-64
rs6993770	Glutathione peroxidase 7 levels	34648354	rs6993770	chr8:106581528	A=0.703, T=0.297	1	1	0.72	0.133	0.11-0.16	1.00E-20
rs6993770	Plasminogen activator inhibitor 1 levels	34648354	rs6993770	chr8:106581528	A=0.703, T=0.297	1	1	0.72	0.109	0.08-0.138	5.00E-14
rs6993770	Gamma-enolase levels	34648354	rs6993770	chr8:106581528	A=0.703, T=0.297	1	1	0.72	0.153	0.12-0.18	1.00E-24
rs6993770	UDP-glucuronic acid decarboxylase 1 levels	34648354	rs6993770	chr8:106581528	A=0.703, T=0.297	1	1	0.72	0.103	0.076-0.13	8.00E-13
rs6993770	Vascular endothelial growth factor A, isoform 121 levels	34648354	rs6993770	chr8:106581528	A=0.703, T=0.297	1	1	0.72	0.201	0.17-0.23	3.00E-41
rs6993770	Vascular endothelial growth factor A levels	34648354	rs6993770	chr8:106581528	A=0.703, T=0.297	1	1	0.72	0.131	0.1-0.16	3.00E-19
rs6993770	Protein kinase C and casein kinase substrate in neurons protein 1 levels	34648354	rs6993770	chr8:106581528	A=0.703, T=0.297	1	1	0.72	0.102	0.075-0.129	4.00E-13
rs6993770	Heparan sulfate glucosamine 3-O-sulfotransferase 3A1 levels	34648354	rs6993770	chr8:106581528	A=0.703, T=0.297	1	1	0.72	0.144	0.12-0.17	1.00E-24
rs6993770	Platelet side fluorescence	37596262	rs6993770	chr8:106581528	A=0.703, T=0.297	1	1	0.2859	0.0683656	0.051-0.086	2.00E-14
rs6993770	Platelet side fluorescence distribution width	37596262	rs6993770	chr8:106581528	A=0.703, T=0.297	1	1	0.2858	0.0779059	0.061-0.095	1.00E-18
rs6993770	Immature platelet fraction	37596262	rs6993770	chr8:106581528	A=0.703, T=0.297	1	1	0.2857	0.0962052	0.081-0.112	9.00E-34
rs6993770	Platelet forward scatter	37596262	rs6993770	chr8:106581528	A=0.703, T=0.297	1	1	0.2859	0.127101	0.11-0.14	5.00E-46
rs6993770	Platelet side scatter	37596262	rs6993770	chr8:106581528	A=0.703, T=0.297	1	1	0.2859	0.131451	0.11-0.15	3.00E-46
rs6993770	Immature platelet count	37596262	rs6993770	chr8:106581528	A=0.703, T=0.297	1	1	0.2857	0.0762966	0.061-0.092	1.00E-21
rs6993770	High fluorescence immature platelet fraction	37596262	rs6993770	chr8:106581528	A=0.703, T=0.297	1	1	0.2857	0.0844039	0.069-0.1	2.00E-26
rs6985353	Mean platelet volume	32888493	rs6985353	chr8:56750016	A=0.472, G=0.528	1	1	0.4949	0.026661	0.023-0.03	1.00E-43
rs13257521	Sorting nexin-1 levels	34648354	rs13257521	chr8:9031995	C=0.823, G=0.177	1	1	0.8	0.237	0.2-0.27	6.00E-44
rs13257521	TATA box-binding protein-like protein 1 levels	34648354	rs13257521	chr8:9031995	C=0.823, G=0.177	1	1	0.8	0.282	0.25-0.31	8.00E-70
rs13257813	Mean platelet volume	27863252	rs13257813	chr8:19024816	A=0.681, G=0.319	1	1	0.6818	0.0262295	0.019-0.034	1.00E-11
rs2659582	Mean platelet volume	32888494	rs2659582	chr8:25269993	A=0.642, G=0.358	1	1	0.638076	0.014172066	0.0096-0.0188	2.00E-09
rs28594922	Immature fraction of reticulocytes	32888494	rs28594922	chr8:103901908	A=0.705, G=0.295	1	1	0.274078	0.023072109	0.018-0.028	4.00E-20
rs28594922	Mean platelet volume	32888494	rs28594922	chr8:103901908	A=0.705, G=0.295	1	1	0.274152	0.017426858	0.012-0.022	6.00E-12
rs11993233	Platelet distribution width	32888494	rs11993233	chr8:145002283	A=0.566, G=0.434	1	1	0.430307	0.049044654	0.045-0.054	4.00E-103
rs11993233	Whole brain restricted directional diffusion (multivariate analysis)	35505052	rs11993233	chr8:145002283	A=0.566, G=0.434	1	1	NR	NA	NA	1.00E-12
rs11993233	Nuclear receptor-binding protein levels	34648354	rs11993233	chr8:145002283	A=0.566, G=0.434	1	1	0.57	0.285	0.26-0.31	3.00E-109
rs11993233	Immature platelet fraction	37596262	rs11993233	chr8:145002283	A=0.566, G=0.434	1	1	0.4271	0.0686412	0.054-0.083	2.00E-21
rs62550975	Mean corpuscular hemoglobin concentration	32888493	rs62550975	chr9:91408132	A=0.95, G=0.05	1	1	0.06292	0.065596	0.058-0.074	7.00E-57
rs62550975	Mean corpuscular hemoglobin concentration	32888493	rs62550975	chr9:91408132	A=0.95, G=0.05	1	1	0.0612354	NA	NA	1.00E-53
rs7022807	Mean platelet volume	32888494	rs7022807	chr9:19067833	A=0.628, G=0.372	1	1	0.397874	0.02019023	0.016-0.025	2.00E-18
rs7022807	Type 2 diabetes	30297969	rs7022807	chr9:19067833	A=0.628, G=0.372	1	1	0.4014	1.04	1.03-1.05	3.00E-10
rs10970979	Mean platelet volume	32888494	rs10970979	chr9:334337	A=0.728, G=0.272	1	1	0.304931	0.04258538	0.038-0.047	1.00E-64
rs10970979	Platelet distribution width	32888494	rs10970979	chr9:334337	A=0.728, G=0.272	1	1	0.304943	0.035502672	0.03-0.041	3.00E-41
rs10970979	Autism spectrum disorder	35215271	rs10970979	chr9:334337	A=0.728, G=0.272	1	1	0.2045	3.122	1.883鈥?.176	7.00E-06
rs504082	Platelet count	32888493	rs504082	chr9:35079361	G=0.317, T=0.683	1	1	0.712873	0.017183	0.013-0.021	2.00E-17
rs504082	Platelet count	32888494	rs504082	chr9:35079361	G=0.317, T=0.683	1	1	0.71557	0.018093323	0.013-0.023	3.00E-13
rs504082	Mean platelet volume	32888493	rs504082	chr9:35079361	G=0.317, T=0.683	1	1	0.284867	0.014789	0.011-0.019	3.00E-12
rs869487	Mean platelet volume	32888493	rs869487	chr9:35615896	C=0.787, G=0.213	1	1	0.781848	0.01465	0.01-0.019	4.00E-10
rs2520099	Alcohol consumption (drinks per week)	30643258	rs2520099	chr9:136918139	C=0.302, T=0.698	1	1	0.7306	0.01438478	0.0095-0.0193	1.00E-08
rs114968084	Platelet count	34469753	rs114968084	chr9:136022954	A=0.025, G=0.975	1	1	0.97	NA	NA	4.00E-18
rs10813766	Mean platelet volume	22139419	rs10813766	chr9:331490	G=0.649, T=0.351	1	1	NR	0.007	0.005-0.009()	4.00E-12
rs10813766	Mean platelet volume	32888494	rs10813766	chr9:331490	G=0.649, T=0.351	1	1	0.661368	0.029154459	0.023-0.035	1.00E-20
rs10813766	Mean platelet volume	32888493	rs10813766	chr9:331490	G=0.649, T=0.351	1	1	0.339156	0.054225	0.05-0.058	2.00E-156
rs10813766	Mean platelet volume	32888493	rs10813766	chr9:331490	G=0.649, T=0.351	1	1	0.339263	NA	NA	1.00E-156
rs10813766	Platelet count	34469753	rs10813766	chr9:331490	G=0.649, T=0.351	1	1	0.34	NA	NA	3.00E-24
rs10813766	Platelet forward scatter	37596262	rs10813766	chr9:331490	G=0.649, T=0.351	1	1	0.6568	0.0701062	0.053-0.087	1.00E-16
rs10820606	Platelet count	32888493	rs10820606	chr9:99192919	A=0.772, C=0.228	1	1	0.489137	0.038595	0.03-0.047	1.00E-20
rs10820606	Platelet count	32888493	rs10820606	chr9:99192919	A=0.772, C=0.228	1	1	0.290596	NA	NA	8.00E-123
rs10820606	Mean platelet volume	32888494	rs10820606	chr9:99192919	A=0.772, C=0.228	1	1	0.228999	0.03303461	0.028-0.038	6.00E-34
rs10820606	Platelet count	27863252	rs10820606	chr9:99192919	A=0.772, C=0.228	1	1	0.2333	0.0498871	0.041-0.058	4.00E-30
rs10820606	Plateletcrit	27863252	rs10820606	chr9:99192919	A=0.772, C=0.228	1	1	0.2334	0.04198657	0.033-0.051	1.00E-21
rs10820606	Plateletcrit	32888494	rs10820606	chr9:99192919	A=0.772, C=0.228	1	1	0.229028	0.040519822	0.035-0.046	1.00E-50
rs10820606	Platelet distribution width	32888494	rs10820606	chr9:99192919	A=0.772, C=0.228	1	1	0.229032	0.05834093	0.053-0.064	1.00E-101
rs10820606	Platelet count	32888494	rs10820606	chr9:99192919	A=0.772, C=0.228	1	1	0.229023	0.050594747	0.045-0.056	4.00E-78
rs10820606	Mean platelet volume	32888493	rs10820606	chr9:99192919	A=0.772, C=0.228	1	1	0.229965	0.03482	0.03-0.04	7.00E-48
rs10820606	Mean platelet volume	32888493	rs10820606	chr9:99192919	A=0.772, C=0.228	1	1	0.229524	NA	NA	2.00E-45
rs10820606	Platelet distribution width	27863252	rs10820606	chr9:99192919	A=0.772, C=0.228	1	1	0.2334	0.05681534	0.048-0.065	1.00E-39
rs10820606	Platelet count	34553764	rs10820606	chr9:99192919	A=0.772, C=0.228	1	1	0.227851	3.1722937	2.29-4.05	2.00E-12
rs10820606	Platelet count during first trimester of pregnancy	38064665	rs10820606	chr9:99192919	A=0.772, C=0.228	1	1	0.422822	0.0698	0.053-0.087	6.00E-16
rs10820606	Platelet count	34469753	rs10820606	chr9:99192919	A=0.772, C=0.228	1	1	0.771	NA	NA	3.00E-45
rs10820606	Intracellular hyaluronan-binding protein 4 levels	34648354	rs10820606	chr9:99192919	A=0.772, C=0.228	1	1	0.76	0.803	0.78-0.83	2E-697
rs10820606	Cyclin-dependent kinase inhibitor 1B levels	34648354	rs10820606	chr9:99192919	A=0.772, C=0.228	1	1	0.76	0.327	0.3-0.36	3.00E-95
rs10820606	Bifunctional methylenetetrahydrofolate dehydrogenase/cyclohydrolase, mitochondrial levels	34648354	rs10820606	chr9:99192919	A=0.772, C=0.228	1	1	0.76	0.164	0.13-0.19	4.00E-27
rs10820606	Forkhead box protein M1 levels	34648354	rs10820606	chr9:99192919	A=0.772, C=0.228	1	1	0.76	0.151	0.12-0.18	3.00E-23
rs10820606	Forkhead box protein O3 levels	34648354	rs10820606	chr9:99192919	A=0.772, C=0.228	1	1	0.76	0.133	0.1-0.16	6.00E-18
rs10820606	Phospholipase B-like 1 levels	34648354	rs10820606	chr9:99192919	A=0.772, C=0.228	1	1	0.76	0.133	0.1-0.16	5.00E-17
rs10820606	Platelet side scatter distribution width	37596262	rs10820606	chr9:99192919	A=0.772, C=0.228	1	1	0.2407	0.0732558	0.054-0.092	4.00E-14
rs7042161	Bipolar disorder	20351715	rs7042161	chr9:113197263	C=0.663, T=0.337	1	1	NR	NA	NA	6.00E-06
rs7042161	Bipolar disorder	18711365	rs7042161	chr9:113197263	C=0.663, T=0.337	1	1	0.65	1.15	NA	6.00E-06
rs61751937	Mean platelet volume	32888494	rs61751937	chr9:113312231	C=0.034, G=0.966	1	1	0.029172	0.05671632	0.044-0.07	2.00E-17
rs61751937	Platelet distribution width	32888494	rs61751937	chr9:113312231	C=0.034, G=0.966	1	1	0.029162	0.074755386	0.062-0.088	5.00E-29
rs61751937	Mean platelet volume	32888493	rs61751937	chr9:113312231	C=0.034, G=0.966	1	1	0.970988	0.052806	0.042-0.064	3.00E-20
rs61751937	Mean platelet volume	32888493	rs61751937	chr9:113312231	C=0.034, G=0.966	1	1	0.971719	NA	NA	1.00E-17
rs61751937	Platelet distribution width	27863252	rs61751937	chr9:113312231	C=0.034, G=0.966	1	1	0.0292	0.06225402	0.041-0.083	5.00E-09
rs61751937	Glaucoma (primary open-angle)	33627673	rs61751937	chr9:113312231	C=0.034, G=0.966	1	1	NR	0.122	NA	4.00E-08
rs61751937	Serum albumin levels	34594039	rs61751937	chr9:113312231	C=0.034, G=0.966	1	1	NR	0.0415	0.027-0.056	1.00E-08
rs61751937	Serum total protein levels	33462484	rs61751937	chr9:113312231	C=0.034, G=0.966	1	1	NR	0.045	0.03-0.06	1.00E-09
rs61751937	Sushi, von Willebrand factor type A, EGF and pentraxin domain-containing protein 1 levels (SVEP1.11178.21.3)	29875488	rs61751937	chr9:113312231	C=0.034, G=0.966	1	1	0.03	1.06	0.92-1.2	3.00E-50
rs61751937	Sushi, von Willebrand factor type A, EGF and pentraxin domain-containing protein 1 levels (SVEP1.11178.21.3)	29875488	rs61751937	chr9:113312231	C=0.034, G=0.966	1	1	0.03	1.19	1.05-1.33	5.00E-64
rs61751937	Serum albumin levels	33462484	rs61751937	chr9:113312231	C=0.034, G=0.966	1	1	NR	0.0466	0.032-0.061	4.00E-10
rs61751937	Sushi, von Willebrand factor type A, EGF and pentraxin domain-containing protein 1 levels	34648354	rs61751937	chr9:113312231	C=0.034, G=0.966	1	1	0.03	0.941	0.87-1.02	3.00E-134
rs61751937	Sushi, von Willebrand factor type A, EGF and pentraxin domain-containing protein 1 levels	34648354	rs61751937	chr9:113312231	C=0.034, G=0.966	1	1	0.03	1.026	0.95-1.1	6.00E-162
rs61751937	Platelet side scatter	37596262	rs61751937	chr9:113312231	C=0.034, G=0.966	1	1	0.0292	0.176475	0.13-0.22	9.00E-13
rs60757417	Mean corpuscular hemoglobin	32888493	rs60757417	chr9:135864436	C=0.939, G=0.061	1	1	0.060728	0.060154	0.052-0.068	6.00E-49
rs60757417	High light scatter reticulocyte percentage of red cells	32888494	rs60757417	chr9:135864436	C=0.939, G=0.061	1	1	0.060317	0.06804897	0.059-0.077	7.00E-47
rs60757417	Immature fraction of reticulocytes	32888494	rs60757417	chr9:135864436	C=0.939, G=0.061	1	1	0.060315	0.044410776	0.035-0.054	1.00E-20
rs60757417	Mean corpuscular volume	32888494	rs60757417	chr9:135864436	C=0.939, G=0.061	1	1	0.060299	0.0517403	0.043-0.06	2.00E-28
rs60757417	Mean platelet volume	32888494	rs60757417	chr9:135864436	C=0.939, G=0.061	1	1	0.059731	0.10800601	0.099-0.117	2.00E-110
rs60757417	Neutrophil count	32888494	rs60757417	chr9:135864436	C=0.939, G=0.061	1	1	0.060315	0.030401962	0.021-0.04	1.00E-10
rs60757417	Plateletcrit	32888494	rs60757417	chr9:135864436	C=0.939, G=0.061	1	1	0.05974	0.042173814	0.033-0.052	3.00E-18
rs60757417	Platelet count	32888494	rs60757417	chr9:135864436	C=0.939, G=0.061	1	1	0.059734	0.09001913	0.081-0.1	5.00E-77
rs60757417	Mean corpuscular hemoglobin	32888494	rs60757417	chr9:135864436	C=0.939, G=0.061	1	1	0.060297	0.062896654	0.054-0.072	6.00E-41
rs60757417	Mean corpuscular hemoglobin concentration	32888494	rs60757417	chr9:135864436	C=0.939, G=0.061	1	1	0.06034	0.039685	0.031-0.049	3.00E-17
rs60757417	High light scatter reticulocyte count	32888494	rs60757417	chr9:135864436	C=0.939, G=0.061	1	1	0.060311	0.065290034	0.056-0.075	3.00E-43
rs60757417	Mean reticulocyte volume	32888494	rs60757417	chr9:135864436	C=0.939, G=0.061	1	1	0.060324	0.04352164	0.034-0.053	2.00E-19
rs60757417	Mean spheric corpuscular volume	32888494	rs60757417	chr9:135864436	C=0.939, G=0.061	1	1	0.060344	0.037047423	0.027-0.047	2.00E-13
rs60757417	Mean corpuscular hemoglobin	30595370	rs60757417	chr9:135864436	C=0.939, G=0.061	1	1	NR	NA	NA	3.00E-45
rs60757417	Serum levels of protein NOG	35078996	rs60757417	chr9:135864436	C=0.939, G=0.061	1	1	0.06851	0.270693	0.2-0.34	8.00E-13
rs60757417	Serum levels of protein NOG	35078996	rs60757417	chr9:135864436	C=0.939, G=0.061	1	1	0.06851	0.266434	0.19-0.34	2.00E-12
rs60757417	Pyruvate levels	35213538	rs60757417	chr9:135864436	C=0.939, G=0.061	1	1	0.940418	0.0624686	0.045-0.08	2.00E-12
rs60757417	Reticulocyte count	32888494	rs60757417	chr9:135864436	C=0.939, G=0.061	1	1	0.060317	0.062604204	0.053-0.072	2.00E-39
rs60757417	Reticulocyte fraction of red cells	32888494	rs60757417	chr9:135864436	C=0.939, G=0.061	1	1	0.060321	0.06697067	0.058-0.076	5.00E-45
rs60757417	White blood cell count	32888494	rs60757417	chr9:135864436	C=0.939, G=0.061	1	1	0.060316	0.031395815	0.022-0.041	2.00E-11
rs60757417	Carbonyl reductase [NADPH] 3 levels	34648354	rs60757417	chr9:135864436	C=0.939, G=0.061	1	1	0.94	0.25	0.19-0.31	2.00E-17
rs60757417	Noggin levels	34648354	rs60757417	chr9:135864436	C=0.939, G=0.061	1	1	0.94	0.249	0.19-0.31	5.00E-17
rs60757417	Pyruvate levels (UKB data field 23472)	36764567	rs60757417	chr9:135864436	C=0.939, G=0.061	1	1	0.059633	0.0621018	0.042-0.082	7.00E-10
rs60757417	Platelet large cell ratio	37596262	rs60757417	chr9:135864436	C=0.939, G=0.061	1	1	0.0631	0.14978	0.12-0.18	3.00E-23
rs60757417	Platelet forward scatter	37596262	rs60757417	chr9:135864436	C=0.939, G=0.061	1	1	0.0631	0.159007	0.13-0.19	2.00E-20
rs60757417	Platelet side fluorescence	37596262	rs60757417	chr9:135864436	C=0.939, G=0.061	1	1	0.0631	0.164211	0.13-0.2	1.00E-21
rs60757417	Immature platelet count	37596262	rs60757417	chr9:135864436	C=0.939, G=0.061	1	1	0.0629	0.10165	0.071-0.132	4.00E-11
rs1328599	Mean platelet volume	32888494	rs1328599	chr10:97053775	G=0.088, T=0.912	1	1	0.9227422	0.04169938	0.033-0.05	8.00E-23
rs1328599	Mean platelet volume	32888493	rs1328599	chr10:97053775	G=0.088, T=0.912	1	1	0.07763	0.045956	0.039-0.053	7.00E-37
rs1328599	Mean platelet volume	32888493	rs1328599	chr10:97053775	G=0.088, T=0.912	1	1	0.0780814	NA	NA	1.00E-36
[truncated: 10,624 more rows]
